# Supplementary material for: Culture-based characterization of gut microbiota in inflammatory bowel disease
Source: Front Microbiol. 2025 Feb 20;16:1538620. doi: 10.3389/fmicb.2025.1538620 (PMC11884817; doi:10.3389/fmicb.2025.1538620)
Supplement: Supplementary file 1 [file Data_Sheet_1.ZIP]

Archive with 6 entries (6 files):
- Supplementary_Materials/desktop.ini
- Supplementary_Materials/Supplementary Data 1.xlsx
- Supplementary_Materials/Supplementary Data 2.xlsx
- Supplementary_Materials/Supplementary Data 3.xlsx
- Supplementary_Materials/Supplementary_Figures.pdf
- Supplementary_Materials/Supplementary_Tables.pdf
