# Supplementary material for: Culture-based characterization of gut microbiota in inflammatory bowel disease
Source: Front Microbiol. 2025 Feb 20;16:1538620. doi: 10.3389/fmicb.2025.1538620 (PMC11884817; doi:10.3389/fmicb.2025.1538620)
Supplement: Supplementary file 1 [file Data_Sheet_1.ZIP › Supplementary_Materials/Supplementary Data 1.xlsx]

## Sheet: IBD patients
SampleID	Group	Name	Cultured	FOB	FCP	Stool_DAI_score	Bristol type	Sex	Age	Height	Weight	Biologics_Treatment_Status	Severity	Mayo	ESR	CRP	Hb	WBC	PLT	TP	ALB	TB	DB	AST	ALT	ALP	BUN	Cr	Na	K	Cl	IRB no.
D2	CD	CD1	Yes	82.933	2251.11	5	7	2	36	165	50	Currently_Treated	moderate	ND	87	12.05	11.2	9890	617	6.6	3.2	0.42	0.08	12	10	95	12.6	0.8	139	3.5	104	Soon Chun Hyang University Bucheon Hospital (IRB no. 2021-01-028-002)
D15	CD	CD10	Yes	51.7155	1376.55	5	7	1	30	172.3	46.4	Currently_Treated	mild	ND	24	1.34	11.8	3930	257	6.5	3.7	0.71	0.16	11	4	58	11.8	0.8	139	4.4	106	Soon Chun Hyang University Bucheon Hospital (IRB no. 2021-01-028-002)
D16	CD	CD11	No	0	177.148	1	2	1	51	169.9	64.3	Currently_Treated	mild	ND	2	0.11	14	4750	212	6.8	4.1	0.78	0.14	19	13	55	11.4	0.9	142	4.3	106	Soon Chun Hyang University Bucheon Hospital (IRB no. 2021-01-028-002)
D21	CD	CD12	No	0	42.7711	1	1	1	30	179	71	Untreated	mild	ND	2	0.04	15.1	4090	286	7.4	4.9	0.99	0.2	18	19	45	16.5	1.1	140	4.6	103	Soon Chun Hyang University Bucheon Hospital (IRB no. 2021-01-028-002)
D23	CD	CD13	No	6.06382	1181.38	0	4	1	40	182.1	59.7	Currently_Treated	moderate	ND	37	0.55	13.7	4250	284	6.6	3.7	0.56	0.11	18	12	110	9.4	0.8	140	4.2	105	Soon Chun Hyang University Bucheon Hospital (IRB no. 2021-01-028-002)
D24	CD	CD14	No	0	23.1899	0	4	1	24	169	60	Untreated	mild	ND	2	0.61	16.3	4940	282	7.4	4.6	0.65	0.13	19	27	64	13.4	1	139	4.6	102	Soon Chun Hyang University Bucheon Hospital (IRB no. 2021-01-028-002)
D27	CD	CD15	No	52.69	359.594	0	2	1	20	175.7	67	Currently_Treated	mild	ND	8	0.07	14.6	7460	267	7.8	4.7	1.19		14	8	55	10.9	1				Soon Chun Hyang University Bucheon Hospital (IRB no. 2021-01-028-002)
D28-2	CD	CD16	No	5.91739	308.418	2	7	1	34	177	63	Currently_Treated	severe	ND	78	3.78	9.6	9280	439	7.5	4.2	0.65	0.1	17	11	92	13.7	0.9	140	4.5	115	Soon Chun Hyang University Bucheon Hospital (IRB no. 2021-01-028-002)
D29	CD	CD17	No	72.0331	201.631	2	4	1	41	170	76	Untreated	mild	ND	4	0.11	13.8		260	6.8	4	0.46	0.06	26	23	69	14.7	1.1	137	4.1	105	Soon Chun Hyang University Bucheon Hospital (IRB no. 2021-01-028-002)
D30	CD	CD18	No	0	456.91	0	4	2	48	165	63	Untreated	moderate	ND	56	0.67	13	6520	336	7.6	4.1	0.71	0.13	17	10	72	8.3	0.7	141	4.1	107	Soon Chun Hyang University Bucheon Hospital (IRB no. 2021-01-028-002)
D33	CD	CD19	No	0	12.3089	2	4	2	28	164	79	Untreated	mild	ND	24	0.28	11.1	7950	289	8.6	5.1	0.35		14	10	193	8.2	0.8	139	3.8	101	Soon Chun Hyang University Bucheon Hospital (IRB no. 2021-01-028-002)
D3	CD	CD2	Yes	0.112044	431.167	1	2	1	34	174	67	Currently_Treated	mild	ND	11	0.78	13.8	8610	299	7.7	4.1	0.61	0.12	14	1	79	13.8	1.1	140	4.2	106	Soon Chun Hyang University Bucheon Hospital (IRB no. 2021-01-028-002)
D37	CD	CD20	No	5.18261	228.884	0	4	1	44	166	54	Currently_Treated	mild	ND	4	0.08	15.1	6380	245	7.3	4.3	0.89	0.14	16	12	73	10.3	0.7	140	4.3	105	Soon Chun Hyang University Bucheon Hospital (IRB no. 2021-01-028-002)
D40	CD	CD21	No	14.7988	283.469	0	4	1	18	170.6	63.4	Currently_Treated	moderate	ND	19	0.09	15	6130	249	6.6	4.1	0.41		18	15	67	8.1	0.9	142	4.1	106	Soon Chun Hyang University Bucheon Hospital (IRB no. 2021-01-028-002)
D41	CD	CD22	No	0	18.4276	1	4	2	25	159.2	68.4	Currently_Treated	mild	ND	13	0.01	13.2	7530	246	7.5	4.5	0.67	0.13	15	12	35	7.3	0.7	139	4.7	107	Soon Chun Hyang University Bucheon Hospital (IRB no. 2021-01-028-002)
D4	CD	CD3	Yes	78.5959	1948.5	5	7	1	35	172.2	83.8	Currently_Treated	moderate	ND	109	7.94	10.4	13050	581	7.1	4.3	0.39	0.06	17	14	46	10.9	0.8	141	4.4	107	Soon Chun Hyang University Bucheon Hospital (IRB no. 2021-01-028-002)
D5	CD	CD4	Yes	1.84144	335.113	0	2	1	30	179.8	83.9	Currently_Treated	moderate	ND	34	0.27	14	5600	312	7.6	4.4	0.91	0.17	62	67	45	8.4	1	139	4.4	101	Soon Chun Hyang University Bucheon Hospital (IRB no. 2021-01-028-002)
D8	CD	CD5	Yes	0	71.192	0	2	1	30	169.4	74.8	Currently_Treated	mild	ND	6	0.32	15.7	6610	289	7.5	4.5	0.99	0.17	35	52	86	14.4	1.1	141	4.3	106	Soon Chun Hyang University Bucheon Hospital (IRB no. 2021-01-028-002)
D9	CD	CD6	Yes	34.2219	1534.67	4	7	1	26	171.6	50.4	Untreated	mild	ND	5	0.29	14.5	7820	412	7.7	4.6	0.84	0.16	15	12	113	13.2	1	141	4.4	106	Soon Chun Hyang University Bucheon Hospital (IRB no. 2021-01-028-002)
D10	CD	CD7	Yes	0	380.914	2	4	1	49	172.1	63	Previously_Treated	mild	ND	5	0.31	13.6	8280	353	8.6	4.5	0.63	0.11	28	29	149	10.6	0.9	139	4.2	104	Soon Chun Hyang University Bucheon Hospital (IRB no. 2021-01-028-002)
D11	CD	CD8	Yes	49.5044	1403.28	1	4	2	26	165.6	55.7	Currently_Treated	mild	ND	25	0.24	11.4	4850	342	6.6	3.6	0.45	0.09	14	6	57	7	0.6	143	4.2	108	Soon Chun Hyang University Bucheon Hospital (IRB no. 2021-01-028-002)
D13	CD	CD9	Yes	0	6.89519	3	7	1	25	172.2	81.6	Untreated	moderate	ND	3	0.04	15.6	5300	284	7.8	4.2	0.69	0.13	25	23	57	11	1	141	4.7	106	Soon Chun Hyang University Bucheon Hospital (IRB no. 2021-01-028-002)
D1	UC	UC1	Yes	6.6598	160.42	1	2	2	72	143	80	Untreated	severe	8	33	3.96	10.7	6800	223	6.7	3.6	0.68	0.13	14	13	58	26.5	0.8	140	4	104	Soon Chun Hyang University Bucheon Hospital (IRB no. 2021-01-028-002)
D22	UC	UC10	Yes	87.0017	117.99	0	1	2	46	169	57.5	Untreated	mild	1	16	0.03	12.2	4780	187	6.8	4	0.66	0.13	22	19	54	16.5	0.7	141	4	105	Soon Chun Hyang University Bucheon Hospital (IRB no. 2021-01-028-002)
D25	UC	UC11	No	53.8429	743.879	1	4	2	43	159	67	Untreated	mild	2	13	0.11	13.8	7530	291	7.4	4.3	0.77	0.13	27	26	67	11.9	0.8	138	4	106	Soon Chun Hyang University Bucheon Hospital (IRB no. 2021-01-028-002)
D26	UC	UC12	No	0	179.278	0	4	2	31	153.6	51.5	Untreated	mild	2	15	0.14	13.3	6590	352	7.5	4.4	0.63	0.11	16	9	48	9.5	0.8	143	4.5	105	Soon Chun Hyang University Bucheon Hospital (IRB no. 2021-01-028-002)
D31	UC	UC13	No	0	81.5294	0	3	2	51	156	57	Currently_Treated	mild	1	18	0.07	13.6	4280	186	7.2	4.3	0.83	0.14	21	17	62	12.3	0.7	139	4.1	105	Soon Chun Hyang University Bucheon Hospital (IRB no. 2021-01-028-002)
D32	UC	UC14	No	103.732	517.074	0	4	2	70	155.6	50.4	Untreated	moderate	4	83	0.33	11.9	5140	193	7.7	4.1	0.66	0.12	34	12	65	10.1	0.7	138	3.9	101	Soon Chun Hyang University Bucheon Hospital (IRB no. 2021-01-028-002)
D34	UC	UC15	No	271.067	2443.99	2	6	2	35	156	48.4	Untreated	moderate	5	84	0.57	11.5	9200	319	8.3	3.9	0.7	0.14	15	8	83	7.7	0.6	137	4.4	104	Soon Chun Hyang University Bucheon Hospital (IRB no. 2021-01-028-002)
D35	UC	UC16	No	0	173.765	0	2	2	50	159	78	Untreated	mild	2	31	0.14	13.4	6370	267	7.1	4.2	1.17	0.18	22	22	88	14.1	0.6	142	4.2	142	Soon Chun Hyang University Bucheon Hospital (IRB no. 2021-01-028-002)
D36	UC	UC17	No	0	87.176	0	4	2	57	162	63	Untreated	moderate	4	3	0.05	13.3	3940	219	7.4	4.4	0.64	0.1	21	9	53	12.6	0.7	141	3.9	104	Soon Chun Hyang University Bucheon Hospital (IRB no. 2021-01-028-002)
D38-2	UC	UC18	No	0	35.9945	0	4	1	43	172	80	Untreated	moderate	5	3	0.07	12.6	9480	357	6.9	4.2	0.57	0.11	17	17	74	14.1	0.9	142	4.4	107	Soon Chun Hyang University Bucheon Hospital (IRB no. 2021-01-028-002)
D39	UC	UC19	No	188.682	2802.45	2	6	1	33	187.5	95.1	Untreated	severe	9	3	0.11	15.3	7570	266	7.3	4.6	1.18	0.16	15	27	55	15.1	1.1	139	4	105	Soon Chun Hyang University Bucheon Hospital (IRB no. 2021-01-028-002)
D6	UC	UC2	Yes	79.3568	348.767	3	2	1	67	170	60	Untreated	severe	8	34	0.29	13.1	9630	351	6.5	4.2	0.64	0.12	22	38	57	17.4	0.9	142	3.6	106	Soon Chun Hyang University Bucheon Hospital (IRB no. 2021-01-028-002)
D7	UC	UC3	Yes	29.0694	263.15	1	1	2	47	165	50	Untreated	severe	9	12	0.09	11.3	7890	351	7.4	4.1	1.18	0.21	16	13	57	10.3	0.6	140	3.8	102	Soon Chun Hyang University Bucheon Hospital (IRB no. 2021-01-028-002)
D12	UC	UC4	Yes	2.8079	361.605	1	4	2	49	158.3	52.2	Untreated	mild	3	5	0.02	12.6	5340	352	7.1	4.1	0.81	0.15	33	24	59	12.8	0.7	139	5.1	108	Soon Chun Hyang University Bucheon Hospital (IRB no. 2021-01-028-002)
D14	UC	UC5	Yes	0.0576699	31.7807	5	7	1	61	167	61	Untreated	mild	1	19	0.01	16.3	3890	268	7.1	3.8	0.94	0.16	26	28	47	10.3	0.9	139	3.8	106	Soon Chun Hyang University Bucheon Hospital (IRB no. 2021-01-028-002)
D17	UC	UC6	Yes	0.274224	26.5681	0	4	1	26	177	74.1	Untreated	mild	1	5	0.04	15.8	6690	241	7.6	5	0.46	0.09	42	30	89	13.9	1.2	140	4.1	104	Soon Chun Hyang University Bucheon Hospital (IRB no. 2021-01-028-002)
D18	UC	UC7	Yes	0	16.358	0	2	2	31	167	55	Untreated	mild	1	2	0.05	13.1	6330	353	7.5	4.5	0.71	0.12	22	20	42	7.9	0.5	138	4.2	105	Soon Chun Hyang University Bucheon Hospital (IRB no. 2021-01-028-002)
D19	UC	UC8	Yes	0	189.1	0	2	2	71	152	52	Untreated	mild	1	15	0.05	12.4	6260	257	7.3	4.4	1.36	0.23	26	15	66	12.5	0.7	142	4.1	108	Soon Chun Hyang University Bucheon Hospital (IRB no. 2021-01-028-002)
D20	UC	UC9	Yes	149.624	1091.93	2	2	2	60	159	60	Untreated	mild	1	73	0.15	13.5	9160	405	8.3	4.4	0.64	0.07	35	24	126	14	0.7	141	4.4	105	Soon Chun Hyang University Bucheon Hospital (IRB no. 2021-01-028-002)

## Sheet: Healthy individuals
SampleID	Group	Name	Cultured	FOB	FCP	Stool_DAI_score	Bristol type	Sex	Age	Height	Weight	Biologics_Treatment_Status	Severity	IRB no.	Previously published paper
C1	HC	HC1	Yes	0	46.3674	0	4	1	34	ND	ND	Healthy_Control	nornmal	Soon Chun Hyang University Bucheon Hospital (IRB no. 2021-01-028-002)	doi: 10.1038/s41598-024-71370-x.
C2	HC	HC2	Yes	0	47.9049	0	4	2	29	ND	ND	Healthy_Control	nornmal	Soon Chun Hyang University Bucheon Hospital (IRB no. 2021-01-028-002)	doi: 10.1038/s41598-024-71370-x.
C3	HC	HC3	Yes	0	9.47229	0	2	1	30	ND	ND	Healthy_Control	nornmal	Soon Chun Hyang University Bucheon Hospital (IRB no. 2021-01-028-002)	doi: 10.1038/s41598-024-71370-x.
C4	HC	HC4	Yes	0	11.0879	1	4	1	38	ND	ND	Healthy_Control	nornmal	Soon Chun Hyang University Bucheon Hospital (IRB no. 2021-01-028-002)	doi: 10.1038/s41598-024-71370-x.
C5	HC	HC5	Yes	0	108.548	0	2	2	41	ND	ND	Healthy_Control	nornmal	Soon Chun Hyang University Bucheon Hospital (IRB no. 2021-01-028-002)	doi: 10.1038/s41598-024-71370-x.
C6	HC	HC6	Yes	0	52.4083	0	4	2	32	ND	ND	Healthy_Control	nornmal	Soon Chun Hyang University Bucheon Hospital (IRB no. 2021-01-028-002)	doi: 10.1038/s41598-024-71370-x.
C7	HC	HC7	Yes	0	107.157	0	4	1	49	ND	ND	Healthy_Control	nornmal	Soon Chun Hyang University Bucheon Hospital (IRB no. 2021-01-028-002)	doi: 10.1038/s41598-024-71370-x.
C8	HC	HC8	Yes	6.80545	66.2831	0	4	1	37	ND	ND	Healthy_Control	nornmal	Soon Chun Hyang University Bucheon Hospital (IRB no. 2021-01-028-002)	doi: 10.1038/s41598-024-71370-x.
C11	HC	HC11	No	ND	ND	0	4	2	30	ND	ND	Healthy_Control	nornmal	Seoul National University (IRB no. 2104/003-014)	doi: 10.1038/s41598-024-71370-x.
C12-2	HC	HC12	No	ND	ND	0	2	2	24	ND	ND	Healthy_Control	nornmal	Seoul National University (IRB no. 2104/003-014)	doi: 10.1038/s41598-024-71370-x.
C13-2	HC	HC13	No	ND	ND	0	2	1	28	ND	ND	Healthy_Control	nornmal	Seoul National University (IRB no. 2104/003-014)	doi: 10.1038/s41598-024-71370-x.
