# Supplementary material for: Culture-based characterization of gut microbiota in inflammatory bowel disease
Source: Front Microbiol. 2025 Feb 20;16:1538620. doi: 10.3389/fmicb.2025.1538620 (PMC11884817; doi:10.3389/fmicb.2025.1538620)
Supplement: Supplementary file 1 [file Data_Sheet_1.ZIP › Supplementary_Materials/Supplementary Data 2.xlsx]

## Sheet: Aerobic isolation
								Identification (Bruker MALDI Biotyper Sirius system)		Identification (16S rRNA gene sequencing)			GenBank accession numbers
no.	Stock code	Patient ID	Preincubation medium	Preincubation days	Isolation medium	Dilution factor (log)	Aerobic/anaerobic	Organism (best match)	Score value	Matched species in EzBioCloud	Similarity	Classification	16S rRNA	Draft genome	Culture collection no.	Novel species candidate	FT-IR analysis
1	D1-A-0-1	UC1	None	0	mGAM	6	aerobic	Enterococcus faecalis	2.22			Enterococcus faecalis
2	D1-A-0-4	UC1	None	0	mGAM	6	aerobic	Enterococcus faecalis	2.12			Enterococcus faecalis
3	D1-A-0-5	UC1	None	0	mGAM	6	aerobic	Enterococcus faecium	2.22			Enterococcus faecium
4	D1-A-0-6	UC1	None	0	mGAM	6	aerobic	Enterococcus casseliflavus	1.98			Enterococcus casseliflavus
5	D1-A-0-7	UC1	None	0	mGAM	6	aerobic	Enterococcus faecalis	2.46			Enterococcus faecalis
6	D1-A-0-8	UC1	None	0	mGAM	6	aerobic	Enterococcus faecium	2.26			Enterococcus faecium
7	D1-A-0-9	UC1	None	0	mGAM	6	aerobic	Enterococcus faecium	2.01			Enterococcus faecium
8	D1-A-0-10	UC1	None	0	mGAM	6	aerobic	Enterococcus faecalis	2.12			Enterococcus faecalis
9	D1-A-0-11	UC1	None	0	mGAM	6	aerobic	Enterococcus faecium	1.99			Enterococcus faecium
10	D1-A-0-12	UC1	None	0	mGAM	6	aerobic	Enterococcus faecalis	2.48			Enterococcus faecalis
11	D1-A-0-13	UC1	None	0	mGAM	6	aerobic	Enterococcus faecalis	2.27			Enterococcus faecalis
12	D1-A-0-14	UC1	None	0	mGAM	6	aerobic	Enterococcus faecium	2.13			Enterococcus faecium
13	D1-A-0-15	UC1	None	0	mGAM	6	aerobic	No Organism Identification Possible	1.43	Bacillus velezensis	0.99	Bacillus velezensis	PQ222407
14	D1-A-0-17	UC1	None	0	mGAM	6	aerobic	No Organism Identification Possible	1.41	Bacillus haynesii	0.99	Bacillus haynesii	PQ222409
15	D1-A-0-18	UC1	None	0	mGAM	6	aerobic	Streptococcus salivarius	1.79			Streptococcus salivarius
16	D1-A-0-19	UC1	None	0	mGAM	6	aerobic	Enterococcus faecium	2.29			Enterococcus faecium
17	D1-A-0-20	UC1	None	0	mGAM	6	aerobic	Enterococcus faecium	2.14			Enterococcus faecium
18	D1-A-0-21	UC1	None	0	mGAM	6	aerobic	Escherichia coli	2.32			Escherichia coli
19	D1-A-0-23	UC1	None	0	mGAM	6	aerobic	Enterococcus faecalis	2.43			Enterococcus faecalis
20	D1-A-0-24	UC1	None	0	mGAM	6	aerobic	No Organism Identification Possible	1.3	Bacillus kochii	0.99	Bacillus kochii	PQ222411
21	D1-A-0-25	UC1	None	0	mGAM	6	aerobic	Enterococcus faecium	2.07			Enterococcus faecium
22	D1-A-0-26	UC1	None	0	mGAM	6	aerobic	Streptococcus anginosus	1.81			Streptococcus anginosus
23	D1-A-0-31	UC1	None	0	mGAM	6	aerobic	No Organism Identification Possible	1.31	Bacillus velezensis	0.99	Bacillus velezensis	PQ222412
24	D1-A-1-1	UC1	BCT	1	mGAM	6	aerobic	Enterococcus faecalis	2.41			Enterococcus faecalis
25	D1-A-1-2	UC1	BCT	1	mGAM	6	aerobic	Enterococcus faecium	1.75			Enterococcus faecium
26	D1-A-1-3	UC1	BCT	1	mGAM	6	aerobic	Escherichia coli	2.34			Escherichia coli
27	D1-A-1-4	UC1	BCT	1	mGAM	6	aerobic	Bacillus cereus	1.92			Bacillus cereus
28	D1-A-1-5	UC1	BCT	1	mGAM	6	aerobic	Escherichia coli	2.3			Escherichia coli
29	D1-A-1-6	UC1	BCT	1	mGAM	6	aerobic	Streptococcus salivarius	1.7			Streptococcus salivarius
30	D1-A-1-7	UC1	BCT	1	mGAM	6	aerobic	Escherichia coli	2.23			Escherichia coli
31	D1-A-1-8	UC1	BCT	1	mGAM	6	aerobic	Enterococcus asini	1.94			Enterococcus asini
32	D1-A-1-9	UC1	BCT	1	mGAM	6	aerobic	Enterococcus faecalis	2.19			Enterococcus faecalis
33	D1-A-1-11	UC1	BCT	1	mGAM	6	aerobic	Enterococcus faecium	2.09			Enterococcus faecium
34	D1-A-1-12	UC1	BCT	1	mGAM	6	aerobic	Streptococcus salivarius	2.17			Streptococcus salivarius
35	D1-A-1-13	UC1	BCT	1	mGAM	6	aerobic	Enterococcus faecalis	2.37			Enterococcus faecalis
36	D1-A-1-14	UC1	BCT	1	mGAM	6	aerobic	Enterococcus faecium	2.19			Enterococcus faecium
37	D1-A-1-15	UC1	BCT	1	mGAM	6	aerobic	Streptococcus salivarius	1.74			Streptococcus salivarius
38	D1-A-1-16	UC1	BCT	1	mGAM	6	aerobic	Streptococcus salivarius	2.09			Streptococcus salivarius
39	D1-A-1-19	UC1	BCT	1	mGAM	6	aerobic	Enterococcus avium	1.75			Enterococcus avium
40	D1-A-1-21	UC1	BCT	1	mGAM	6	aerobic	Enterococcus faecium	2.12			Enterococcus faecium
41	D1-A-1-22	UC1	BCT	1	mGAM	6	aerobic	Streptococcus salivarius	1.8			Streptococcus salivarius
42	D1-A-1-23	UC1	BCT	1	mGAM	6	aerobic	Enterococcus avium	1.92			Enterococcus avium
43	D1-A-1-24	UC1	BCT	1	mGAM	6	aerobic	Enterococcus avium	2.05			Enterococcus avium
44	D1-A-1-25	UC1	BCT	1	mGAM	6	aerobic	Enterococcus faecalis	1.89			Enterococcus faecalis
45	D1-A-1-27	UC1	BCT	1	mGAM	6	aerobic	Enterococcus faecium	1.98			Enterococcus faecium
46	D1-A-1-28	UC1	BCT	1	mGAM	6	aerobic	Streptococcus salivarius	2.26			Streptococcus salivarius
47	D1-A-1-29	UC1	BCT	1	mGAM	6	aerobic	Enterococcus faecium	2.04			Enterococcus faecium
48	D1-A-1-30	UC1	BCT	1	mGAM	6	aerobic	Escherichia coli	2.32			Escherichia coli
49	D1-A-1-31	UC1	BCT	1	mGAM	6	aerobic	Streptococcus salivarius	1.85			Streptococcus salivarius
50	D1-A-1-33	UC1	BCT	1	mGAM	7	aerobic	Escherichia coli	2.47			Escherichia coli
51	D1-A-1-34	UC1	BCT	1	mGAM	7	aerobic	Bacillus cereus	1.76			Bacillus cereus
52	D1-A-1-35	UC1	BCT	1	mGAM	7	aerobic	Enterococcus faecium	1.95			Enterococcus faecium
53	D1-A-1-36	UC1	BCT	1	mGAM	7	aerobic	Escherichia coli	2.39			Escherichia coli
54	D1-A-1-37	UC1	BCT	1	mGAM	7	aerobic	Streptococcus salivarius	2.04			Streptococcus salivarius
55	D1-A-1-38	UC1	BCT	1	mGAM	7	aerobic	Enterococcus faecalis	2.4			Enterococcus faecalis
56	D1-A-1-40	UC1	BCT	1	mGAM	7	aerobic	Weissella cibaria	1.75			Weissella cibaria
57	D1-A-1-42	UC1	BCT	1	mGAM	7	aerobic	Escherichia coli	2.38			Escherichia coli
58	D1-A-1-43	UC1	BCT	1	mGAM	7	aerobic	Enterococcus faecalis	2.21			Enterococcus faecalis
59	D1-A-1-44	UC1	BCT	1	mGAM	7	aerobic	Enterococcus faecium	2.33			Enterococcus faecium
60	D1-A-1-45	UC1	BCT	1	mGAM	7	aerobic	Streptococcus salivarius	2.14			Streptococcus salivarius
61	D1-A-1-46	UC1	BCT	1	mGAM	7	aerobic	Enterococcus faecium	2.2			Enterococcus faecium
62	D1-A-1-50	UC1	mGAM	1	mGAM	6	aerobic	Streptococcus salivarius	2.13			Streptococcus salivarius
63	D1-A-1-51	UC1	mGAM	1	mGAM	6	aerobic	Escherichia coli	2.4			Escherichia coli
64	D1-A-1-52	UC1	mGAM	1	mGAM	6	aerobic	Enterococcus faecium	2.04			Enterococcus faecium
65	D1-A-1-53	UC1	mGAM	1	mGAM	6	aerobic	Escherichia coli	2.45			Escherichia coli
66	D1-A-1-54	UC1	mGAM	1	mGAM	6	aerobic	Enterococcus faecium	2.11			Enterococcus faecium
67	D1-A-1-55	UC1	mGAM	1	mGAM	6	aerobic	Enterococcus faecalis	2.37			Enterococcus faecalis
68	D1-A-1-56	UC1	mGAM	1	mGAM	6	aerobic	Enterococcus faecalis	2.27			Enterococcus faecalis
69	D1-A-1-57	UC1	mGAM	1	mGAM	6	aerobic	Enterococcus faecalis	2.36			Enterococcus faecalis
70	D1-A-1-58	UC1	mGAM	1	mGAM	6	aerobic	Escherichia coli	2.29			Escherichia coli
71	D1-A-1-59	UC1	mGAM	1	mGAM	6	aerobic	Escherichia coli	2.25			Escherichia coli
72	D1-A-1-60	UC1	mGAM	1	mGAM	6	aerobic	Escherichia coli	2.36			Escherichia coli
73	D1-A-1-61	UC1	mGAM	1	mGAM	6	aerobic	Escherichia coli	2.33			Escherichia coli
74	D1-A-1-62	UC1	mGAM	1	mGAM	6	aerobic	Enterococcus faecalis	2.3			Enterococcus faecalis
75	D1-A-1-63	UC1	mGAM	1	mGAM	6	aerobic	Enterococcus faecium	1.92			Enterococcus faecium
76	D1-A-1-64	UC1	mGAM	1	mGAM	6	aerobic	Escherichia coli	2.29			Escherichia coli
77	D1-A-1-65	UC1	mGAM	1	mGAM	6	aerobic	Escherichia coli	2.45			Escherichia coli
78	D1-A-1-66	UC1	mGAM	1	mGAM	6	aerobic	Escherichia coli	2.34			Escherichia coli
79	D1-A-1-67	UC1	mGAM	1	mGAM	6	aerobic	Streptococcus salivarius	2.15			Streptococcus salivarius
80	D1-A-1-68	UC1	mGAM	1	mGAM	6	aerobic	Streptococcus salivarius	1.83			Streptococcus salivarius
81	D1-A-1-69	UC1	mGAM	1	mGAM	6	aerobic	Enterococcus faecium	1.95			Enterococcus faecium
82	D1-A-1-70	UC1	mGAM	1	mGAM	6	aerobic	Streptococcus salivarius	1.83			Streptococcus salivarius
83	D1-A-1-72	UC1	mGAM	1	mGAM	6	aerobic	Enterococcus faecalis	2.26			Enterococcus faecalis
84	D1-A-1-74	UC1	mGAM	1	mGAM	6	aerobic	Enterococcus faecium	2.03			Enterococcus faecium
85	D1-A-1-75	UC1	mGAM	1	mGAM	6	aerobic	Enterococcus faecium	2			Enterococcus faecium
86	D1-A-1-76	UC1	mGAM	1	mGAM	6	aerobic	Streptococcus salivarius	1.86			Streptococcus salivarius
87	D1-A-1-77	UC1	mGAM	1	mGAM	6	aerobic	Streptococcus salivarius	2.01			Streptococcus salivarius
88	D1-A-1-78	UC1	mGAM	1	mGAM	6	aerobic	Escherichia coli	2.41			Escherichia coli
89	D1-A-1-80	UC1	mGAM	1	mGAM	7	aerobic	Escherichia coli	2.14			Escherichia coli
90	D1-A-1-81	UC1	mGAM	1	mGAM	7	aerobic	Escherichia coli	2.27			Escherichia coli
91	D1-A-1-82	UC1	mGAM	1	mGAM	7	aerobic	No Organism Identification Possible	1.53	Enterococcus faecium	0.99	Enterococcus faecium	PQ222413
92	D1-A-1-83	UC1	mGAM	1	mGAM	7	aerobic	Escherichia coli	2.31			Escherichia coli
93	D1-A-1-84	UC1	mGAM	1	mGAM	7	aerobic	Escherichia coli	2.3			Escherichia coli
94	D1-A-1-86	UC1	mGAM	1	mGAM	7	aerobic	Streptococcus salivarius	1.94			Streptococcus salivarius
95	D1-A-1-87	UC1	mGAM	1	mGAM	7	aerobic	Enterococcus faecium	2.04			Enterococcus faecium
96	D1-A-1-89	UC1	mGAM	1	mGAM	7	aerobic	Enterococcus avium	2.02			Enterococcus avium
97	D1-A-1-91	UC1	mGAM	1	mGAM	7	aerobic	Enterococcus faecium	2.22			Enterococcus faecium
98	D1-A-1-92	UC1	mGAM	1	mGAM	7	aerobic	No Organism Identification Possible	1.64	Streptococcus salivarius	0.99	Streptococcus salivarius	PQ222415
99	D1-A-1-93	UC1	mGAM	1	mGAM	7	aerobic	Enterococcus faecalis	2.3			Enterococcus faecalis
100	D1-A-1-94	UC1	mGAM	1	mGAM	7	aerobic	Escherichia coli	2.39			Escherichia coli
101	D1-A-5-1	UC1	BCT	5	mGAM	5	aerobic	Escherichia coli	2.29			Escherichia coli
102	D1-A-5-2	UC1	BCT	5	mGAM	5	aerobic	Enterococcus faecium	1.88			Enterococcus faecium
103	D1-A-5-3	UC1	BCT	5	mGAM	5	aerobic	Enterococcus asini	2.15			Enterococcus asini
104	D1-A-5-4	UC1	BCT	5	mGAM	5	aerobic	Citrobacter braakii	2.26			Citrobacter braakii
105	D1-A-5-5	UC1	BCT	5	mGAM	5	aerobic	Enterococcus faecium	2.29			Enterococcus faecium
106	D1-A-5-6	UC1	BCT	5	mGAM	5	aerobic	Escherichia coli	2.19			Escherichia coli
107	D1-A-5-7	UC1	BCT	5	mGAM	5	aerobic	Enterococcus gallinarum	2.04			Enterococcus gallinarum
108	D1-A-5-8	UC1	BCT	5	mGAM	5	aerobic	Enterococcus faecium	2.06			Enterococcus faecium
109	D1-A-5-9	UC1	BCT	5	mGAM	5	aerobic	Citrobacter amalonaticus	1.94			Citrobacter amalonaticus
110	D1-A-5-10	UC1	BCT	5	mGAM	5	aerobic	Escherichia coli	2.35			Escherichia coli
111	D1-A-5-11	UC1	BCT	5	mGAM	5	aerobic	Enterococcus faecium	2.37			Enterococcus faecium
112	D1-A-5-12	UC1	BCT	5	mGAM	5	aerobic	Escherichia coli	2.05			Escherichia coli
113	D1-A-5-13	UC1	BCT	5	mGAM	5	aerobic	Escherichia coli	2.32			Escherichia coli
114	D1-A-5-14	UC1	BCT	5	mGAM	5	aerobic	Enterococcus faecium	2.34			Enterococcus faecium
115	D1-A-5-15	UC1	BCT	5	mGAM	5	aerobic	Enterococcus asini	2.24			Enterococcus asini
116	D1-A-5-16	UC1	BCT	5	mGAM	5	aerobic	Escherichia coli	2.45			Escherichia coli
117	D1-A-5-17	UC1	BCT	5	mGAM	5	aerobic	Enterococcus faecium	2.15			Enterococcus faecium
118	D1-A-5-18	UC1	BCT	5	mGAM	5	aerobic	Escherichia coli	2.33			Escherichia coli
119	D1-A-5-19	UC1	BCT	5	mGAM	5	aerobic	Escherichia coli	2.41			Escherichia coli
120	D1-A-5-20	UC1	BCT	5	mGAM	5	aerobic	Enterococcus faecium	2.44			Enterococcus faecium
121	D1-A-5-21	UC1	BCT	5	mGAM	5	aerobic	Enterococcus faecium	2.46			Enterococcus faecium
122	D1-A-5-22	UC1	BCT	5	mGAM	5	aerobic	Enterococcus faecium	2.14			Enterococcus faecium
123	D1-A-5-23	UC1	BCT	5	mGAM	5	aerobic	Enterococcus faecium	2.34			Enterococcus faecium
124	D1-A-5-24	UC1	BCT	5	mGAM	5	aerobic	Enterococcus faecium	2.35			Enterococcus faecium
125	D1-A-5-25	UC1	BCT	5	mGAM	6	aerobic	Enterococcus faecium	1.72			Enterococcus faecium
126	D1-A-5-26	UC1	BCT	5	mGAM	6	aerobic	Escherichia coli	2.3			Escherichia coli
127	D1-A-5-27	UC1	BCT	5	mGAM	6	aerobic	Enterococcus avium	2.15			Enterococcus avium
128	D1-A-5-28	UC1	BCT	5	mGAM	6	aerobic	Streptococcus anginosus	1.88			Streptococcus anginosus
129	D1-A-5-29	UC1	BCT	5	mGAM	6	aerobic	Enterococcus asini	2.19			Enterococcus asini
130	D1-A-5-30	UC1	BCT	5	mGAM	6	aerobic	Escherichia coli	2.42			Escherichia coli
131	D1-A-5-31	UC1	BCT	5	mGAM	6	aerobic	Citrobacter braakii	2.24			Citrobacter braakii
132	D1-A-5-33	UC1	BCT	5	mGAM	6	aerobic	Escherichia coli	2.22			Escherichia coli
133	D1-A-5-35	UC1	BCT	5	mGAM	6	aerobic	Escherichia coli	2.37			Escherichia coli
134	D1-A-5-36	UC1	BCT	5	mGAM	6	aerobic	Enterococcus asini	2.17			Enterococcus asini
135	D1-A-5-37	UC1	BCT	5	mGAM	6	aerobic	Enterococcus asini	2.15			Enterococcus asini
136	D1-A-5-38	UC1	BCT	5	mGAM	6	aerobic	Escherichia coli	2.34			Escherichia coli
137	D1-A-5-39	UC1	BCT	5	mGAM	6	aerobic	Enterococcus avium	2.21			Enterococcus avium
138	D1-A-5-40	UC1	BCT	5	mGAM	6	aerobic	Escherichia coli	2.24			Escherichia coli
139	D1-A-5-41	UC1	BCT	5	mGAM	7	aerobic	Escherichia coli	2.07			Escherichia coli
140	D1-A-5-42	UC1	BCT	5	mGAM	7	aerobic	Escherichia coli	2.25			Escherichia coli
141	D1-A-5-43	UC1	BCT	5	mGAM	7	aerobic	Enterococcus faecium	2.46			Enterococcus faecium
142	D1-A-5-44	UC1	BCT	5	mGAM	7	aerobic	Enterococcus faecium	2.23			Enterococcus faecium
143	D1-A-5-45	UC1	BCT	5	mGAM	7	aerobic	Escherichia coli	2.1			Escherichia coli
144	D1-A-5-46	UC1	BCT	5	mGAM	7	aerobic	Escherichia coli	2.26			Escherichia coli
145	D1-A-5-47	UC1	BCT	5	mGAM	7	aerobic	Escherichia coli	2.24			Escherichia coli
146	D1-A-5-48	UC1	BCT	5	mGAM	7	aerobic	Escherichia coli	2.27			Escherichia coli
147	D1-A-5-49	UC1	mGAM	5	mGAM	5	aerobic	Enterococcus casseliflavus	2.15			Enterococcus casseliflavus
148	D1-A-5-50	UC1	mGAM	5	mGAM	5	aerobic	Enterococcus gallinarum	2.11			Enterococcus gallinarum
149	D1-A-5-51	UC1	mGAM	5	mGAM	5	aerobic	Escherichia coli	2.22			Escherichia coli
150	D1-A-5-52	UC1	mGAM	5	mGAM	5	aerobic	Enterococcus gallinarum	2.09			Enterococcus gallinarum
151	D1-A-5-53	UC1	mGAM	5	mGAM	5	aerobic	Escherichia coli	2.45			Escherichia coli
152	D1-A-5-54	UC1	mGAM	5	mGAM	5	aerobic	Enterococcus faecium	2.37			Enterococcus faecium
153	D1-A-5-55	UC1	mGAM	5	mGAM	5	aerobic	Enterococcus faecium	2.18			Enterococcus faecium
154	D1-A-5-56	UC1	mGAM	5	mGAM	5	aerobic	Enterococcus faecium	2.41			Enterococcus faecium
155	D1-A-5-57	UC1	mGAM	5	mGAM	5	aerobic	Enterococcus gallinarum	2.08			Enterococcus gallinarum
156	D1-A-5-58	UC1	mGAM	5	mGAM	5	aerobic	Citrobacter braakii	2.37			Citrobacter braakii
157	D1-A-5-59	UC1	mGAM	5	mGAM	5	aerobic	Enterococcus faecium	2.23			Enterococcus faecium
158	D1-A-5-60	UC1	mGAM	5	mGAM	5	aerobic	Escherichia coli	2.31			Escherichia coli
159	D1-A-5-61	UC1	mGAM	5	mGAM	5	aerobic	Enterococcus faecium	2.37			Enterococcus faecium
160	D1-A-5-62	UC1	mGAM	5	mGAM	5	aerobic	Escherichia coli	2.29			Escherichia coli
161	D1-A-5-63	UC1	mGAM	5	mGAM	5	aerobic	Enterococcus faecium	2.09			Enterococcus faecium
162	D1-A-5-65	UC1	mGAM	5	mGAM	5	aerobic	Enterococcus gallinarum	1.92			Enterococcus gallinarum
163	D1-A-5-66	UC1	mGAM	5	mGAM	5	aerobic	Enterococcus faecium	2.42			Enterococcus faecium
164	D1-A-5-67	UC1	mGAM	5	mGAM	5	aerobic	Escherichia coli	2.37			Escherichia coli
165	D1-A-5-68	UC1	mGAM	5	mGAM	5	aerobic	Enterococcus gallinarum	2.38			Enterococcus gallinarum
166	D1-A-5-69	UC1	mGAM	5	mGAM	5	aerobic	Escherichia coli	2.2			Escherichia coli
167	D1-A-5-70	UC1	mGAM	5	mGAM	5	aerobic	Enterococcus faecium	2.02			Enterococcus faecium
168	D1-A-5-71	UC1	mGAM	5	mGAM	5	aerobic	Escherichia coli	2.15			Escherichia coli
169	D1-A-5-73	UC1	mGAM	5	mGAM	6	aerobic	Escherichia coli	2.43			Escherichia coli
170	D1-A-5-74	UC1	mGAM	5	mGAM	6	aerobic	Enterococcus faecium	2.18			Enterococcus faecium
171	D1-A-5-75	UC1	mGAM	5	mGAM	6	aerobic	Citrobacter amalonaticus	2.24			Citrobacter amalonaticus
172	D1-A-5-76	UC1	mGAM	5	mGAM	6	aerobic	Escherichia coli	2.39			Escherichia coli
173	D1-A-5-78	UC1	mGAM	5	mGAM	6	aerobic	Escherichia coli	2.15			Escherichia coli
174	D1-A-5-79	UC1	mGAM	5	mGAM	6	aerobic	Escherichia coli	2.45			Escherichia coli
175	D1-A-5-80	UC1	mGAM	5	mGAM	6	aerobic	Escherichia coli	2.39			Escherichia coli
176	D1-A-5-81	UC1	mGAM	5	mGAM	6	aerobic	Enterococcus faecium	2.07			Enterococcus faecium
177	D1-A-5-82	UC1	mGAM	5	mGAM	6	aerobic	Escherichia coli	2.42			Escherichia coli
178	D1-A-5-83	UC1	mGAM	5	mGAM	6	aerobic	Enterococcus faecium	2.1			Enterococcus faecium
179	D1-A-5-84	UC1	mGAM	5	mGAM	6	aerobic	Citrobacter amalonaticus	2.18			Citrobacter amalonaticus
180	D1-A-5-85	UC1	mGAM	5	mGAM	6	aerobic	Enterococcus faecium	2.29			Enterococcus faecium
181	D1-A-5-86	UC1	mGAM	5	mGAM	6	aerobic	Enterococcus faecium	2.27			Enterococcus faecium
182	D1-A-5-87	UC1	mGAM	5	mGAM	6	aerobic	Enterococcus avium	2.1			Enterococcus avium
183	D1-A-5-88	UC1	mGAM	5	mGAM	6	aerobic	Escherichia coli	2.33			Escherichia coli
184	D1-A-5-89	UC1	mGAM	5	mGAM	7	aerobic	Enterococcus faecium	2.26			Enterococcus faecium
185	D1-A-5-90	UC1	mGAM	5	mGAM	7	aerobic	Enterococcus faecium	2.1			Enterococcus faecium
186	D1-A-5-91	UC1	mGAM	5	mGAM	7	aerobic	Enterococcus gallinarum	2.26			Enterococcus gallinarum
187	D1-A-5-92	UC1	mGAM	5	mGAM	7	aerobic	Enterococcus faecium	2.15			Enterococcus faecium
188	D1-A-5-93	UC1	mGAM	5	mGAM	7	aerobic	Clostridium tertium	2.03			Clostridium tertium
189	D1-A-5-94	UC1	mGAM	5	mGAM	7	aerobic	Citrobacter braakii	2.23			Citrobacter braakii
190	D1-A-5-95	UC1	mGAM	5	mGAM	7	aerobic	Escherichia coli	2.36			Escherichia coli
191	D1-A-5-96	UC1	mGAM	5	mGAM	7	aerobic	Escherichia coli	2.36			Escherichia coli
192	D1-A-10-1	UC1	BCT	10	mGAM	5	aerobic	Citrobacter amalonaticus	1.71			Citrobacter amalonaticus
193	D1-A-10-3	UC1	BCT	10	mGAM	5	aerobic	Escherichia coli	1.99			Escherichia coli
194	D1-A-10-5	UC1	BCT	10	mGAM	5	aerobic	Enterococcus faecium	2.4			Enterococcus faecium
195	D1-A-10-6	UC1	BCT	10	mGAM	5	aerobic	Escherichia coli	2.09			Escherichia coli
196	D1-A-10-7	UC1	BCT	10	mGAM	5	aerobic	Escherichia coli	1.99			Escherichia coli
197	D1-A-10-8	UC1	BCT	10	mGAM	5	aerobic	Enterococcus avium	1.99			Enterococcus avium
198	D1-A-10-10	UC1	BCT	10	mGAM	5	aerobic	Enterococcus faecium	2.33			Enterococcus faecium
199	D1-A-10-11	UC1	BCT	10	mGAM	5	aerobic	Enterococcus gallinarum	1.89			Enterococcus gallinarum
200	D1-A-10-12	UC1	BCT	10	mGAM	5	aerobic	Enterococcus casseliflavus	1.99			Enterococcus casseliflavus
201	D1-A-10-13	UC1	BCT	10	mGAM	5	aerobic	Escherichia coli	2.28			Escherichia coli
202	D1-A-10-15	UC1	BCT	10	mGAM	5	aerobic	Enterobacter cloacae	1.89			Enterobacter cloacae
203	D1-A-10-17	UC1	BCT	10	mGAM	5	aerobic	Enterococcus faecium	1.89			Enterococcus faecium
204	D1-A-10-18	UC1	BCT	10	mGAM	5	aerobic	Escherichia coli	2.14			Escherichia coli
205	D1-A-10-20	UC1	BCT	10	mGAM	5	aerobic	Enterococcus gallinarum	2.17			Enterococcus gallinarum
206	D1-A-10-21	UC1	BCT	10	mGAM	5	aerobic	Escherichia coli	2.2			Escherichia coli
207	D1-A-10-23	UC1	BCT	10	mGAM	5	aerobic	Enterococcus faecium	2.29			Enterococcus faecium
208	D1-A-10-25	UC1	BCT	10	mGAM	5	aerobic	Escherichia coli	2.03			Escherichia coli
209	D1-A-10-26	UC1	BCT	10	mGAM	5	aerobic	Escherichia coli	2.27			Escherichia coli
210	D1-A-10-27	UC1	BCT	10	mGAM	5	aerobic	Escherichia coli	2.01			Escherichia coli
211	D1-A-10-28	UC1	BCT	10	mGAM	5	aerobic	Enterococcus faecium	2.28			Enterococcus faecium
212	D1-A-10-29	UC1	BCT	10	mGAM	5	aerobic	Escherichia coli	2.23			Escherichia coli
213	D1-A-10-30	UC1	BCT	10	mGAM	5	aerobic	Citrobacter amalonaticus	1.71			Citrobacter amalonaticus
214	D1-A-10-33	UC1	BCT	10	mGAM	5	aerobic	Enterococcus faecium	1.96			Enterococcus faecium
215	D1-A-10-35	UC1	BCT	10	mGAM	5	aerobic	Enterococcus gallinarum	2.15			Enterococcus gallinarum
216	D1-A-10-36	UC1	BCT	10	mGAM	5	aerobic	Escherichia coli	2.16			Escherichia coli
217	D1-A-10-37	UC1	BCT	10	mGAM	5	aerobic	Citrobacter amalonaticus	2.16			Citrobacter amalonaticus
218	D1-A-10-38	UC1	BCT	10	mGAM	5	aerobic	Enterococcus faecium	2.09			Enterococcus faecium
219	D1-A-10-41	UC1	BCT	10	mGAM	5	aerobic	Citrobacter amalonaticus	1.93			Citrobacter amalonaticus
220	D1-A-10-43	UC1	BCT	10	mGAM	5	aerobic	Escherichia coli	2.07			Escherichia coli
221	D1-A-10-44	UC1	BCT	10	mGAM	5	aerobic	Citrobacter amalonaticus	2.03			Citrobacter amalonaticus
222	D1-A-10-45	UC1	BCT	10	mGAM	5	aerobic	Citrobacter amalonaticus	1.86			Citrobacter amalonaticus
223	D1-A-10-46	UC1	BCT	10	mGAM	5	aerobic	Escherichia coli	1.73			Escherichia coli
224	D1-A-10-47	UC1	BCT	10	mGAM	5	aerobic	Citrobacter amalonaticus	1.96			Citrobacter amalonaticus
225	D1-A-10-50	UC1	mGAM	10	mGAM	5	aerobic	Enterococcus faecium	2.17			Enterococcus faecium
226	D1-A-10-51	UC1	mGAM	10	mGAM	5	aerobic	Enterococcus gallinarum	2.17			Enterococcus gallinarum
227	D1-A-10-53	UC1	mGAM	10	mGAM	5	aerobic	Enterococcus faecium	2.29			Enterococcus faecium
228	D1-A-10-54	UC1	mGAM	10	mGAM	5	aerobic	Enterococcus faecium	2.28			Enterococcus faecium
229	D1-A-10-55	UC1	mGAM	10	mGAM	5	aerobic	Enterococcus gallinarum	2.21	Enterococcus gallinarum	0.9986	Enterococcus gallinarum	PQ222414				√
230	D1-A-10-56	UC1	mGAM	10	mGAM	5	aerobic	Enterococcus faecium	2.12			Enterococcus faecium
231	D1-A-10-57	UC1	mGAM	10	mGAM	5	aerobic	Escherichia coli	2.34			Escherichia coli
232	D1-A-10-58	UC1	mGAM	10	mGAM	5	aerobic	Enterococcus faecalis	2.33			Enterococcus faecalis
233	D1-A-10-59	UC1	mGAM	10	mGAM	5	aerobic	Enterococcus faecium	2.12			Enterococcus faecium
234	D1-A-10-60	UC1	mGAM	10	mGAM	5	aerobic	Escherichia coli	2.21			Escherichia coli
235	D1-A-10-62	UC1	mGAM	10	mGAM	5	aerobic	Enterococcus gallinarum	2.15			Enterococcus gallinarum
236	D1-A-10-63	UC1	mGAM	10	mGAM	5	aerobic	Escherichia coli	2.13			Escherichia coli
237	D1-A-10-64	UC1	mGAM	10	mGAM	5	aerobic	Escherichia coli	2.22			Escherichia coli
238	D1-A-10-65	UC1	mGAM	10	mGAM	5	aerobic	Enterococcus faecium	2.21			Enterococcus faecium
239	D1-A-10-67	UC1	mGAM	10	mGAM	5	aerobic	Escherichia coli	2.15			Escherichia coli
240	D1-A-10-68	UC1	mGAM	10	mGAM	5	aerobic	Enterococcus avium	2.04			Enterococcus avium
241	D1-A-10-69	UC1	mGAM	10	mGAM	5	aerobic	Enterococcus faecium	2.03			Enterococcus faecium
242	D1-A-10-72	UC1	mGAM	10	mGAM	5	aerobic	Enterococcus gallinarum	2.19			Enterococcus gallinarum
243	D1-A-10-73	UC1	mGAM	10	mGAM	5	aerobic	Enterococcus faecium	2.29			Enterococcus faecium
244	D1-A-10-75	UC1	mGAM	10	mGAM	5	aerobic	Enterococcus gallinarum	2.17			Enterococcus gallinarum
245	D1-A-10-76	UC1	mGAM	10	mGAM	5	aerobic	Enterococcus faecium	2.35			Enterococcus faecium
246	D1-A-10-77	UC1	mGAM	10	mGAM	5	aerobic	Enterococcus gallinarum	2.08			Enterococcus gallinarum
247	D1-A-10-78	UC1	mGAM	10	mGAM	5	aerobic	Enterococcus faecium	2.32			Enterococcus faecium
248	D1-A-10-79	UC1	mGAM	10	mGAM	5	aerobic	Enterococcus faecium	2.15			Enterococcus faecium
249	D1-A-10-80	UC1	mGAM	10	mGAM	5	aerobic	Enterococcus faecium	2.15			Enterococcus faecium
250	D1-A-10-81	UC1	mGAM	10	mGAM	5	aerobic	Enterococcus faecium	2.08			Enterococcus faecium
251	D1-A-10-82	UC1	mGAM	10	mGAM	5	aerobic	Clostridium tertium	2.19			Clostridium tertium
252	D1-A-10-83	UC1	mGAM	10	mGAM	5	aerobic	Enterococcus faecium	2.19			Enterococcus faecium
253	D1-A-10-84	UC1	mGAM	10	mGAM	5	aerobic	Escherichia coli	2.25			Escherichia coli
254	D1-A-10-85	UC1	mGAM	10	mGAM	5	aerobic	Citrobacter amalonaticus	1.97			Citrobacter amalonaticus
255	D1-A-10-86	UC1	mGAM	10	mGAM	5	aerobic	Enterococcus faecium	2.17			Enterococcus faecium
256	D1-A-10-87	UC1	mGAM	10	mGAM	5	aerobic	Enterococcus faecium	2.29			Enterococcus faecium
257	D1-A-10-88	UC1	mGAM	10	mGAM	5	aerobic	Enterococcus faecium	2.01			Enterococcus faecium
258	D1-A-10-89	UC1	mGAM	10	mGAM	5	aerobic	Enterococcus faecium	1.96			Enterococcus faecium
259	D1-A-10-90	UC1	mGAM	10	mGAM	5	aerobic	Enterococcus gallinarum	1.83			Enterococcus gallinarum
260	D1-A-10-91	UC1	mGAM	10	mGAM	5	aerobic	Enterococcus faecium	2.21			Enterococcus faecium
261	D1-A-10-92	UC1	mGAM	10	mGAM	5	aerobic	Enterococcus gallinarum	2.12			Enterococcus gallinarum
262	D1-A-10-93	UC1	mGAM	10	mGAM	5	aerobic	Enterococcus faecium	2.27			Enterococcus faecium
263	D1-A-15-3	UC1	mGAM	15	mGAM	6	aerobic	Escherichia coli	2.2			Escherichia coli
264	D1-A-15-5	UC1	mGAM	15	mGAM	6	aerobic	Escherichia coli	2.19			Escherichia coli
265	D1-A-15-7	UC1	mGAM	15	mGAM	6	aerobic	Escherichia coli	2.26			Escherichia coli
266	D1-A-15-11	UC1	mGAM	15	mGAM	5	aerobic	Enterococcus faecium	1.91			Enterococcus faecium
267	D1-A-15-13	UC1	mGAM	15	mGAM	5	aerobic	Enterococcus avium	1.84			Enterococcus avium
268	D1-A-15-14	UC1	mGAM	15	mGAM	5	aerobic	Enterococcus faecium	2.02			Enterococcus faecium
269	D1-A-15-17	UC1	mGAM	15	mGAM	5	aerobic	Citrobacter amalonaticus	2.01			Citrobacter amalonaticus
270	D1-A-15-19	UC1	mGAM	15	mGAM	5	aerobic	Enterococcus faecium	2.21			Enterococcus faecium
271	D1-A-15-20	UC1	mGAM	15	mGAM	5	aerobic	Enterococcus faecium	2.37			Enterococcus faecium
272	D1-A-15-21	UC1	mGAM	15	mGAM	5	aerobic	Enterococcus faecium	2.15			Enterococcus faecium
273	D1-A-15-22	UC1	mGAM	15	mGAM	5	aerobic	Enterococcus avium	1.97			Enterococcus avium
274	D1-A-15-23	UC1	mGAM	15	mGAM	5	aerobic	Escherichia coli	2.1			Escherichia coli
275	D1-A-15-24	UC1	mGAM	15	mGAM	5	aerobic	Escherichia coli	1.99			Escherichia coli
276	D1-A-15-25	UC1	mGAM	15	mGAM	5	aerobic	Enterococcus avium	1.82			Enterococcus avium
277	D1-A-15-26	UC1	mGAM	15	mGAM	5	aerobic	Escherichia coli	2.14			Escherichia coli
278	D1-A-15-27	UC1	mGAM	15	mGAM	5	aerobic	Enterococcus faecium	2.04			Enterococcus faecium
279	D1-A-15-28	UC1	mGAM	15	mGAM	5	aerobic	Escherichia coli	2.12			Escherichia coli
280	D1-A-15-29	UC1	mGAM	15	mGAM	5	aerobic	Escherichia coli	2.1			Escherichia coli
281	D1-A-15-30	UC1	mGAM	15	mGAM	5	aerobic	Escherichia coli	2.3			Escherichia coli
282	D1-A-15-31	UC1	mGAM	15	mGAM	5	aerobic	Enterococcus faecium	2.03			Enterococcus faecium
283	D1-A-15-32	UC1	mGAM	15	mGAM	5	aerobic	Enterococcus faecium	2.09			Enterococcus faecium
284	D1-A-15-34	UC1	mGAM	15	mGAM	5	aerobic	Escherichia coli	2.14			Escherichia coli
285	D1-A-15-36	UC1	mGAM	15	mGAM	5	aerobic	Escherichia coli	2.2			Escherichia coli
286	D1-A-15-37	UC1	mGAM	15	mGAM	5	aerobic	Enterococcus faecium	1.79			Enterococcus faecium
287	D1-A-15-38	UC1	mGAM	15	mGAM	5	aerobic	Escherichia coli	2.05			Escherichia coli
288	D1-A-15-39	UC1	mGAM	15	mGAM	5	aerobic	Citrobacter amalonaticus	2.01			Citrobacter amalonaticus
289	D1-A-15-40	UC1	mGAM	15	mGAM	5	aerobic	Escherichia coli	2.11			Escherichia coli
290	D1-A-15-41	UC1	BCT	15	mGAM	6	aerobic	Citrobacter amalonaticus	1.92			Citrobacter amalonaticus
291	D1-A-15-43	UC1	BCT	15	mGAM	6	aerobic	No Organism Identification Possible	1.68	Enterobacter tabaci	0.99	Enterobacter tabaci	PQ222416
292	D1-A-15-44	UC1	BCT	15	mGAM	6	aerobic	Escherichia coli	1.95			Escherichia coli
293	D1-A-15-45	UC1	BCT	15	mGAM	6	aerobic	Escherichia coli	1.85			Escherichia coli
294	D1-A-15-47	UC1	BCT	15	mGAM	6	aerobic	Escherichia coli	2.2			Escherichia coli
295	D1-A-15-49	UC1	BCT	15	mGAM	6	aerobic	Escherichia coli	2.22			Escherichia coli
296	D1-A-15-50	UC1	BCT	15	mGAM	6	aerobic	Escherichia coli	2.11			Escherichia coli
297	D1-A-15-51	UC1	BCT	15	mGAM	6	aerobic	Citrobacter braakii	1.92			Citrobacter braakii
298	D1-A-15-53	UC1	BCT	15	mGAM	6	aerobic	Escherichia coli	2.07			Escherichia coli
299	D1-A-15-54	UC1	BCT	15	mGAM	6	aerobic	Escherichia coli	2.23			Escherichia coli
300	D1-A-15-56	UC1	BCT	15	mGAM	6	aerobic	Escherichia coli	1.83			Escherichia coli
301	D1-A-15-57	UC1	BCT	15	mGAM	6	aerobic	Escherichia coli	1.93			Escherichia coli
302	D1-A-15-58	UC1	BCT	15	mGAM	6	aerobic	Citrobacter freundii	1.96			Citrobacter freundii
303	D1-A-15-61	UC1	BCT	15	mGAM	6	aerobic	Escherichia coli	2.06			Escherichia coli
304	D1-A-15-62	UC1	BCT	15	mGAM	6	aerobic	Escherichia coli	2.18			Escherichia coli
305	D1-A-15-63	UC1	BCT	15	mGAM	6	aerobic	Escherichia coli	2.14			Escherichia coli
306	D1-A-15-65	UC1	BCT	15	mGAM	5	aerobic	Bacillus clausii	1.77			Bacillus clausii
307	D1-A-15-66	UC1	BCT	15	mGAM	5	aerobic	Citrobacter freundii	2.18			Citrobacter freundii
308	D1-A-15-67	UC1	BCT	15	mGAM	5	aerobic	Escherichia coli	2.08			Escherichia coli
309	D1-A-15-70	UC1	BCT	15	mGAM	5	aerobic	Citrobacter freundii	2.14			Citrobacter freundii
310	D1-A-15-71	UC1	BCT	15	mGAM	5	aerobic	Escherichia coli	2.1			Escherichia coli
311	D1-A-15-72	UC1	BCT	15	mGAM	5	aerobic	Escherichia coli	2.02			Escherichia coli
312	D1-A-15-73	UC1	BCT	15	mGAM	5	aerobic	Escherichia coli	2.24			Escherichia coli
313	D1-A-15-75	UC1	BCT	15	mGAM	5	aerobic	Escherichia coli	1.95			Escherichia coli
314	D1-A-15-76	UC1	BCT	15	mGAM	5	aerobic	Escherichia coli	2.08			Escherichia coli
315	D1-A-15-77	UC1	BCT	15	mGAM	5	aerobic	Escherichia coli	2.18			Escherichia coli
316	D1-A-15-78	UC1	BCT	15	mGAM	5	aerobic	Escherichia coli	2.04			Escherichia coli
317	D1-A-15-80	UC1	BCT	15	mGAM	5	aerobic	Citrobacter freundii	2.19			Citrobacter freundii
318	D1-A-15-81	UC1	BCT	15	mGAM	5	aerobic	Escherichia coli	2.18			Escherichia coli
319	D1-A-15-82	UC1	BCT	15	mGAM	5	aerobic	Citrobacter freundii	2.22			Citrobacter freundii
320	D1-A-15-83	UC1	BCT	15	mGAM	5	aerobic	Citrobacter amalonaticus	1.88			Citrobacter amalonaticus
321	D1-A-15-84	UC1	BCT	15	mGAM	5	aerobic	Klebsiella variicola	2.26			Klebsiella variicola
322	D1-A-15-86	UC1	BCT	15	mGAM	5	aerobic	Enterobacter cloacae	2.02			Enterobacter cloacae
323	D1-A-15-88	UC1	BCT	15	mGAM	5	aerobic	Escherichia coli	2.14			Escherichia coli
324	D1-A-15-91	UC1	BCT	15	mGAM	7	aerobic	Citrobacter amalonaticus	1.86			Citrobacter amalonaticus
325	D1-A-15-92	UC1	BCT	15	mGAM	7	aerobic	Klebsiella variicola	1.74			Klebsiella variicola
326	D1-A-15-93	UC1	BCT	15	mGAM	7	aerobic	Citrobacter freundii	2.18			Citrobacter freundii
327	D1-A-20	UC1	BCT	20	mGAM	7	aerobic	Citrobacter braakii	2.14			Citrobacter braakii
328	D1-A-20	UC1	BCT	20	mGAM	7	aerobic	Citrobacter freundii	2.27			Citrobacter freundii
329	D1-A-20	UC1	BCT	20	mGAM	6	aerobic	Bacillus clausii	1.79			Bacillus clausii
330	D1-A-20	UC1	BCT	20	mGAM	6	aerobic	Klebsiella variicola	2.26			Klebsiella variicola
331	D1-A-20	UC1	BCT	20	mGAM	6	aerobic	Escherichia coli	2.3			Escherichia coli
332	D1-A-20	UC1	BCT	20	mGAM	6	aerobic	Klebsiella variicola	2.13			Klebsiella variicola
333	D1-A-20	UC1	BCT	20	mGAM	6	aerobic	Enterobacter cloacae	1.78			Enterobacter cloacae
334	D1-A-20	UC1	BCT	20	mGAM	5	aerobic	Escherichia coli	2.27			Escherichia coli
335	D1-A-20	UC1	BCT	20	mGAM	5	aerobic	Citrobacter freundii	2.12			Citrobacter freundii
336	D1-A-20	UC1	BCT	20	mGAM	5	aerobic	Citrobacter freundii	2.14			Citrobacter freundii
337	D1-A-20	UC1	BCT	20	mGAM	5	aerobic	Escherichia coli	2.06			Escherichia coli
338	D1-A-20	UC1	BCT	20	mGAM	5	aerobic	Enterococcus gallinarum	2.13			Enterococcus gallinarum
339	D1-A-20	UC1	BCT	20	mGAM	5	aerobic	Citrobacter freundii	2.17			Citrobacter freundii
340	D1-A-20	UC1	BCT	20	mGAM	5	aerobic	Citrobacter amalonaticus	2.03			Citrobacter amalonaticus
341	D1-A-20	UC1	BCT	20	mGAM	5	aerobic	Enterococcus avium	1.84			Enterococcus avium
342	D1-A-20	UC1	BCT	20	mGAM	5	aerobic	Escherichia coli	2.42			Escherichia coli
343	D1-A-20	UC1	BCT	20	mGAM	5	aerobic	Klebsiella variicola	2.31			Klebsiella variicola
344	D1-A-20	UC1	BCT	20	mGAM	5	aerobic	Citrobacter amalonaticus	2.04			Citrobacter amalonaticus
345	D1-A-20	UC1	BCT	20	mGAM	5	aerobic	Escherichia coli	2.37			Escherichia coli
346	D1-A-20	UC1	BCT	20	mGAM	5	aerobic	Escherichia coli	2.01			Escherichia coli
347	D1-A-20	UC1	BCT	20	mGAM	5	aerobic	Klebsiella variicola	2.16			Klebsiella variicola
348	D1-A-20	UC1	BCT	20	mGAM	5	aerobic	Escherichia coli	2.24			Escherichia coli
349	D1-A-20	UC1	BCT	20	mGAM	5	aerobic	Escherichia coli	2.33			Escherichia coli
350	D1-A-20	UC1	BCT	20	mGAM	5	aerobic	Enterobacter cloacae	1.95			Enterobacter cloacae
351	D1-A-20	UC1	BCT	20	mGAM	5	aerobic	Citrobacter amalonaticus	1.93			Citrobacter amalonaticus
352	D1-A-20	UC1	BCT	20	mGAM	5	aerobic	Citrobacter amalonaticus	1.96			Citrobacter amalonaticus
353	D1-A-20	UC1	BCT	20	mGAM	5	aerobic	Enterococcus casseliflavus	1.95			Enterococcus casseliflavus
354	D1-A-20	UC1	BCT	20	mGAM	5	aerobic	Citrobacter amalonaticus	1.8			Citrobacter amalonaticus
355	D1-A-20	UC1	mGAM	20	mGAM	5	aerobic	Enterococcus avium	2.12			Enterococcus avium
356	D1-A-20	UC1	mGAM	20	mGAM	5	aerobic	Enterococcus faecium	2.15			Enterococcus faecium
357	D1-A-20	UC1	mGAM	20	mGAM	5	aerobic	Clostridium tertium	2.09			Clostridium tertium
358	D1-A-20	UC1	mGAM	20	mGAM	5	aerobic	Enterococcus avium	2.02			Enterococcus avium
359	D1-A-20	UC1	mGAM	20	mGAM	5	aerobic	Enterococcus faecium	2.26			Enterococcus faecium
360	D1-A-20	UC1	mGAM	20	mGAM	5	aerobic	Enterococcus avium	2.02			Enterococcus avium
361	D1-A-20	UC1	mGAM	20	mGAM	5	aerobic	Enterococcus gallinarum	2.13			Enterococcus gallinarum
362	D1-A-20	UC1	mGAM	20	mGAM	5	aerobic	Escherichia coli	2.23			Escherichia coli
363	D1-A-20	UC1	mGAM	20	mGAM	5	aerobic	Enterococcus avium	2.01			Enterococcus avium
364	D1-A-20	UC1	mGAM	20	mGAM	5	aerobic	Enterococcus faecium	2.42			Enterococcus faecium
365	D1-A-20	UC1	mGAM	20	mGAM	5	aerobic	Escherichia coli	2.14			Escherichia coli
366	D1-A-20	UC1	mGAM	20	mGAM	5	aerobic	Enterococcus avium	2.11			Enterococcus avium
367	D1-A-20	UC1	mGAM	20	mGAM	5	aerobic	Enterococcus avium	1.89			Enterococcus avium
368	D1-A-25-2	UC1	BCT	25	mGAM	5	aerobic	Klebsiella variicola	1.99			Klebsiella variicola
369	D1-A-25-7	UC1	BCT	25	mGAM	5	aerobic	Citrobacter amalonaticus	1.77			Citrobacter amalonaticus
370	D1-A-25-9	UC1	BCT	25	mGAM	6	aerobic	Klebsiella variicola	2.14			Klebsiella variicola
371	D1-A-25-10	UC1	BCT	25	mGAM	6	aerobic	Escherichia coli	2.29			Escherichia coli
372	D1-A-25-11	UC1	BCT	25	mGAM	6	aerobic	Escherichia coli	2.29			Escherichia coli
373	D1-A-25-13	UC1	BCT	25	mGAM	6	aerobic	Escherichia coli	2.23			Escherichia coli
374	D1-A-25-14	UC1	BCT	25	mGAM	6	aerobic	Escherichia coli	2.26			Escherichia coli
375	D1-A-25-16	UC1	BCT	25	mGAM	6	aerobic	Citrobacter amalonaticus	1.87			Citrobacter amalonaticus
376	D1-A-25-18	UC1	BCT	25	mGAM	6	aerobic	Escherichia coli	2.28			Escherichia coli
377	D1-A-25-21	UC1	BCT	25	mGAM	6	aerobic	Escherichia coli	2.2			Escherichia coli
378	D1-A-25-22	UC1	BCT	25	mGAM	6	aerobic	Klebsiella variicola	2.07			Klebsiella variicola
379	D1-A-25-27	UC1	mGAM	25	mGAM	5	aerobic	Escherichia coli	2.25			Escherichia coli
380	D1-A-25-28	UC1	mGAM	25	mGAM	5	aerobic	Escherichia coli	2.15			Escherichia coli
381	D1-A-25-33	UC1	mGAM	25	mGAM	6	aerobic	Escherichia coli	2.13			Escherichia coli
382	D1-A-25-39	UC1	mGAM	25	mGAM	6	aerobic	Escherichia coli	2.28			Escherichia coli
383	D1-A-25-40	UC1	mGAM	25	mGAM	6	aerobic	Escherichia coli	2.21			Escherichia coli
384	D1-A-30-2	UC1	BCT	30	mGAM	6	aerobic	Escherichia coli	2.36			Escherichia coli
385	D1-A-30-3	UC1	BCT	30	mGAM	6	aerobic	Klebsiella variicola	2.24			Klebsiella variicola
386	D1-A-30-4	UC1	BCT	30	mGAM	6	aerobic	Escherichia coli	2.23			Escherichia coli
387	D1-A-30-5	UC1	BCT	30	mGAM	6	aerobic	Klebsiella variicola	2.09			Klebsiella variicola
388	D1-A-30-6	UC1	BCT	30	mGAM	6	aerobic	Escherichia coli	2.38			Escherichia coli
389	D1-A-30-7	UC1	BCT	30	mGAM	6	aerobic	Escherichia coli	2.36			Escherichia coli
390	D1-A-30-8	UC1	BCT	30	mGAM	6	aerobic	Escherichia coli	2.27			Escherichia coli
391	D1-A-30-9	UC1	BCT	30	mGAM	6	aerobic	Escherichia coli	2.17			Escherichia coli
392	D1-A-30-11	UC1	BCT	30	mGAM	6	aerobic	Bacillus clausii	1.77			Bacillus clausii
393	D1-A-30-12	UC1	BCT	30	mGAM	6	aerobic	Escherichia coli	2.47			Escherichia coli
394	D1-A-30-14	UC1	BCT	30	mGAM	6	aerobic	Escherichia coli	2.26			Escherichia coli
395	D1-A-30-15	UC1	BCT	30	mGAM	6	aerobic	Escherichia coli	2.36			Escherichia coli
396	D1-A-30-16	UC1	BCT	30	mGAM	6	aerobic	Escherichia coli	2.24			Escherichia coli
397	D1-A-30-17	UC1	BCT	30	mGAM	6	aerobic	Escherichia coli	2.38			Escherichia coli
398	D1-A-30-18	UC1	BCT	30	mGAM	6	aerobic	Escherichia coli	2.36			Escherichia coli
399	D1-A-30-20	UC1	BCT	30	mGAM	6	aerobic	Klebsiella variicola	2.28			Klebsiella variicola
400	D1-A-30-21	UC1	BCT	30	mGAM	6	aerobic	Escherichia coli	2.31			Escherichia coli
401	D1-A-30-22	UC1	BCT	30	mGAM	6	aerobic	Escherichia coli	2.4			Escherichia coli
402	D1-A-30-23	UC1	BCT	30	mGAM	6	aerobic	Escherichia coli	2.3			Escherichia coli
403	D1-A-30-28	UC1	mGAM	30	mGAM	6	aerobic	Escherichia coli	2.37			Escherichia coli
404	D1-A-30-29	UC1	mGAM	30	mGAM	6	aerobic	No Organism Identification Possible	1.33	Oceanobacillus alkalisoli	0.99	Oceanobacillus alkalisoli	PQ222408
405	D1-A-30-31	UC1	mGAM	30	mGAM	6	aerobic	Enterococcus avium	2.12			Enterococcus avium
406	D1-A-30-41	UC1	mGAM	30	mGAM	6	aerobic	No Organism Identification Possible	1.38	Oceanobacillus alkalisoli	0.99	Oceanobacillus alkalisoli	PQ222410
407	D1-A-30-43	UC1	mGAM	30	mGAM	6	aerobic	Enterococcus gallinarum	2.17			Enterococcus gallinarum
408	D1-A-30-46	UC1	mGAM	30	mGAM	6	aerobic	Escherichia coli	2.31			Escherichia coli
409	D6-A-0-3	UC2	None	0	mGAM	7	aerobic	Corynebacterium tuberculostearicum	1.79			Corynebacterium tuberculostearicum
410	D6-A-0-4	UC2	None	0	mGAM	7	aerobic	Corynebacterium tuberculostearicum	2.06			Corynebacterium tuberculostearicum
411	D6-A-0-5	UC2	None	0	mGAM	7	aerobic	Corynebacterium tuberculostearicum	1.93			Corynebacterium tuberculostearicum
412	D6-A-0-6	UC2	None	0	mGAM	7	aerobic	Corynebacterium tuberculostearicum	1.9			Corynebacterium tuberculostearicum
413	D6-A-0-8	UC2	None	0	mGAM	7	aerobic	Corynebacterium tuberculostearicum	1.83			Corynebacterium tuberculostearicum
414	D6-A-0-10	UC2	None	0	mGAM	6	aerobic	Enterococcus faecium	1.97			Enterococcus faecium
415	D6-A-0-11	UC2	None	0	mGAM	6	aerobic	Enterococcus faecium	2.32			Enterococcus faecium
416	D6-A-0-12	UC2	None	0	mGAM	6	aerobic	Klebsiella aerogenes	2.5			Klebsiella aerogenes
417	D6-A-0-13	UC2	None	0	mGAM	6	aerobic	Lactococcus lactis	2.26			Lactococcus lactis
418	D6-A-0-15	UC2	None	0	mGAM	6	aerobic	Escherichia coli	2.2			Escherichia coli
419	D6-A-0-16	UC2	None	0	mGAM	6	aerobic	Escherichia coli	2.09			Escherichia coli
420	D6-A-0-17	UC2	None	0	mGAM	6	aerobic	Enterococcus faecium	2.03			Enterococcus faecium
421	D6-A-0-18	UC2	None	0	mGAM	6	aerobic	Enterococcus faecium	2.2			Enterococcus faecium
422	D6-A-0-20	UC2	None	0	mGAM	6	aerobic	Enterococcus faecium	2.28			Enterococcus faecium
423	D6-A-0-21	UC2	None	0	mGAM	6	aerobic	Enterococcus faecium	2.24			Enterococcus faecium
424	D6-A-0-22	UC2	None	0	mGAM	6	aerobic	Enterococcus faecium	2.12			Enterococcus faecium
425	D6-A-0-23	UC2	None	0	mGAM	6	aerobic	Enterococcus faecalis	2.37			Enterococcus faecalis
426	D6-A-0-24	UC2	None	0	mGAM	6	aerobic	Enterococcus faecium	1.84			Enterococcus faecium
427	D6-A-0-25	UC2	None	0	mGAM	6	aerobic	Klebsiella aerogenes	1.97			Klebsiella aerogenes
428	D6-A-0-26	UC2	None	0	mGAM	6	aerobic	Enterococcus faecium	2.09			Enterococcus faecium
429	D6-A-0-27	UC2	None	0	mGAM	6	aerobic	Enterococcus faecium	1.84			Enterococcus faecium
430	D6-A-0-28	UC2	None	0	mGAM	6	aerobic	Streptococcus salivarius	2.22			Streptococcus salivarius
431	D6-A-0-29	UC2	None	0	mGAM	6	aerobic	Enterococcus faecium	2.54			Enterococcus faecium
432	D6-A-0-30	UC2	None	0	mGAM	6	aerobic	Lactococcus garvieae	1.96			Lactococcus garvieae
433	D6-A-0-31	UC2	None	0	mGAM	6	aerobic	Klebsiella aerogenes	2.08			Klebsiella aerogenes
434	D6-A-0-32	UC2	None	0	mGAM	6	aerobic	Enterococcus faecium	2.17			Enterococcus faecium
435	D6-A-0-33	UC2	None	0	mGAM	6	aerobic	Enterococcus casseliflavus	1.91			Enterococcus casseliflavus
436	D6-A-0-34	UC2	None	0	mGAM	6	aerobic	Enterococcus faecium	2.13			Enterococcus faecium
437	D6-A-0-35	UC2	None	0	mGAM	6	aerobic	Enterococcus faecium	2.11			Enterococcus faecium
438	D6-A-0-36	UC2	None	0	mGAM	6	aerobic	Enterococcus faecium	2.58			Enterococcus faecium
439	D6-A-0-37	UC2	None	0	mGAM	6	aerobic	Enterococcus faecium	1.77			Enterococcus faecium
440	D6-A-0-38	UC2	None	0	mGAM	6	aerobic	Enterococcus faecium	2.21			Enterococcus faecium
441	D6-A-0-39	UC2	None	0	mGAM	6	aerobic	Enterococcus casseliflavus	2.03			Enterococcus casseliflavus
442	D6-A-0-40	UC2	None	0	mGAM	6	aerobic	Enterococcus faecium	1.94			Enterococcus faecium
443	D6-A-0-41	UC2	None	0	mGAM	6	aerobic	Enterococcus faecium	2.04			Enterococcus faecium
444	D6-A-0-42	UC2	None	0	mGAM	6	aerobic	Enterococcus faecium	1.95			Enterococcus faecium
445	D6-A-0-43	UC2	None	0	mGAM	6	aerobic	Enterococcus faecium	2.18			Enterococcus faecium
446	D6-A-0-44	UC2	None	0	mGAM	6	aerobic	Staphylococcus aureus	2.1			Staphylococcus aureus
447	D6-A-0-47	UC2	None	0	mGAM	6	aerobic	Lactococcus lactis	2.07			Lactococcus lactis
448	D6-A-0-48	UC2	None	0	mGAM	6	aerobic	Lactococcus lactis	2.13			Lactococcus lactis
449	D6-A-0-49	UC2	None	0	mGAM	6	aerobic	No Organism Identification Possible	1.61	Lactococcus lactis	0.99	Lactococcus lactis	PQ222468
450	D6-A-0-50	UC2	None	0	mGAM	6	aerobic	Enterococcus faecium	2.01			Enterococcus faecium
451	D6-A-0-51	UC2	None	0	mGAM	6	aerobic	Enterococcus faecium	2.2			Enterococcus faecium
452	D6-A-0-52	UC2	None	0	mGAM	6	aerobic	Enterococcus faecium	2.24			Enterococcus faecium
453	D6-A-0-53	UC2	None	0	mGAM	6	aerobic	Enterococcus faecium	2.21			Enterococcus faecium
454	D6-A-0-55	UC2	None	0	mGAM	6	aerobic	Enterococcus thailandicus	2.13			Enterococcus thailandicus
455	D6-A-0-56	UC2	None	0	mGAM	6	aerobic	Enterococcus faecium	2.18			Enterococcus faecium
456	D6-A-0-57	UC2	None	0	mGAM	6	aerobic	Escherichia coli	2.3			Escherichia coli
457	D6-A-0-58	UC2	None	0	mGAM	6	aerobic	Escherichia coli	2.23			Escherichia coli
458	D6-A-0-60	UC2	None	0	mGAM	6	aerobic	Enterococcus faecium	2.01			Enterococcus faecium
459	D6-A-0-63	UC2	None	0	mGAM	6	aerobic	Enterococcus faecium	2.04			Enterococcus faecium
460	D6-A-0-64	UC2	None	0	mGAM	6	aerobic	Enterococcus faecium	1.98			Enterococcus faecium
461	D6-A-0-66	UC2	None	0	mGAM	6	aerobic	Enterococcus faecium	2.52			Enterococcus faecium
462	D6-A-0-70	UC2	None	0	mGAM	6	aerobic	Enterococcus faecium	2.05			Enterococcus faecium
463	D6-A-0-71	UC2	None	0	mGAM	6	aerobic	Enterococcus faecium	2.13			Enterococcus faecium
464	D6-A-0-73	UC2	None	0	mGAM	6	aerobic	No Organism Identification Possible	1.57	Enterococcus faecium	0.99	Enterococcus faecium	PQ222469
465	D6-A-0-74	UC2	None	0	mGAM	6	aerobic	Enterococcus faecium	2.06			Enterococcus faecium
466	D6-A-0-75	UC2	None	0	mGAM	6	aerobic	Enterococcus faecium	2.12			Enterococcus faecium
467	D6-A-0-76	UC2	None	0	mGAM	6	aerobic	Enterococcus faecium	2.28			Enterococcus faecium
468	D6-A-0-77	UC2	None	0	mGAM	6	aerobic	Enterococcus faecium	2.27			Enterococcus faecium
469	D6-A-0-78	UC2	None	0	mGAM	6	aerobic	Escherichia coli	2.38			Escherichia coli
470	D6-A-0-79	UC2	None	0	mGAM	6	aerobic	Klebsiella aerogenes	2.12			Klebsiella aerogenes
471	D6-A-0-80	UC2	None	0	mGAM	6	aerobic	Staphylococcus aureus	2.26			Staphylococcus aureus
472	D6-A-0-82	UC2	None	0	mGAM	6	aerobic	Enterococcus faecium	2.08			Enterococcus faecium
473	D6-A-0-84	UC2	None	0	mGAM	6	aerobic	Enterococcus faecium	2.19			Enterococcus faecium
474	D6-A-0-85	UC2	None	0	mGAM	6	aerobic	Enterococcus faecium	1.97			Enterococcus faecium
475	D6-A-0-86	UC2	None	0	mGAM	6	aerobic	Enterococcus faecium	1.81			Enterococcus faecium
476	D6-A-0-87	UC2	None	0	mGAM	6	aerobic	Enterococcus faecium	2.21			Enterococcus faecium
477	D6-A-0-89	UC2	None	0	mGAM	6	aerobic	Enterococcus faecium	2.14			Enterococcus faecium
478	D6-A-0-90	UC2	None	0	mGAM	6	aerobic	Enterococcus faecium	2.35			Enterococcus faecium
479	D6-A-0-92	UC2	None	0	mGAM	6	aerobic	Enterococcus faecium	2.13			Enterococcus faecium
480	D6-A-0-93	UC2	None	0	mGAM	6	aerobic	Enterococcus thailandicus	2.28			Enterococcus thailandicus
481	D6-A-0-94	UC2	None	0	mGAM	6	aerobic	Enterococcus faecium	2.06			Enterococcus faecium
482	D6-A-0-95	UC2	None	0	mGAM	6	aerobic	Escherichia coli	2.31			Escherichia coli
483	D6-A-3-2	UC2	BCT	3	mGAM	7	aerobic	Proteus mirabilis	2.13			Proteus mirabilis
484	D6-A-3-3	UC2	BCT	3	mGAM	7	aerobic	Proteus mirabilis	2.19			Proteus mirabilis
485	D6-A-3-4	UC2	BCT	3	mGAM	7	aerobic	Proteus mirabilis	2.2			Proteus mirabilis
486	D6-A-3-5	UC2	BCT	3	mGAM	7	aerobic	Proteus mirabilis	2.03			Proteus mirabilis
487	D6-A-3-6	UC2	BCT	3	mGAM	7	aerobic	Lysinibacillus sphaericus	2			Lysinibacillus sphaericus
488	D6-A-3-7	UC2	BCT	3	mGAM	7	aerobic	Lysinibacillus sphaericus	2			Lysinibacillus sphaericus
489	D6-A-3-8	UC2	BCT	3	mGAM	7	aerobic	Lysinibacillus sphaericus	1.76			Lysinibacillus sphaericus
490	D6-A-3-9	UC2	BCT	3	mGAM	7	aerobic	Proteus mirabilis	2.22			Proteus mirabilis
491	D6-A-3-10	UC2	BCT	3	mGAM	7	aerobic	Proteus mirabilis	2.19			Proteus mirabilis
492	D6-A-3-11	UC2	BCT	3	mGAM	7	aerobic	Proteus mirabilis	2.14			Proteus mirabilis
493	D6-A-3-13	UC2	BCT	3	mGAM	7	aerobic	Lysinibacillus sphaericus	2.13			Lysinibacillus sphaericus
494	D6-A-3-14	UC2	BCT	3	mGAM	7	aerobic	Lysinibacillus sphaericus	2.08			Lysinibacillus sphaericus
495	D6-A-3-15	UC2	BCT	3	mGAM	7	aerobic	Proteus mirabilis	2.29			Proteus mirabilis
496	D6-A-3-16	UC2	BCT	3	mGAM	7	aerobic	Proteus mirabilis	2.14			Proteus mirabilis
497	D6-A-3-17	UC2	BCT	3	mGAM	7	aerobic	Proteus mirabilis	1.88			Proteus mirabilis
498	D6-A-3-18	UC2	BCT	3	mGAM	7	aerobic	Proteus mirabilis	2.17			Proteus mirabilis
499	D6-A-3-19	UC2	BCT	3	mGAM	7	aerobic	Proteus mirabilis	2.16			Proteus mirabilis
500	D6-A-3-20	UC2	BCT	3	mGAM	7	aerobic	Proteus mirabilis	2.19			Proteus mirabilis
501	D6-A-3-21	UC2	BCT	3	mGAM	7	aerobic	Proteus mirabilis	1.99			Proteus mirabilis
502	D6-A-3-22	UC2	BCT	3	mGAM	7	aerobic	Proteus mirabilis	2.19			Proteus mirabilis
503	D6-A-3-23	UC2	BCT	3	mGAM	7	aerobic	Proteus mirabilis	1.99			Proteus mirabilis
504	D6-A-3-24	UC2	BCT	3	mGAM	7	aerobic	Proteus mirabilis	2.27			Proteus mirabilis
505	D6-A-3-25	UC2	mGAM	3	mGAM	7	aerobic	Proteus mirabilis	1.83			Proteus mirabilis
506	D6-A-3-26	UC2	mGAM	3	mGAM	7	aerobic	Proteus mirabilis	2			Proteus mirabilis
507	D6-A-3-27	UC2	mGAM	3	mGAM	7	aerobic	Proteus mirabilis	2.33			Proteus mirabilis
508	D6-A-3-28	UC2	mGAM	3	mGAM	7	aerobic	Proteus mirabilis	2.3			Proteus mirabilis
509	D6-A-3-30	UC2	mGAM	3	mGAM	7	aerobic	Proteus mirabilis	2.18			Proteus mirabilis
510	D6-A-3-31	UC2	mGAM	3	mGAM	7	aerobic	Proteus mirabilis	2.25			Proteus mirabilis
511	D6-A-3-32	UC2	mGAM	3	mGAM	7	aerobic	Proteus mirabilis	2.05			Proteus mirabilis
512	D6-A-3-33	UC2	mGAM	3	mGAM	7	aerobic	Proteus mirabilis	1.74			Proteus mirabilis
513	D6-A-3-34	UC2	mGAM	3	mGAM	7	aerobic	Proteus mirabilis	2.22			Proteus mirabilis
514	D6-A-3-35	UC2	mGAM	3	mGAM	7	aerobic	Proteus mirabilis	2.26			Proteus mirabilis
515	D6-A-3-37	UC2	mGAM	3	mGAM	7	aerobic	Proteus mirabilis	2.26			Proteus mirabilis
516	D6-A-3-38	UC2	mGAM	3	mGAM	7	aerobic	Proteus mirabilis	2.36			Proteus mirabilis
517	D6-A-3-39	UC2	mGAM	3	mGAM	7	aerobic	Proteus mirabilis	2.2			Proteus mirabilis
518	D6-A-3-40	UC2	mGAM	3	mGAM	7	aerobic	Proteus mirabilis	2.24			Proteus mirabilis
519	D6-A-3-41	UC2	mGAM	3	mGAM	7	aerobic	Proteus mirabilis	1.97			Proteus mirabilis
520	D6-A-3-42	UC2	mGAM	3	mGAM	7	aerobic	Proteus mirabilis	2.06			Proteus mirabilis
521	D6-A-3-43	UC2	mGAM	3	mGAM	7	aerobic	Proteus mirabilis	2.37			Proteus mirabilis
522	D6-A-3-44	UC2	mGAM	3	mGAM	7	aerobic	Proteus mirabilis	2.24			Proteus mirabilis
523	D6-A-3-45	UC2	mGAM	3	mGAM	7	aerobic	Proteus mirabilis	2.09			Proteus mirabilis
524	D6-A-3-46	UC2	mGAM	3	mGAM	7	aerobic	Proteus mirabilis	2.07			Proteus mirabilis
525	D6-A-3-47	UC2	mGAM	3	mGAM	7	aerobic	Proteus mirabilis	2.15			Proteus mirabilis
526	D6-A-7-1	UC2	BCT	7	mGAM	6	aerobic	Proteus mirabilis	2.19			Proteus mirabilis
527	D6-A-7-2	UC2	BCT	7	mGAM	6	aerobic	Proteus mirabilis	2.05			Proteus mirabilis
528	D6-A-7-3	UC2	BCT	7	mGAM	6	aerobic	Proteus mirabilis	2.11			Proteus mirabilis
529	D6-A-7-4	UC2	BCT	7	mGAM	6	aerobic	Proteus mirabilis	2.14			Proteus mirabilis
530	D6-A-7-5	UC2	BCT	7	mGAM	6	aerobic	Proteus mirabilis	2.13			Proteus mirabilis
531	D6-A-7-6	UC2	BCT	7	mGAM	6	aerobic	Proteus mirabilis	2.29			Proteus mirabilis
532	D6-A-7-7	UC2	BCT	7	mGAM	6	aerobic	Proteus mirabilis	2.33			Proteus mirabilis
533	D6-A-7-8	UC2	BCT	7	mGAM	6	aerobic	Proteus mirabilis	2.36			Proteus mirabilis
534	D6-A-7-9	UC2	BCT	7	mGAM	6	aerobic	Proteus mirabilis	1.8			Proteus mirabilis
535	D6-A-7-10	UC2	BCT	7	mGAM	6	aerobic	Proteus mirabilis	1.99			Proteus mirabilis
536	D6-A-7-11	UC2	BCT	7	mGAM	6	aerobic	Proteus mirabilis	2.24			Proteus mirabilis
537	D6-A-7-12	UC2	BCT	7	mGAM	6	aerobic	Proteus mirabilis	2.13			Proteus mirabilis
538	D6-A-7-13	UC2	BCT	7	mGAM	6	aerobic	Proteus mirabilis	2.26			Proteus mirabilis
539	D6-A-7-14	UC2	BCT	7	mGAM	6	aerobic	Proteus mirabilis	2.24			Proteus mirabilis
540	D6-A-7-15	UC2	BCT	7	mGAM	6	aerobic	Proteus mirabilis	2.17			Proteus mirabilis
541	D6-A-7-16	UC2	BCT	7	mGAM	6	aerobic	Proteus mirabilis	2.16			Proteus mirabilis
542	D6-A-7-17	UC2	BCT	7	mGAM	6	aerobic	Proteus mirabilis	2.2			Proteus mirabilis
543	D6-A-7-19	UC2	BCT	7	mGAM	6	aerobic	Proteus mirabilis	2.2			Proteus mirabilis
544	D6-A-7-20	UC2	BCT	7	mGAM	6	aerobic	Lysinibacillus sphaericus	2.14			Lysinibacillus sphaericus
545	D6-A-7-21	UC2	BCT	7	mGAM	6	aerobic	Proteus mirabilis	2.28			Proteus mirabilis
546	D6-A-7-22	UC2	BCT	7	mGAM	6	aerobic	Proteus mirabilis	1.84			Proteus mirabilis
547	D6-A-7-23	UC2	BCT	7	mGAM	6	aerobic	Proteus mirabilis	2.07			Proteus mirabilis
548	D6-A-7-24	UC2	BCT	7	mGAM	6	aerobic	Lysinibacillus sphaericus	2.02			Lysinibacillus sphaericus
549	D6-A-7-25	UC2	BCT	7	mGAM	6	aerobic	Proteus mirabilis	2.19			Proteus mirabilis
550	D6-A-7-26	UC2	BCT	7	mGAM	6	aerobic	Proteus mirabilis	2.1			Proteus mirabilis
551	D6-A-7-27	UC2	BCT	7	mGAM	6	aerobic	Proteus mirabilis	2.03			Proteus mirabilis
552	D6-A-7-28	UC2	BCT	7	mGAM	6	aerobic	Proteus mirabilis	2.25			Proteus mirabilis
553	D6-A-7-29	UC2	BCT	7	mGAM	6	aerobic	Lysinibacillus sphaericus	2			Lysinibacillus sphaericus
554	D6-A-7-30	UC2	BCT	7	mGAM	6	aerobic	Lysinibacillus sphaericus	2.14			Lysinibacillus sphaericus
555	D6-A-7-32	UC2	BCT	7	mGAM	6	aerobic	Proteus mirabilis	1.98			Proteus mirabilis
556	D6-A-7-33	UC2	BCT	7	mGAM	7	aerobic	Proteus mirabilis	1.99			Proteus mirabilis
557	D6-A-7-34	UC2	BCT	7	mGAM	7	aerobic	Lysinibacillus sphaericus	1.95			Lysinibacillus sphaericus
558	D6-A-7-35	UC2	BCT	7	mGAM	7	aerobic	Proteus mirabilis	2.3			Proteus mirabilis
559	D6-A-7-36	UC2	BCT	7	mGAM	7	aerobic	Lysinibacillus sphaericus	1.85			Lysinibacillus sphaericus
560	D6-A-7-37	UC2	BCT	7	mGAM	7	aerobic	Proteus mirabilis	1.89			Proteus mirabilis
561	D6-A-7-38	UC2	BCT	7	mGAM	7	aerobic	Proteus mirabilis	2.05			Proteus mirabilis
562	D6-A-7-39	UC2	BCT	7	mGAM	7	aerobic	Lysinibacillus sphaericus	2.05			Lysinibacillus sphaericus
563	D6-A-7-40	UC2	BCT	7	mGAM	7	aerobic	Lysinibacillus sphaericus	1.89			Lysinibacillus sphaericus
564	D6-A-7-41	UC2	BCT	7	mGAM	7	aerobic	Lysinibacillus sphaericus	1.96			Lysinibacillus sphaericus
565	D6-A-7-42	UC2	BCT	7	mGAM	7	aerobic	Lysinibacillus sphaericus	2.1			Lysinibacillus sphaericus
566	D6-A-7-43	UC2	BCT	7	mGAM	7	aerobic	Lysinibacillus sphaericus	2.16			Lysinibacillus sphaericus
567	D6-A-7-44	UC2	BCT	7	mGAM	7	aerobic	Proteus mirabilis	1.94			Proteus mirabilis
568	D6-A-7-45	UC2	BCT	7	mGAM	7	aerobic	Proteus mirabilis	2.05			Proteus mirabilis
569	D6-A-7-46	UC2	BCT	7	mGAM	7	aerobic	Lysinibacillus sphaericus	2.07			Lysinibacillus sphaericus
570	D6-A-7-47	UC2	BCT	7	mGAM	7	aerobic	Lysinibacillus sphaericus	2.16			Lysinibacillus sphaericus
571	D6-A-7-48	UC2	BCT	7	mGAM	7	aerobic	Lysinibacillus sphaericus	2.1			Lysinibacillus sphaericus
572	D6-A-7-49	UC2	mGAM	7	mGAM	6	aerobic	Proteus mirabilis	2.16			Proteus mirabilis
573	D6-A-7-50	UC2	mGAM	7	mGAM	6	aerobic	Proteus mirabilis	2.17			Proteus mirabilis
574	D6-A-7-51	UC2	mGAM	7	mGAM	6	aerobic	Proteus mirabilis	2.04			Proteus mirabilis
575	D6-A-7-52	UC2	mGAM	7	mGAM	6	aerobic	Proteus mirabilis	2.06			Proteus mirabilis
576	D6-A-7-53	UC2	mGAM	7	mGAM	6	aerobic	Proteus mirabilis	2.15			Proteus mirabilis
577	D6-A-7-54	UC2	mGAM	7	mGAM	6	aerobic	Proteus mirabilis	2.14			Proteus mirabilis
578	D6-A-7-55	UC2	mGAM	7	mGAM	6	aerobic	Proteus mirabilis	2.04			Proteus mirabilis
579	D6-A-7-56	UC2	mGAM	7	mGAM	6	aerobic	Proteus mirabilis	2.14			Proteus mirabilis
580	D6-A-7-58	UC2	mGAM	7	mGAM	6	aerobic	Proteus mirabilis	2.03			Proteus mirabilis
581	D6-A-7-59	UC2	mGAM	7	mGAM	6	aerobic	Proteus mirabilis	2			Proteus mirabilis
582	D6-A-7-60	UC2	mGAM	7	mGAM	6	aerobic	Proteus mirabilis	2.07			Proteus mirabilis
583	D6-A-7-61	UC2	mGAM	7	mGAM	6	aerobic	Proteus mirabilis	2.05			Proteus mirabilis
584	D6-A-7-62	UC2	mGAM	7	mGAM	6	aerobic	Proteus mirabilis	2.03			Proteus mirabilis
585	D6-A-7-63	UC2	mGAM	7	mGAM	6	aerobic	Proteus mirabilis	1.94			Proteus mirabilis
586	D6-A-7-64	UC2	mGAM	7	mGAM	6	aerobic	Proteus mirabilis	2.04			Proteus mirabilis
587	D6-A-7-65	UC2	mGAM	7	mGAM	7	aerobic	Proteus mirabilis	2.25			Proteus mirabilis
588	D6-A-7-66	UC2	mGAM	7	mGAM	7	aerobic	Proteus mirabilis	2.03			Proteus mirabilis
589	D6-A-7-67	UC2	mGAM	7	mGAM	7	aerobic	Proteus mirabilis	2.02			Proteus mirabilis
590	D6-A-7-68	UC2	mGAM	7	mGAM	7	aerobic	Proteus mirabilis	2.15			Proteus mirabilis
591	D6-A-7-69	UC2	mGAM	7	mGAM	7	aerobic	Proteus mirabilis	2.23			Proteus mirabilis
592	D6-A-7-70	UC2	mGAM	7	mGAM	7	aerobic	Proteus mirabilis	2.22			Proteus mirabilis
593	D6-A-7-71	UC2	mGAM	7	mGAM	7	aerobic	Proteus mirabilis	2.11			Proteus mirabilis
594	D6-A-7-72	UC2	mGAM	7	mGAM	7	aerobic	Proteus mirabilis	2.1			Proteus mirabilis
595	D6-A-7-73	UC2	mGAM	7	mGAM	7	aerobic	Proteus mirabilis	2.32			Proteus mirabilis
596	D6-A-7-74	UC2	mGAM	7	mGAM	7	aerobic	Proteus mirabilis	1.95			Proteus mirabilis
597	D6-A-7-75	UC2	mGAM	7	mGAM	7	aerobic	Proteus mirabilis	2.05			Proteus mirabilis
598	D6-A-7-76	UC2	mGAM	7	mGAM	7	aerobic	Proteus mirabilis	2.02			Proteus mirabilis
599	D6-A-7-77	UC2	mGAM	7	mGAM	7	aerobic	Proteus mirabilis	2.07			Proteus mirabilis
600	D6-A-7-78	UC2	mGAM	7	mGAM	7	aerobic	Proteus mirabilis	2.3			Proteus mirabilis
601	D6-A-7-79	UC2	mGAM	7	mGAM	7	aerobic	Proteus mirabilis	2.13			Proteus mirabilis
602	D6-A-7-80	UC2	mGAM	7	mGAM	7	aerobic	Proteus mirabilis	2.22			Proteus mirabilis
603	D6-A-7-81	UC2	mGAM	7	mGAM	7	aerobic	Proteus mirabilis	2.17			Proteus mirabilis
604	D6-A-7-82	UC2	mGAM	7	mGAM	7	aerobic	Proteus mirabilis	2.07			Proteus mirabilis
605	D6-A-7-83	UC2	mGAM	7	mGAM	7	aerobic	Proteus mirabilis	2.15			Proteus mirabilis
606	D6-A-7-84	UC2	mGAM	7	mGAM	7	aerobic	Proteus mirabilis	2.17			Proteus mirabilis
607	D6-A-7-85	UC2	mGAM	7	mGAM	7	aerobic	Proteus mirabilis	2.26			Proteus mirabilis
608	D6-A-7-86	UC2	mGAM	7	mGAM	7	aerobic	Proteus mirabilis	2.06			Proteus mirabilis
609	D6-A-7-87	UC2	mGAM	7	mGAM	7	aerobic	Proteus mirabilis	2.12			Proteus mirabilis
610	D6-A-7-88	UC2	mGAM	7	mGAM	7	aerobic	Proteus mirabilis	2.19			Proteus mirabilis
611	D6-A-7-89	UC2	mGAM	7	mGAM	7	aerobic	Proteus mirabilis	1.79			Proteus mirabilis
612	D6-A-7-90	UC2	mGAM	7	mGAM	7	aerobic	Proteus mirabilis	1.9			Proteus mirabilis
613	D6-A-7-91	UC2	mGAM	7	mGAM	7	aerobic	Proteus mirabilis	2.14			Proteus mirabilis
614	D6-A-7-92	UC2	mGAM	7	mGAM	7	aerobic	Proteus mirabilis	2.08			Proteus mirabilis
615	D6-A-7-93	UC2	mGAM	7	mGAM	7	aerobic	Proteus mirabilis	2.14			Proteus mirabilis
616	D6-A-7-94	UC2	mGAM	7	mGAM	7	aerobic	Proteus mirabilis	2.04			Proteus mirabilis
617	D6-A-7-95	UC2	mGAM	7	mGAM	7	aerobic	Proteus mirabilis	1.91			Proteus mirabilis
618	D6-A-11-1	UC2	BCT	11	mGAM	6	aerobic	Proteus mirabilis	2.11			Proteus mirabilis
619	D6-A-11-2	UC2	BCT	11	mGAM	6	aerobic	Proteus mirabilis	2.06			Proteus mirabilis
620	D6-A-11-3	UC2	BCT	11	mGAM	6	aerobic	Proteus mirabilis	2.15			Proteus mirabilis
621	D6-A-11-4	UC2	BCT	11	mGAM	6	aerobic	Proteus mirabilis	2.31			Proteus mirabilis
622	D6-A-11-5	UC2	BCT	11	mGAM	6	aerobic	Lysinibacillus sphaericus	2.12			Lysinibacillus sphaericus
623	D6-A-11-6	UC2	BCT	11	mGAM	6	aerobic	Proteus mirabilis	2.24			Proteus mirabilis
624	D6-A-11-7	UC2	BCT	11	mGAM	6	aerobic	Lysinibacillus sphaericus	2.04			Lysinibacillus sphaericus
625	D6-A-11-9	UC2	BCT	11	mGAM	6	aerobic	Lysinibacillus sphaericus	2.12			Lysinibacillus sphaericus
626	D6-A-11-10	UC2	BCT	11	mGAM	6	aerobic	Lysinibacillus sphaericus	2			Lysinibacillus sphaericus
627	D6-A-11-11	UC2	BCT	11	mGAM	6	aerobic	Proteus mirabilis	2.13			Proteus mirabilis
628	D6-A-11-12	UC2	BCT	11	mGAM	6	aerobic	Lysinibacillus sphaericus	2.1			Lysinibacillus sphaericus
629	D6-A-11-13	UC2	BCT	11	mGAM	6	aerobic	Lysinibacillus sphaericus	2.19			Lysinibacillus sphaericus
630	D6-A-11-14	UC2	BCT	11	mGAM	6	aerobic	Proteus mirabilis	2.3			Proteus mirabilis
631	D6-A-11-15	UC2	BCT	11	mGAM	6	aerobic	Lysinibacillus sphaericus	1.98			Lysinibacillus sphaericus
632	D6-A-11-16	UC2	BCT	11	mGAM	6	aerobic	Proteus mirabilis	1.83			Proteus mirabilis
633	D6-A-11-17	UC2	mGAM	11	mGAM	7	aerobic	Proteus mirabilis	2.01			Proteus mirabilis
634	D6-A-11-18	UC2	mGAM	11	mGAM	7	aerobic	Lysinibacillus sphaericus	1.98			Lysinibacillus sphaericus
635	D6-A-11-19	UC2	mGAM	11	mGAM	7	aerobic	Proteus mirabilis	2			Proteus mirabilis
636	D6-A-11-20	UC2	mGAM	11	mGAM	7	aerobic	Lysinibacillus sphaericus	2.08			Lysinibacillus sphaericus
637	D6-A-11-21	UC2	mGAM	11	mGAM	7	aerobic	Proteus mirabilis	2.23			Proteus mirabilis
638	D6-A-11-22	UC2	mGAM	11	mGAM	7	aerobic	Proteus mirabilis	1.95			Proteus mirabilis
639	D6-A-11-23	UC2	mGAM	11	mGAM	7	aerobic	Lysinibacillus sphaericus	1.87			Lysinibacillus sphaericus
640	D6-A-11-24	UC2	mGAM	11	mGAM	7	aerobic	Lysinibacillus sphaericus	1.98			Lysinibacillus sphaericus
641	D6-A-11-25	UC2	mGAM	11	mGAM	7	aerobic	Proteus mirabilis	1.77			Proteus mirabilis
642	D6-A-11-26	UC2	mGAM	11	mGAM	7	aerobic	Lysinibacillus sphaericus	2.14			Lysinibacillus sphaericus
643	D6-A-11-27	UC2	mGAM	11	mGAM	7	aerobic	Lysinibacillus sphaericus	2.08			Lysinibacillus sphaericus
644	D6-A-11-28	UC2	mGAM	11	mGAM	7	aerobic	Lysinibacillus sphaericus	2.17			Lysinibacillus sphaericus
645	D6-A-11-29	UC2	mGAM	11	mGAM	7	aerobic	Lysinibacillus sphaericus	2.14			Lysinibacillus sphaericus
646	D6-A-11-30	UC2	mGAM	11	mGAM	7	aerobic	Lysinibacillus sphaericus	2.01			Lysinibacillus sphaericus
647	D6-A-11-31	UC2	mGAM	11	mGAM	7	aerobic	Lysinibacillus sphaericus	1.87			Lysinibacillus sphaericus
648	D6-A-11-32	UC2	mGAM	11	mGAM	7	aerobic	Proteus mirabilis	1.74			Proteus mirabilis
649	D6-A-11-33	UC2	mGAM	11	mGAM	6	aerobic	Proteus mirabilis	2.13			Proteus mirabilis
650	D6-A-11-34	UC2	mGAM	11	mGAM	6	aerobic	Proteus mirabilis	2.09			Proteus mirabilis
651	D6-A-11-35	UC2	mGAM	11	mGAM	6	aerobic	Proteus mirabilis	2.03			Proteus mirabilis
652	D6-A-11-36	UC2	mGAM	11	mGAM	6	aerobic	Proteus mirabilis	2.13			Proteus mirabilis
653	D6-A-11-37	UC2	mGAM	11	mGAM	6	aerobic	Proteus mirabilis	2.07			Proteus mirabilis
654	D6-A-11-38	UC2	mGAM	11	mGAM	6	aerobic	Proteus mirabilis	2.31			Proteus mirabilis
655	D6-A-11-39	UC2	mGAM	11	mGAM	6	aerobic	Proteus mirabilis	2.14			Proteus mirabilis
656	D6-A-11-40	UC2	mGAM	11	mGAM	6	aerobic	Proteus mirabilis	2.07			Proteus mirabilis
657	D6-A-11-41	UC2	mGAM	11	mGAM	6	aerobic	Proteus mirabilis	2.39			Proteus mirabilis
658	D6-A-11-42	UC2	mGAM	11	mGAM	6	aerobic	Proteus mirabilis	2.14			Proteus mirabilis
659	D6-A-11-43	UC2	mGAM	11	mGAM	6	aerobic	Proteus mirabilis	2.13			Proteus mirabilis
660	D6-A-11-44	UC2	mGAM	11	mGAM	6	aerobic	Proteus mirabilis	2.26			Proteus mirabilis
661	D6-A-11-45	UC2	mGAM	11	mGAM	6	aerobic	Proteus mirabilis	2.11			Proteus mirabilis
662	D6-A-11-46	UC2	mGAM	11	mGAM	6	aerobic	Proteus mirabilis	2.21			Proteus mirabilis
663	D6-A-11-47	UC2	mGAM	11	mGAM	6	aerobic	Proteus mirabilis	2.02			Proteus mirabilis
664	D6-A-11-48	UC2	mGAM	11	mGAM	6	aerobic	Proteus mirabilis	2.19			Proteus mirabilis
665	D6-A-30-1	UC2	BCT	30	mGAM	6	aerobic	Lysinibacillus sphaericus	1.84			Lysinibacillus sphaericus
666	D6-A-30-2	UC2	BCT	30	mGAM	6	aerobic	Proteus mirabilis	1.8			Proteus mirabilis
667	D6-A-30-4	UC2	BCT	30	mGAM	6	aerobic	Proteus mirabilis	1.93			Proteus mirabilis
668	D6-A-30-5	UC2	BCT	30	mGAM	6	aerobic	Lysinibacillus sphaericus	2.03			Lysinibacillus sphaericus
669	D6-A-30-6	UC2	BCT	30	mGAM	6	aerobic	Proteus mirabilis	2.02			Proteus mirabilis
670	D6-A-30-7	UC2	BCT	30	mGAM	6	aerobic	Proteus mirabilis	2.22			Proteus mirabilis
671	D6-A-30-8	UC2	BCT	30	mGAM	6	aerobic	Proteus mirabilis	2.11			Proteus mirabilis
672	D6-A-30-9	UC2	BCT	30	mGAM	6	aerobic	Lysinibacillus sphaericus	1.97			Lysinibacillus sphaericus
673	D6-A-30-10	UC2	BCT	30	mGAM	6	aerobic	Proteus mirabilis	2.08			Proteus mirabilis
674	D6-A-30-11	UC2	BCT	30	mGAM	6	aerobic	Lysinibacillus sphaericus	2.06			Lysinibacillus sphaericus
675	D6-A-30-12	UC2	BCT	30	mGAM	6	aerobic	Proteus mirabilis	2.1			Proteus mirabilis
676	D6-A-30-13	UC2	BCT	30	mGAM	6	aerobic	Proteus mirabilis	1.91			Proteus mirabilis
677	D6-A-30-14	UC2	BCT	30	mGAM	6	aerobic	Proteus mirabilis	2.07			Proteus mirabilis
678	D6-A-30-15	UC2	BCT	30	mGAM	6	aerobic	Proteus mirabilis	2.13			Proteus mirabilis
679	D6-A-30-16	UC2	BCT	30	mGAM	6	aerobic	Proteus mirabilis	2.14			Proteus mirabilis
680	D6-A-30-17	UC2	BCT	30	mGAM	6	aerobic	Proteus mirabilis	1.99			Proteus mirabilis
681	D6-A-30-18	UC2	BCT	30	mGAM	6	aerobic	Lysinibacillus sphaericus	2.12			Lysinibacillus sphaericus
682	D6-A-30-19	UC2	BCT	30	mGAM	6	aerobic	Lysinibacillus sphaericus	2.07			Lysinibacillus sphaericus
683	D6-A-30-20	UC2	BCT	30	mGAM	6	aerobic	Proteus mirabilis	2.19			Proteus mirabilis
684	D6-A-30-21	UC2	BCT	30	mGAM	6	aerobic	Proteus mirabilis	2.09			Proteus mirabilis
685	D6-A-30-22	UC2	BCT	30	mGAM	6	aerobic	Proteus mirabilis	1.92			Proteus mirabilis
686	D6-A-30-23	UC2	BCT	30	mGAM	6	aerobic	Proteus mirabilis	2.19			Proteus mirabilis
687	D6-A-30-24	UC2	BCT	30	mGAM	6	aerobic	Lysinibacillus sphaericus	2.03			Lysinibacillus sphaericus
688	D6-A-30-25	UC2	mGAM	30	mGAM	6	aerobic	Proteus mirabilis	2.15			Proteus mirabilis
689	D6-A-30-26	UC2	mGAM	30	mGAM	6	aerobic	Proteus mirabilis	2.23			Proteus mirabilis
690	D6-A-30-27	UC2	mGAM	30	mGAM	6	aerobic	Proteus mirabilis	2.27			Proteus mirabilis
691	D6-A-30-28	UC2	mGAM	30	mGAM	6	aerobic	Proteus mirabilis	2.14			Proteus mirabilis
692	D6-A-30-29	UC2	mGAM	30	mGAM	6	aerobic	Proteus mirabilis	2.19			Proteus mirabilis
693	D6-A-30-30	UC2	mGAM	30	mGAM	6	aerobic	Proteus mirabilis	2.32			Proteus mirabilis
694	D6-A-30-31	UC2	mGAM	30	mGAM	6	aerobic	Proteus mirabilis	2.12			Proteus mirabilis
695	D6-A-30-32	UC2	mGAM	30	mGAM	6	aerobic	Proteus mirabilis	2.19			Proteus mirabilis
696	D6-A-30-33	UC2	mGAM	30	mGAM	6	aerobic	Proteus mirabilis	2.12			Proteus mirabilis
697	D6-A-30-34	UC2	mGAM	30	mGAM	6	aerobic	Proteus mirabilis	2.29			Proteus mirabilis
698	D6-A-30-35	UC2	mGAM	30	mGAM	6	aerobic	Proteus mirabilis	2.05			Proteus mirabilis
699	D6-A-30-36	UC2	mGAM	30	mGAM	6	aerobic	Proteus mirabilis	2.34			Proteus mirabilis
700	D6-A-30-37	UC2	mGAM	30	mGAM	6	aerobic	Proteus mirabilis	2.27			Proteus mirabilis
701	D6-A-30-38	UC2	mGAM	30	mGAM	6	aerobic	Proteus mirabilis	2.1			Proteus mirabilis
702	D6-A-30-39	UC2	mGAM	30	mGAM	6	aerobic	Proteus mirabilis	2.28			Proteus mirabilis
703	D6-A-30-40	UC2	mGAM	30	mGAM	6	aerobic	Proteus mirabilis	2.22			Proteus mirabilis
704	D7-A-0-1	UC3	None	0	mGAM	6	aerobic	Enterococcus mundtii	2.01			Enterococcus mundtii
705	D7-A-0-4	UC3	None	0	mGAM	6	aerobic	Enterococcus hirae	1.85			Enterococcus hirae
706	D7-A-0-7	UC3	None	0	mGAM	6	aerobic	Enterococcus faecium	2.25			Enterococcus faecium
707	D7-A-0-12	UC3	None	0	mGAM	6	aerobic	Enterococcus hirae	2.13			Enterococcus hirae
708	D7-A-0-13	UC3	None	0	mGAM	6	aerobic	Enterococcus mundtii	2.31			Enterococcus mundtii
709	D7-A-0-14	UC3	None	0	mGAM	6	aerobic	Enterococcus faecium	2.23			Enterococcus faecium
710	D7-A-0-19	UC3	None	0	mGAM	6	aerobic	Streptococcus equinus	2.07			Streptococcus equinus
711	D7-A-0-20	UC3	None	0	mGAM	6	aerobic	Enterococcus faecalis	2.42			Enterococcus faecalis
712	D7-A-0-24	UC3	None	0	mGAM	6	aerobic	Enterococcus hirae	1.7			Enterococcus hirae
713	D7-A-0-25	UC3	None	0	mGAM	6	aerobic	Enterococcus faecalis	2.11			Enterococcus faecalis
714	D7-A-0-26	UC3	None	0	mGAM	6	aerobic	Enterococcus mundtii	2.26			Enterococcus mundtii
715	D7-A-0-29	UC3	None	0	mGAM	6	aerobic	Weissella cibaria	2.17			Weissella cibaria
716	D7-A-0-30	UC3	None	0	mGAM	6	aerobic	Lactococcus lactis	2.21			Lactococcus lactis
717	D7-A-0-31	UC3	None	0	mGAM	6	aerobic	Streptococcus salivarius	1.85			Streptococcus salivarius
718	D7-A-0-33	UC3	None	0	mGAM	6	aerobic	Enterococcus hirae	2.04			Enterococcus hirae
719	D7-A-0-34	UC3	None	0	mGAM	6	aerobic	Streptococcus anginosus	1.88			Streptococcus anginosus
720	D7-A-0-36	UC3	None	0	mGAM	6	aerobic	Lactococcus lactis	2.27			Lactococcus lactis
721	D7-A-0-38	UC3	None	0	mGAM	6	aerobic	Streptococcus anginosus	1.87			Streptococcus anginosus
722	D7-A-0-42	UC3	None	0	mGAM	6	aerobic	Enterococcus hirae	2.34			Enterococcus hirae
723	D7-A-0-43	UC3	None	0	mGAM	6	aerobic	Enterococcus faecalis	2.17			Enterococcus faecalis
724	D7-A-0-44	UC3	None	0	mGAM	6	aerobic	Enterococcus faecium	2.13			Enterococcus faecium
725	D7-A-0-46	UC3	None	0	mGAM	6	aerobic	Enterococcus mundtii	2.2			Enterococcus mundtii
726	D7-A-0-48	UC3	None	0	mGAM	6	aerobic	Enterococcus mundtii	2.22			Enterococcus mundtii
727	D7-A-0-50	UC3	None	0	mGAM	6	aerobic	Streptococcus salivarius	2.03			Streptococcus salivarius
728	D7-A-0-51	UC3	None	0	mGAM	6	aerobic	Enterococcus hirae	2.38			Enterococcus hirae
729	D7-A-0-52	UC3	None	0	mGAM	6	aerobic	Lactococcus garvieae	2.02			Lactococcus garvieae
730	D7-A-0-53	UC3	None	0	mGAM	6	aerobic	Streptococcus salivarius	2.19			Streptococcus salivarius
731	D7-A-0-54	UC3	None	0	mGAM	6	aerobic	Lactococcus garvieae	2.15			Lactococcus garvieae
732	D7-A-0-55	UC3	None	0	mGAM	6	aerobic	Lactococcus lactis	2.26			Lactococcus lactis
733	D7-A-0-59	UC3	None	0	mGAM	6	aerobic	Enterococcus durans	1.96			Enterococcus durans
734	D7-A-0-60	UC3	None	0	mGAM	6	aerobic	Lactococcus lactis	2.22			Lactococcus lactis
735	D7-A-0-63	UC3	None	0	mGAM	6	aerobic	Enterococcus durans	2.29			Enterococcus durans
736	D7-A-0-65	UC3	None	0	mGAM	6	aerobic	Enterococcus hirae	2.23			Enterococcus hirae
737	D7-A-0-66	UC3	None	0	mGAM	6	aerobic	Enterococcus faecium	2.17			Enterococcus faecium
738	D7-A-0-70	UC3	None	0	mGAM	6	aerobic	Enterococcus hirae	2.39			Enterococcus hirae
739	D7-A-0-74	UC3	None	0	mGAM	6	aerobic	Enterococcus hirae	2.36			Enterococcus hirae
740	D7-A-0-75	UC3	None	0	mGAM	6	aerobic	Streptococcus lutetiensis	1.73			Streptococcus lutetiensis
741	D7-A-0-76	UC3	None	0	mGAM	6	aerobic	Enterococcus hirae	2.3			Enterococcus hirae
742	D7-A-0-78	UC3	None	0	mGAM	6	aerobic	Enterococcus mundtii	2.08			Enterococcus mundtii
743	D7-A-0-79	UC3	None	0	mGAM	6	aerobic	Lactococcus lactis	2.27			Lactococcus lactis
744	D7-A-0-81	UC3	None	0	mGAM	6	aerobic	No Organism Identification Possible	1.36	Bacillus aerius	1	Bacillus aerius	PQ222492
745	D7-A-0-82	UC3	None	0	mGAM	6	aerobic	Streptococcus equinus	1.76			Streptococcus equinus
746	D7-A-0-83	UC3	None	0	mGAM	6	aerobic	Lactococcus lactis	2.05			Lactococcus lactis
747	D7-A-0-84	UC3	None	0	mGAM	6	aerobic	Enterococcus faecalis	2.15			Enterococcus faecalis
748	D7-A-0-93	UC3	None	0	mGAM	6	aerobic	Enterococcus hirae	2.02			Enterococcus hirae
749	D7-A-3-2	UC3	BCT	3	mGAM	7	aerobic	Escherichia coli	2.19			Escherichia coli
750	D7-A-3-3	UC3	BCT	3	mGAM	7	aerobic	Enterococcus hirae	2.44			Enterococcus hirae
751	D7-A-3-4	UC3	BCT	3	mGAM	7	aerobic	Enterococcus faecium	2.06			Enterococcus faecium
752	D7-A-3-5	UC3	BCT	3	mGAM	7	aerobic	Escherichia coli	2.43			Escherichia coli
753	D7-A-3-6	UC3	BCT	3	mGAM	7	aerobic	Enterococcus faecium	2.31			Enterococcus faecium
754	D7-A-3-7	UC3	BCT	3	mGAM	7	aerobic	Enterococcus faecium	2.24			Enterococcus faecium
755	D7-A-3-8	UC3	BCT	3	mGAM	7	aerobic	Enterococcus faecium	1.97			Enterococcus faecium
756	D7-A-3-9	UC3	BCT	3	mGAM	7	aerobic	Enterococcus faecium	2.21			Enterococcus faecium
757	D7-A-3-10	UC3	BCT	3	mGAM	7	aerobic	Enterococcus faecium	2.24			Enterococcus faecium
758	D7-A-3-11	UC3	BCT	3	mGAM	7	aerobic	Enterococcus faecium	2.24			Enterococcus faecium
759	D7-A-3-12	UC3	BCT	3	mGAM	7	aerobic	Enterococcus faecium	2.19			Enterococcus faecium
760	D7-A-3-13	UC3	BCT	3	mGAM	7	aerobic	Enterococcus faecium	2.32			Enterococcus faecium
761	D7-A-3-14	UC3	BCT	3	mGAM	7	aerobic	Escherichia coli	2.24			Escherichia coli
762	D7-A-3-15	UC3	BCT	3	mGAM	7	aerobic	Enterococcus faecium	2.29			Enterococcus faecium
763	D7-A-3-16	UC3	BCT	3	mGAM	7	aerobic	Enterococcus faecium	2.3			Enterococcus faecium
764	D7-A-3-17	UC3	BCT	3	mGAM	7	aerobic	Enterococcus faecium	2.17			Enterococcus faecium
765	D7-A-3-18	UC3	BCT	3	mGAM	7	aerobic	Enterococcus faecium	2.2			Enterococcus faecium
766	D7-A-3-19	UC3	BCT	3	mGAM	7	aerobic	Enterococcus faecium	2.23			Enterococcus faecium
767	D7-A-3-21	UC3	BCT	3	mGAM	7	aerobic	Escherichia coli	1.88			Escherichia coli
768	D7-A-3-22	UC3	BCT	3	mGAM	7	aerobic	Streptococcus equinus	2.17			Streptococcus equinus
769	D7-A-3-24	UC3	BCT	3	mGAM	7	aerobic	Enterococcus faecium	2.17			Enterococcus faecium
770	D7-A-3-26	UC3	BCT	3	mGAM	7	aerobic	Streptococcus equinus	2.22			Streptococcus equinus
771	D7-A-3-27	UC3	BCT	3	mGAM	7	aerobic	Enterococcus faecium	2.22			Enterococcus faecium
772	D7-A-3-28	UC3	BCT	3	mGAM	7	aerobic	Enterococcus faecium	2.32			Enterococcus faecium
773	D7-A-3-30	UC3	BCT	3	mGAM	7	aerobic	Enterococcus faecium	2.33			Enterococcus faecium
774	D7-A-3-31	UC3	BCT	3	mGAM	7	aerobic	Lactococcus garvieae	1.72			Lactococcus garvieae
775	D7-A-3-32	UC3	BCT	3	mGAM	7	aerobic	Escherichia coli	1.86			Escherichia coli
776	D7-A-3-33	UC3	BCT	3	mGAM	7	aerobic	Enterobacter asburiae	1.98			Enterobacter asburiae
777	D7-A-3-35	UC3	BCT	3	mGAM	7	aerobic	Enterococcus faecium	2.29			Enterococcus faecium
778	D7-A-3-37	UC3	BCT	3	mGAM	7	aerobic	Enterococcus faecium	2.27			Enterococcus faecium
779	D7-A-3-38	UC3	BCT	3	mGAM	7	aerobic	Escherichia coli	2.24			Escherichia coli
780	D7-A-3-39	UC3	BCT	3	mGAM	7	aerobic	Enterococcus faecium	2.17			Enterococcus faecium
781	D7-A-3-40	UC3	BCT	3	mGAM	7	aerobic	Enterococcus faecium	2.03			Enterococcus faecium
782	D7-A-3-41	UC3	BCT	3	mGAM	7	aerobic	Enterococcus hirae	2.38			Enterococcus hirae
783	D7-A-3-43	UC3	BCT	3	mGAM	7	aerobic	Enterococcus faecium	2.21			Enterococcus faecium
784	D7-A-3-44	UC3	BCT	3	mGAM	7	aerobic	Enterococcus faecium	2.32			Enterococcus faecium
785	D7-A-3-45	UC3	BCT	3	mGAM	7	aerobic	Escherichia coli	2.22			Escherichia coli
786	D7-A-3-46	UC3	BCT	3	mGAM	7	aerobic	Escherichia coli	1.89			Escherichia coli
787	D7-A-3-48	UC3	BCT	3	mGAM	7	aerobic	Enterococcus faecium	2.2			Enterococcus faecium
788	D7-A-3-49	UC3	mGAM	3	mGAM	7	aerobic	Escherichia coli	2.25			Escherichia coli
789	D7-A-3-50	UC3	mGAM	3	mGAM	7	aerobic	Enterococcus faecium	2.33			Enterococcus faecium
790	D7-A-3-51	UC3	mGAM	3	mGAM	7	aerobic	Enterococcus gallinarum	1.93	Enterococcus gallinarum	0.9986	Enterococcus gallinarum	PQ222493				√
791	D7-A-3-52	UC3	mGAM	3	mGAM	7	aerobic	No Organism Identification Possible	1.55	Enterococcus dispar	0.99	Enterococcus dispar	PQ222494
792	D7-A-3-53	UC3	mGAM	3	mGAM	7	aerobic	Enterococcus avium	2.02			Enterococcus avium
793	D7-A-3-54	UC3	mGAM	3	mGAM	7	aerobic	Enterococcus hirae	1.76			Enterococcus hirae
794	D7-A-3-56	UC3	mGAM	3	mGAM	7	aerobic	Streptococcus equinus	2.19			Streptococcus equinus
795	D7-A-3-57	UC3	mGAM	3	mGAM	7	aerobic	Enterococcus faecium	2.25			Enterococcus faecium
796	D7-A-3-58	UC3	mGAM	3	mGAM	7	aerobic	Escherichia coli	2.22			Escherichia coli
797	D7-A-3-59	UC3	mGAM	3	mGAM	7	aerobic	Enterococcus hirae	2.33			Enterococcus hirae
798	D7-A-3-60	UC3	mGAM	3	mGAM	7	aerobic	Enterococcus gallinarum	1.84			Enterococcus gallinarum
799	D7-A-3-61	UC3	mGAM	3	mGAM	7	aerobic	Enterococcus hirae	2.42			Enterococcus hirae
800	D7-A-3-62	UC3	mGAM	3	mGAM	7	aerobic	Enterococcus faecalis	2.38			Enterococcus faecalis
801	D7-A-3-63	UC3	mGAM	3	mGAM	7	aerobic	Enterococcus hirae	2.2			Enterococcus hirae
802	D7-A-3-64	UC3	mGAM	3	mGAM	7	aerobic	No Organism Identification Possible	1.39	Bacillus aerius	1	Bacillus aerius	PQ222495
803	D7-A-3-66	UC3	mGAM	3	mGAM	7	aerobic	Enterococcus faecalis	1.82			Enterococcus faecalis
804	D7-A-3-67	UC3	mGAM	3	mGAM	7	aerobic	Escherichia coli	2.15			Escherichia coli
805	D7-A-3-68	UC3	mGAM	3	mGAM	7	aerobic	Enterococcus gallinarum	1.89			Enterococcus gallinarum
806	D7-A-3-69	UC3	mGAM	3	mGAM	7	aerobic	Enterococcus hirae	2.12			Enterococcus hirae
807	D7-A-3-71	UC3	mGAM	3	mGAM	7	aerobic	Enterococcus hirae	2.34			Enterococcus hirae
808	D7-A-3-74	UC3	mGAM	3	mGAM	7	aerobic	Escherichia coli	2.36			Escherichia coli
809	D7-A-3-75	UC3	mGAM	3	mGAM	7	aerobic	Lactococcus garvieae	1.83			Lactococcus garvieae
810	D7-A-3-76	UC3	mGAM	3	mGAM	7	aerobic	Enterococcus hirae	1.72			Enterococcus hirae
811	D7-A-3-78	UC3	mGAM	3	mGAM	7	aerobic	Enterococcus gallinarum	1.97			Enterococcus gallinarum
812	D7-A-3-80	UC3	mGAM	3	mGAM	7	aerobic	Enterococcus hirae	2.13			Enterococcus hirae
813	D7-A-3-82	UC3	mGAM	3	mGAM	7	aerobic	Enterococcus hirae	2.21			Enterococcus hirae
814	D7-A-3-83	UC3	mGAM	3	mGAM	7	aerobic	Enterococcus hirae	2.37			Enterococcus hirae
815	D7-A-3-84	UC3	mGAM	3	mGAM	7	aerobic	Enterococcus faecium	1.92			Enterococcus faecium
816	D7-A-3-85	UC3	mGAM	3	mGAM	7	aerobic	Enterococcus hirae	1.85			Enterococcus hirae
817	D7-A-3-86	UC3	mGAM	3	mGAM	7	aerobic	Enterococcus hirae	2.44			Enterococcus hirae
818	D7-A-3-87	UC3	mGAM	3	mGAM	7	aerobic	Enterococcus faecium	2.13			Enterococcus faecium
819	D7-A-3-88	UC3	mGAM	3	mGAM	7	aerobic	Enterococcus faecium	2.2			Enterococcus faecium
820	D7-A-3-89	UC3	mGAM	3	mGAM	7	aerobic	Escherichia coli	2.37			Escherichia coli
821	D7-A-3-91	UC3	mGAM	3	mGAM	7	aerobic	Escherichia coli	2.36			Escherichia coli
822	D7-A-3-92	UC3	mGAM	3	mGAM	7	aerobic	Streptococcus equinus	2.11			Streptococcus equinus
823	D7-A-3-93	UC3	mGAM	3	mGAM	7	aerobic	Escherichia coli	2.2			Escherichia coli
824	D7-A-3-95	UC3	mGAM	3	mGAM	7	aerobic	No Organism Identification Possible	1.61	Lactococcus garvieae	0.99	Lactococcus garvieae	PQ222496
825	D7-A-7-1	UC3	BCT	7	mGAM	7	aerobic	Proteus vulgaris	2.21			Proteus vulgaris
826	D7-A-7-2	UC3	BCT	7	mGAM	7	aerobic	Proteus vulgaris	2.25			Proteus vulgaris
827	D7-A-7-3	UC3	BCT	7	mGAM	7	aerobic	Proteus vulgaris	2.15			Proteus vulgaris
828	D7-A-7-4	UC3	BCT	7	mGAM	7	aerobic	Proteus vulgaris	1.94			Proteus vulgaris
829	D7-A-7-5	UC3	BCT	7	mGAM	7	aerobic	Proteus vulgaris	2.2			Proteus vulgaris
830	D7-A-7-6	UC3	BCT	7	mGAM	7	aerobic	Proteus vulgaris	2.33			Proteus vulgaris
831	D7-A-7-7	UC3	BCT	7	mGAM	7	aerobic	Proteus vulgaris	2.3			Proteus vulgaris
832	D7-A-7-8	UC3	BCT	7	mGAM	7	aerobic	Proteus vulgaris	2.22			Proteus vulgaris
833	D7-A-7-9	UC3	BCT	7	mGAM	7	aerobic	Proteus vulgaris	1.91			Proteus vulgaris
834	D7-A-7-10	UC3	BCT	7	mGAM	7	aerobic	Proteus vulgaris	2.2			Proteus vulgaris
835	D7-A-7-11	UC3	BCT	7	mGAM	7	aerobic	Proteus vulgaris	2.22			Proteus vulgaris
836	D7-A-7-12	UC3	BCT	7	mGAM	7	aerobic	Proteus vulgaris	2.3			Proteus vulgaris
837	D7-A-7-13	UC3	BCT	7	mGAM	7	aerobic	Proteus vulgaris	2.29			Proteus vulgaris
838	D7-A-7-14	UC3	BCT	7	mGAM	7	aerobic	Proteus vulgaris	2.34			Proteus vulgaris
839	D7-A-7-15	UC3	BCT	7	mGAM	7	aerobic	Proteus vulgaris	2.09			Proteus vulgaris
840	D7-A-7-16	UC3	BCT	7	mGAM	7	aerobic	Proteus vulgaris	2.24			Proteus vulgaris
841	D7-A-7-17	UC3	BCT	7	mGAM	7	aerobic	Proteus vulgaris	2.25			Proteus vulgaris
842	D7-A-7-18	UC3	BCT	7	mGAM	7	aerobic	Proteus vulgaris	2.15			Proteus vulgaris
843	D7-A-7-19	UC3	BCT	7	mGAM	7	aerobic	Proteus vulgaris	2.2			Proteus vulgaris
844	D7-A-7-20	UC3	BCT	7	mGAM	7	aerobic	Proteus vulgaris	1.85			Proteus vulgaris
845	D7-A-7-21	UC3	BCT	7	mGAM	7	aerobic	Proteus vulgaris	2.01			Proteus vulgaris
846	D7-A-7-22	UC3	BCT	7	mGAM	7	aerobic	Proteus vulgaris	2.4			Proteus vulgaris
847	D7-A-7-23	UC3	BCT	7	mGAM	7	aerobic	Proteus vulgaris	2.33			Proteus vulgaris
848	D7-A-7-24	UC3	BCT	7	mGAM	7	aerobic	Proteus vulgaris	2.33			Proteus vulgaris
849	D7-A-7-25	UC3	BCT	7	mGAM	7	aerobic	Proteus vulgaris	2.16			Proteus vulgaris
850	D7-A-7-26	UC3	BCT	7	mGAM	7	aerobic	Proteus vulgaris	1.85			Proteus vulgaris
851	D7-A-7-27	UC3	BCT	7	mGAM	7	aerobic	Proteus vulgaris	2.29			Proteus vulgaris
852	D7-A-7-28	UC3	BCT	7	mGAM	7	aerobic	Proteus vulgaris	2.04			Proteus vulgaris
853	D7-A-7-29	UC3	BCT	7	mGAM	7	aerobic	Proteus vulgaris	2.31			Proteus vulgaris
854	D7-A-7-30	UC3	BCT	7	mGAM	7	aerobic	Proteus vulgaris	2.08			Proteus vulgaris
855	D7-A-7-31	UC3	BCT	7	mGAM	7	aerobic	Proteus vulgaris	2.15			Proteus vulgaris
856	D7-A-7-32	UC3	BCT	7	mGAM	7	aerobic	Proteus vulgaris	1.99			Proteus vulgaris
857	D7-A-7-33	UC3	BCT	7	mGAM	6	aerobic	Proteus vulgaris	2.28			Proteus vulgaris
858	D7-A-7-34	UC3	BCT	7	mGAM	6	aerobic	Proteus vulgaris	2.28			Proteus vulgaris
859	D7-A-7-35	UC3	BCT	7	mGAM	6	aerobic	Proteus vulgaris	2.34			Proteus vulgaris
860	D7-A-7-36	UC3	BCT	7	mGAM	6	aerobic	Proteus vulgaris	2.31			Proteus vulgaris
861	D7-A-7-37	UC3	BCT	7	mGAM	6	aerobic	Proteus vulgaris	2.36			Proteus vulgaris
862	D7-A-7-38	UC3	BCT	7	mGAM	6	aerobic	Proteus vulgaris	1.94			Proteus vulgaris
863	D7-A-7-39	UC3	BCT	7	mGAM	6	aerobic	Proteus vulgaris	2.38			Proteus vulgaris
864	D7-A-7-40	UC3	BCT	7	mGAM	6	aerobic	Proteus vulgaris	2.27			Proteus vulgaris
865	D7-A-7-41	UC3	BCT	7	mGAM	6	aerobic	Proteus vulgaris	2.06			Proteus vulgaris
866	D7-A-7-42	UC3	BCT	7	mGAM	6	aerobic	Proteus vulgaris	2.43			Proteus vulgaris
867	D7-A-7-43	UC3	BCT	7	mGAM	6	aerobic	Proteus vulgaris	2.26			Proteus vulgaris
868	D7-A-7-44	UC3	BCT	7	mGAM	6	aerobic	Proteus vulgaris	2.29			Proteus vulgaris
869	D7-A-7-45	UC3	BCT	7	mGAM	6	aerobic	Proteus vulgaris	2.37			Proteus vulgaris
870	D7-A-7-46	UC3	BCT	7	mGAM	6	aerobic	Proteus vulgaris	2.19			Proteus vulgaris
871	D7-A-7-47	UC3	BCT	7	mGAM	6	aerobic	Proteus vulgaris	2.32			Proteus vulgaris
872	D7-A-7-48	UC3	BCT	7	mGAM	6	aerobic	Proteus vulgaris	2.15			Proteus vulgaris
873	D7-A-7-49	UC3	mGAM	7	mGAM	7	aerobic	Proteus vulgaris	2.09			Proteus vulgaris
874	D7-A-7-50	UC3	mGAM	7	mGAM	7	aerobic	Proteus vulgaris	2.07			Proteus vulgaris
875	D7-A-7-51	UC3	mGAM	7	mGAM	7	aerobic	Proteus vulgaris	2.25			Proteus vulgaris
876	D7-A-7-52	UC3	mGAM	7	mGAM	7	aerobic	Proteus vulgaris	2.24			Proteus vulgaris
877	D7-A-7-53	UC3	mGAM	7	mGAM	7	aerobic	Proteus vulgaris	2.37			Proteus vulgaris
878	D7-A-7-54	UC3	mGAM	7	mGAM	7	aerobic	Proteus vulgaris	2.35			Proteus vulgaris
879	D7-A-7-55	UC3	mGAM	7	mGAM	7	aerobic	Proteus vulgaris	2.21			Proteus vulgaris
880	D7-A-7-56	UC3	mGAM	7	mGAM	7	aerobic	Proteus vulgaris	2.3			Proteus vulgaris
881	D7-A-7-57	UC3	mGAM	7	mGAM	7	aerobic	Proteus vulgaris	2.19			Proteus vulgaris
882	D7-A-7-58	UC3	mGAM	7	mGAM	7	aerobic	Proteus vulgaris	2.02			Proteus vulgaris
883	D7-A-7-59	UC3	mGAM	7	mGAM	7	aerobic	Proteus vulgaris	2.18			Proteus vulgaris
884	D7-A-7-60	UC3	mGAM	7	mGAM	7	aerobic	Proteus vulgaris	2.37			Proteus vulgaris
885	D7-A-7-61	UC3	mGAM	7	mGAM	7	aerobic	Proteus vulgaris	2.3			Proteus vulgaris
886	D7-A-7-62	UC3	mGAM	7	mGAM	7	aerobic	Proteus vulgaris	2.31			Proteus vulgaris
887	D7-A-7-63	UC3	mGAM	7	mGAM	7	aerobic	Proteus vulgaris	2.31			Proteus vulgaris
888	D7-A-7-64	UC3	mGAM	7	mGAM	7	aerobic	Proteus vulgaris	2.39			Proteus vulgaris
889	D7-A-7-65	UC3	mGAM	7	mGAM	7	aerobic	Proteus vulgaris	2.06			Proteus vulgaris
890	D7-A-7-66	UC3	mGAM	7	mGAM	7	aerobic	Proteus vulgaris	2.18			Proteus vulgaris
891	D7-A-7-67	UC3	mGAM	7	mGAM	7	aerobic	Proteus vulgaris	2.19			Proteus vulgaris
892	D7-A-7-68	UC3	mGAM	7	mGAM	7	aerobic	Proteus vulgaris	2.18			Proteus vulgaris
893	D7-A-7-69	UC3	mGAM	7	mGAM	7	aerobic	Proteus vulgaris	2.25			Proteus vulgaris
894	D7-A-7-70	UC3	mGAM	7	mGAM	7	aerobic	Proteus vulgaris	2.41			Proteus vulgaris
895	D7-A-7-71	UC3	mGAM	7	mGAM	7	aerobic	Proteus vulgaris	2.12			Proteus vulgaris
896	D7-A-7-72	UC3	mGAM	7	mGAM	7	aerobic	Proteus vulgaris	2.36			Proteus vulgaris
897	D7-A-7-73	UC3	mGAM	7	mGAM	7	aerobic	Proteus vulgaris	2.41			Proteus vulgaris
898	D7-A-7-74	UC3	mGAM	7	mGAM	7	aerobic	Proteus vulgaris	2.17			Proteus vulgaris
899	D7-A-7-75	UC3	mGAM	7	mGAM	7	aerobic	Proteus vulgaris	2.46			Proteus vulgaris
900	D7-A-7-76	UC3	mGAM	7	mGAM	7	aerobic	Proteus vulgaris	2.29			Proteus vulgaris
901	D7-A-7-77	UC3	mGAM	7	mGAM	7	aerobic	Proteus vulgaris	2.36			Proteus vulgaris
902	D7-A-7-78	UC3	mGAM	7	mGAM	7	aerobic	Proteus vulgaris	2.2			Proteus vulgaris
903	D7-A-7-79	UC3	mGAM	7	mGAM	7	aerobic	Proteus vulgaris	2.36			Proteus vulgaris
904	D7-A-7-80	UC3	mGAM	7	mGAM	7	aerobic	Proteus vulgaris	2.28			Proteus vulgaris
905	D7-A-7-81	UC3	mGAM	7	mGAM	7	aerobic	Proteus vulgaris	2.1			Proteus vulgaris
906	D7-A-7-82	UC3	mGAM	7	mGAM	7	aerobic	Proteus vulgaris	2.02			Proteus vulgaris
907	D7-A-7-83	UC3	mGAM	7	mGAM	7	aerobic	Proteus vulgaris	2.03			Proteus vulgaris
908	D7-A-7-84	UC3	mGAM	7	mGAM	7	aerobic	Proteus vulgaris	2.1			Proteus vulgaris
909	D7-A-7-85	UC3	mGAM	7	mGAM	7	aerobic	Proteus vulgaris	2.41			Proteus vulgaris
910	D7-A-7-86	UC3	mGAM	7	mGAM	7	aerobic	Proteus vulgaris	2.4			Proteus vulgaris
911	D7-A-7-87	UC3	mGAM	7	mGAM	7	aerobic	Proteus vulgaris	2.22			Proteus vulgaris
912	D7-A-7-88	UC3	mGAM	7	mGAM	7	aerobic	Proteus vulgaris	1.76			Proteus vulgaris
913	D7-A-7-89	UC3	mGAM	7	mGAM	7	aerobic	Proteus vulgaris	2.35			Proteus vulgaris
914	D7-A-7-90	UC3	mGAM	7	mGAM	7	aerobic	Proteus vulgaris	2			Proteus vulgaris
915	D7-A-7-91	UC3	mGAM	7	mGAM	7	aerobic	Proteus vulgaris	2.38			Proteus vulgaris
916	D7-A-7-92	UC3	mGAM	7	mGAM	7	aerobic	Proteus vulgaris	2.23			Proteus vulgaris
917	D7-A-7-93	UC3	mGAM	7	mGAM	7	aerobic	Proteus vulgaris	2.36			Proteus vulgaris
918	D7-A-7-94	UC3	mGAM	7	mGAM	7	aerobic	Proteus vulgaris	2.1			Proteus vulgaris
919	D7-A-7-95	UC3	mGAM	7	mGAM	7	aerobic	Proteus vulgaris	2.32			Proteus vulgaris
920	D7-A-11-1	UC3	BCT	11	mGAM	7	aerobic	Proteus vulgaris	2.04			Proteus vulgaris
921	D7-A-11-2	UC3	BCT	11	mGAM	7	aerobic	Proteus vulgaris	2.08			Proteus vulgaris
922	D7-A-11-3	UC3	BCT	11	mGAM	7	aerobic	Proteus vulgaris	2.31			Proteus vulgaris
923	D7-A-11-4	UC3	BCT	11	mGAM	7	aerobic	Proteus vulgaris	2.21			Proteus vulgaris
924	D7-A-11-5	UC3	BCT	11	mGAM	7	aerobic	Proteus vulgaris	2.3			Proteus vulgaris
925	D7-A-11-6	UC3	BCT	11	mGAM	7	aerobic	Proteus vulgaris	2.36			Proteus vulgaris
926	D7-A-11-7	UC3	BCT	11	mGAM	7	aerobic	Proteus vulgaris	2.36			Proteus vulgaris
927	D7-A-11-8	UC3	BCT	11	mGAM	7	aerobic	Proteus vulgaris	2.08			Proteus vulgaris
928	D7-A-11-9	UC3	BCT	11	mGAM	7	aerobic	Proteus vulgaris	2.19			Proteus vulgaris
929	D7-A-11-10	UC3	BCT	11	mGAM	7	aerobic	Proteus vulgaris	2.1			Proteus vulgaris
930	D7-A-11-11	UC3	BCT	11	mGAM	7	aerobic	Proteus vulgaris	2.43			Proteus vulgaris
931	D7-A-11-12	UC3	BCT	11	mGAM	7	aerobic	Proteus vulgaris	2.18			Proteus vulgaris
932	D7-A-11-13	UC3	BCT	11	mGAM	7	aerobic	Proteus vulgaris	2.3			Proteus vulgaris
933	D7-A-11-14	UC3	BCT	11	mGAM	7	aerobic	Proteus vulgaris	2.19			Proteus vulgaris
934	D7-A-11-15	UC3	BCT	11	mGAM	7	aerobic	Proteus vulgaris	2.34			Proteus vulgaris
935	D7-A-11-16	UC3	BCT	11	mGAM	7	aerobic	Proteus vulgaris	2.17			Proteus vulgaris
936	D7-A-11-17	UC3	mGAM	11	mGAM	7	aerobic	Proteus vulgaris	2.12			Proteus vulgaris
937	D7-A-11-18	UC3	mGAM	11	mGAM	7	aerobic	Proteus vulgaris	2.12			Proteus vulgaris
938	D7-A-11-19	UC3	mGAM	11	mGAM	7	aerobic	Proteus vulgaris	2.19			Proteus vulgaris
939	D7-A-11-20	UC3	mGAM	11	mGAM	7	aerobic	Proteus vulgaris	2.22			Proteus vulgaris
940	D7-A-11-21	UC3	mGAM	11	mGAM	7	aerobic	Proteus vulgaris	2.34			Proteus vulgaris
941	D7-A-11-22	UC3	mGAM	11	mGAM	7	aerobic	Proteus vulgaris	2.34			Proteus vulgaris
942	D7-A-11-23	UC3	mGAM	11	mGAM	7	aerobic	Proteus vulgaris	2.11			Proteus vulgaris
943	D7-A-11-24	UC3	mGAM	11	mGAM	7	aerobic	Proteus vulgaris	1.92			Proteus vulgaris
944	D7-A-11-25	UC3	mGAM	11	mGAM	7	aerobic	Proteus vulgaris	2.31			Proteus vulgaris
945	D7-A-11-26	UC3	mGAM	11	mGAM	7	aerobic	Proteus vulgaris	2.14			Proteus vulgaris
946	D7-A-11-27	UC3	mGAM	11	mGAM	7	aerobic	Proteus vulgaris	2.28			Proteus vulgaris
947	D7-A-11-28	UC3	mGAM	11	mGAM	7	aerobic	Proteus vulgaris	2.17			Proteus vulgaris
948	D7-A-11-29	UC3	mGAM	11	mGAM	7	aerobic	Proteus vulgaris	2.41			Proteus vulgaris
949	D7-A-11-30	UC3	mGAM	11	mGAM	7	aerobic	Proteus vulgaris	2.03			Proteus vulgaris
950	D7-A-11-31	UC3	mGAM	11	mGAM	7	aerobic	Proteus vulgaris	2.08			Proteus vulgaris
951	D7-A-30-1	UC3	BCT	30	mGAM	6	aerobic	Proteus vulgaris	2.11			Proteus vulgaris
952	D7-A-30-2	UC3	BCT	30	mGAM	6	aerobic	Proteus vulgaris	2.14			Proteus vulgaris
953	D7-A-30-3	UC3	BCT	30	mGAM	6	aerobic	Proteus vulgaris	2.29			Proteus vulgaris
954	D7-A-30-4	UC3	BCT	30	mGAM	6	aerobic	Proteus vulgaris	2.41			Proteus vulgaris
955	D7-A-30-5	UC3	BCT	30	mGAM	6	aerobic	Proteus vulgaris	2.42			Proteus vulgaris
956	D7-A-30-6	UC3	BCT	30	mGAM	6	aerobic	Proteus vulgaris	2.47			Proteus vulgaris
957	D7-A-30-7	UC3	BCT	30	mGAM	6	aerobic	Proteus vulgaris	2.25			Proteus vulgaris
958	D7-A-30-8	UC3	BCT	30	mGAM	6	aerobic	Proteus vulgaris	2.43			Proteus vulgaris
959	D7-A-30-9	UC3	BCT	30	mGAM	6	aerobic	Proteus vulgaris	2.16			Proteus vulgaris
960	D7-A-30-10	UC3	BCT	30	mGAM	6	aerobic	Proteus vulgaris	2.23			Proteus vulgaris
961	D7-A-30-11	UC3	BCT	30	mGAM	6	aerobic	Proteus vulgaris	2.16			Proteus vulgaris
962	D7-A-30-12	UC3	BCT	30	mGAM	6	aerobic	Proteus vulgaris	2.45			Proteus vulgaris
963	D7-A-30-13	UC3	BCT	30	mGAM	6	aerobic	Proteus vulgaris	2.34			Proteus vulgaris
964	D7-A-30-14	UC3	BCT	30	mGAM	6	aerobic	Proteus vulgaris	2.4			Proteus vulgaris
965	D7-A-30-15	UC3	BCT	30	mGAM	6	aerobic	Proteus vulgaris	2.51			Proteus vulgaris
966	D7-A-30-16	UC3	BCT	30	mGAM	6	aerobic	Proteus vulgaris	2.36			Proteus vulgaris
967	D7-A-30-17	UC3	BCT	30	mGAM	6	aerobic	Proteus vulgaris	2.36			Proteus vulgaris
968	D7-A-30-18	UC3	BCT	30	mGAM	6	aerobic	Proteus vulgaris	2.03			Proteus vulgaris
969	D7-A-30-19	UC3	BCT	30	mGAM	6	aerobic	Proteus vulgaris	2.21			Proteus vulgaris
970	D7-A-30-20	UC3	BCT	30	mGAM	6	aerobic	Proteus vulgaris	2.41			Proteus vulgaris
971	D7-A-30-21	UC3	BCT	30	mGAM	6	aerobic	Proteus vulgaris	2.41			Proteus vulgaris
972	D7-A-30-22	UC3	BCT	30	mGAM	6	aerobic	Proteus vulgaris	2.45			Proteus vulgaris
973	D7-A-30-23	UC3	BCT	30	mGAM	6	aerobic	Proteus vulgaris	2.36			Proteus vulgaris
974	D7-A-30-24	UC3	BCT	30	mGAM	6	aerobic	Proteus vulgaris	2.37			Proteus vulgaris
975	D7-A-30-25	UC3	BCT	30	mGAM	6	aerobic	Proteus vulgaris	2.36			Proteus vulgaris
976	D7-A-30-26	UC3	BCT	30	mGAM	6	aerobic	Proteus vulgaris	2.38			Proteus vulgaris
977	D7-A-30-27	UC3	BCT	30	mGAM	6	aerobic	Proteus vulgaris	1.94			Proteus vulgaris
978	D7-A-30-28	UC3	BCT	30	mGAM	6	aerobic	Proteus vulgaris	2.15			Proteus vulgaris
979	D7-A-30-29	UC3	BCT	30	mGAM	6	aerobic	Proteus vulgaris	2.42			Proteus vulgaris
980	D7-A-30-30	UC3	BCT	30	mGAM	6	aerobic	Proteus vulgaris	2.54			Proteus vulgaris
981	D7-A-30-31	UC3	BCT	30	mGAM	6	aerobic	Proteus vulgaris	2.47			Proteus vulgaris
982	D7-A-30-32	UC3	BCT	30	mGAM	6	aerobic	Proteus vulgaris	2.27			Proteus vulgaris
983	D7-A-30-33	UC3	BCT	30	mGAM	6	aerobic	Proteus vulgaris	2.01			Proteus vulgaris
984	D7-A-30-34	UC3	BCT	30	mGAM	6	aerobic	Proteus vulgaris	2.12			Proteus vulgaris
985	D7-A-30-35	UC3	BCT	30	mGAM	6	aerobic	Proteus vulgaris	2.06			Proteus vulgaris
986	D7-A-30-36	UC3	BCT	30	mGAM	6	aerobic	Proteus vulgaris	2.33			Proteus vulgaris
987	D7-A-30-37	UC3	BCT	30	mGAM	6	aerobic	Proteus vulgaris	2.48			Proteus vulgaris
988	D7-A-30-38	UC3	BCT	30	mGAM	6	aerobic	Proteus vulgaris	2.47			Proteus vulgaris
989	D7-A-30-39	UC3	BCT	30	mGAM	6	aerobic	Proteus vulgaris	2.49			Proteus vulgaris
990	D7-A-30-40	UC3	BCT	30	mGAM	6	aerobic	Proteus vulgaris	2.59			Proteus vulgaris
991	D7-A-30-41	UC3	BCT	30	mGAM	6	aerobic	Proteus vulgaris	2.43			Proteus vulgaris
992	D7-A-30-42	UC3	BCT	30	mGAM	6	aerobic	Proteus vulgaris	2.06			Proteus vulgaris
993	D7-A-30-43	UC3	BCT	30	mGAM	6	aerobic	Proteus vulgaris	2.37			Proteus vulgaris
994	D7-A-30-44	UC3	BCT	30	mGAM	6	aerobic	Proteus vulgaris	2.18			Proteus vulgaris
995	D7-A-30-45	UC3	BCT	30	mGAM	6	aerobic	Proteus vulgaris	1.92			Proteus vulgaris
996	D7-A-30-46	UC3	BCT	30	mGAM	6	aerobic	Proteus vulgaris	2.5			Proteus vulgaris
997	D7-A-30-47	UC3	BCT	30	mGAM	6	aerobic	Proteus vulgaris	2.48			Proteus vulgaris
998	D7-A-30-48	UC3	BCT	30	mGAM	6	aerobic	Proteus vulgaris	2.52			Proteus vulgaris
999	D12-A-0-1	UC4	None	0	mGAM	5	aerobic	Lactococcus garvieae	1.81			Lactococcus garvieae
1000	D12-A-0-2	UC4	None	0	mGAM	5	aerobic	Enterococcus faecium	2.13			Enterococcus faecium
1001	D12-A-0-3	UC4	None	0	mGAM	5	aerobic	Enterobacter cloacae	1.84			Enterobacter cloacae
1002	D12-A-0-4	UC4	None	0	mGAM	5	aerobic	Streptococcus salivarius	2.01			Streptococcus salivarius
1003	D12-A-0-5	UC4	None	0	mGAM	5	aerobic	Enterobacter cloacae	1.86			Enterobacter cloacae
1004	D12-A-0-6	UC4	None	0	mGAM	5	aerobic	Streptococcus australis	1.82			Streptococcus australis
1005	D12-A-0-7	UC4	None	0	mGAM	5	aerobic	Enterococcus thailandicus	2.29			Enterococcus thailandicus
1006	D12-A-0-8	UC4	None	0	mGAM	5	aerobic	Lactococcus garvieae	2.08			Lactococcus garvieae
1007	D12-A-0-9	UC4	None	0	mGAM	5	aerobic	Streptococcus australis	1.7			Streptococcus australis
1008	D12-A-0-10	UC4	None	0	mGAM	5	aerobic	Lactococcus garvieae	2.16			Lactococcus garvieae
1009	D12-A-0-13	UC4	None	0	mGAM	5	aerobic	Enterococcus faecalis	2.4			Enterococcus faecalis
1010	D12-A-0-14	UC4	None	0	mGAM	5	aerobic	Enterobacter cloacae	1.96			Enterobacter cloacae
1011	D12-A-0-15	UC4	None	0	mGAM	5	aerobic	Streptococcus parasanguinis	1.83			Streptococcus parasanguinis
1012	D12-A-0-16	UC4	None	0	mGAM	5	aerobic	Lactococcus garvieae	2.12			Lactococcus garvieae
1013	D12-A-0-17	UC4	None	0	mGAM	5	aerobic	No Organism Identification Possible	1.69	Lactococcus garvieae	0.99	Lactococcus garvieae	PQ222522
1014	D12-A-0-18	UC4	None	0	mGAM	5	aerobic	Streptococcus salivarius	2.26			Streptococcus salivarius
1015	D12-A-0-19	UC4	None	0	mGAM	5	aerobic	Lactococcus lactis	2.16			Lactococcus lactis
1016	D12-A-0-20	UC4	None	0	mGAM	5	aerobic	Lactococcus garvieae	2.17			Lactococcus garvieae
1017	D12-A-0-21	UC4	None	0	mGAM	5	aerobic	Streptococcus vestibularis	2.19			Streptococcus vestibularis
1018	D12-A-0-23	UC4	None	0	mGAM	5	aerobic	Enterococcus faecalis	2.51			Enterococcus faecalis
1019	D12-A-0-24	UC4	None	0	mGAM	5	aerobic	Lactococcus garvieae	2.24			Lactococcus garvieae
1020	D12-A-0-25	UC4	None	0	mGAM	5	aerobic	Enterococcus faecalis	2.39			Enterococcus faecalis
1021	D12-A-0-26	UC4	None	0	mGAM	5	aerobic	Streptococcus australis	1.86			Streptococcus australis
1022	D12-A-0-27	UC4	None	0	mGAM	5	aerobic	Lactococcus garvieae	2.22			Lactococcus garvieae
1023	D12-A-0-28	UC4	None	0	mGAM	5	aerobic	Lactococcus garvieae	2.24			Lactococcus garvieae
1024	D12-A-0-29	UC4	None	0	mGAM	5	aerobic	Enterococcus faecalis	2.36			Enterococcus faecalis
1025	D12-A-0-30	UC4	None	0	mGAM	5	aerobic	Enterococcus faecalis	2.34			Enterococcus faecalis
1026	D12-A-0-31	UC4	None	0	mGAM	5	aerobic	Lactococcus garvieae	2.2			Lactococcus garvieae
1027	D12-A-0-32	UC4	None	0	mGAM	5	aerobic	Enterococcus faecalis	2.34			Enterococcus faecalis
1028	D12-A-0-33	UC4	None	0	mGAM	5	aerobic	Lactococcus garvieae	2.11			Lactococcus garvieae
1029	D12-A-0-34	UC4	None	0	mGAM	5	aerobic	Lactococcus garvieae	2.18			Lactococcus garvieae
1030	D12-A-0-35	UC4	None	0	mGAM	5	aerobic	Lactococcus garvieae	2.23			Lactococcus garvieae
1031	D12-A-0-36	UC4	None	0	mGAM	5	aerobic	Enterococcus faecalis	2.37			Enterococcus faecalis
1032	D12-A-0-37	UC4	None	0	mGAM	5	aerobic	Enterococcus faecalis	2.26			Enterococcus faecalis
1033	D12-A-0-38	UC4	None	0	mGAM	5	aerobic	Lactococcus garvieae	2.24			Lactococcus garvieae
1034	D12-A-0-39	UC4	None	0	mGAM	5	aerobic	Enterococcus faecium	2.11			Enterococcus faecium
1035	D12-A-0-40	UC4	None	0	mGAM	5	aerobic	Streptococcus vestibularis	2.11			Streptococcus vestibularis
1036	D12-A-0-41	UC4	None	0	mGAM	5	aerobic	Streptococcus australis	1.9			Streptococcus australis
1037	D12-A-0-42	UC4	None	0	mGAM	5	aerobic	Enterococcus faecalis	2.38			Enterococcus faecalis
1038	D12-A-0-43	UC4	None	0	mGAM	5	aerobic	Lactococcus garvieae	2.18			Lactococcus garvieae
1039	D12-A-0-44	UC4	None	0	mGAM	5	aerobic	Lactococcus garvieae	2.19			Lactococcus garvieae
1040	D12-A-0-45	UC4	None	0	mGAM	5	aerobic	Enterococcus faecium	2.41			Enterococcus faecium
1041	D12-A-0-46	UC4	None	0	mGAM	5	aerobic	Streptococcus salivarius	2.1			Streptococcus salivarius
1042	D12-A-0-47	UC4	None	0	mGAM	5	aerobic	Lactococcus garvieae	2.17			Lactococcus garvieae
1043	D12-A-0-48	UC4	None	0	mGAM	5	aerobic	Enterococcus faecalis	2.35			Enterococcus faecalis
1044	D12-A-0-49	UC4	None	0	mGAM	5	aerobic	Enterococcus faecalis	2.39			Enterococcus faecalis
1045	D12-A-0-50	UC4	None	0	mGAM	5	aerobic	Enterococcus gallinarum	2.28	Enterococcus gallinarum	0.9979	Enterococcus gallinarum	PQ222525				√
1046	D12-A-0-51	UC4	None	0	mGAM	5	aerobic	Lactococcus garvieae	2.21			Lactococcus garvieae
1047	D12-A-0-52	UC4	None	0	mGAM	5	aerobic	Lactococcus garvieae	2.22			Lactococcus garvieae
1048	D12-A-0-53	UC4	None	0	mGAM	5	aerobic	Lactococcus garvieae	2.16			Lactococcus garvieae
1049	D12-A-0-54	UC4	None	0	mGAM	5	aerobic	Lactococcus garvieae	2.21			Lactococcus garvieae
1050	D12-A-0-55	UC4	None	0	mGAM	5	aerobic	Lactococcus garvieae	2.11			Lactococcus garvieae
1051	D12-A-0-56	UC4	None	0	mGAM	5	aerobic	Weissella viridescens	2.03			Weissella viridescens
1052	D12-A-0-57	UC4	None	0	mGAM	5	aerobic	Lactococcus garvieae	2.26			Lactococcus garvieae
1053	D12-A-0-58	UC4	None	0	mGAM	5	aerobic	Lactococcus garvieae	2.2			Lactococcus garvieae
1054	D12-A-0-59	UC4	None	0	mGAM	5	aerobic	Lactococcus garvieae	2.17			Lactococcus garvieae
1055	D12-A-0-60	UC4	None	0	mGAM	5	aerobic	Streptococcus australis	1.93			Streptococcus australis
1056	D12-A-0-61	UC4	None	0	mGAM	5	aerobic	Streptococcus australis	1.88			Streptococcus australis
1057	D12-A-0-62	UC4	None	0	mGAM	5	aerobic	Lactococcus garvieae	2.25			Lactococcus garvieae
1058	D12-A-0-63	UC4	None	0	mGAM	5	aerobic	Lactococcus garvieae	2.24			Lactococcus garvieae
1059	D12-A-0-64	UC4	None	0	mGAM	5	aerobic	Lactococcus garvieae	1.76			Lactococcus garvieae
1060	D12-A-0-65	UC4	None	0	mGAM	5	aerobic	Lactococcus garvieae	2.18			Lactococcus garvieae
1061	D12-A-0-66	UC4	None	0	mGAM	5	aerobic	Lactococcus garvieae	2.2			Lactococcus garvieae
1062	D12-A-0-67	UC4	None	0	mGAM	5	aerobic	Lactococcus garvieae	2.21			Lactococcus garvieae
1063	D12-A-0-68	UC4	None	0	mGAM	5	aerobic	Streptococcus australis	1.74			Streptococcus australis
1064	D12-A-0-69	UC4	None	0	mGAM	5	aerobic	Lactococcus garvieae	2.18			Lactococcus garvieae
1065	D12-A-0-70	UC4	None	0	mGAM	5	aerobic	Streptococcus australis	1.76			Streptococcus australis
1066	D12-A-0-71	UC4	None	0	mGAM	5	aerobic	Lactococcus garvieae	2.31			Lactococcus garvieae
1067	D12-A-0-74	UC4	None	0	mGAM	5	aerobic	Enterococcus faecalis	2.32			Enterococcus faecalis
1068	D12-A-0-75	UC4	None	0	mGAM	5	aerobic	Streptococcus salivarius	2.33			Streptococcus salivarius
1069	D12-A-0-76	UC4	None	0	mGAM	5	aerobic	Enterococcus faecalis	2.37			Enterococcus faecalis
1070	D12-A-0-77	UC4	None	0	mGAM	5	aerobic	Lactococcus garvieae	2.2			Lactococcus garvieae
1071	D12-A-0-79	UC4	None	0	mGAM	5	aerobic	Lactococcus garvieae	2.2			Lactococcus garvieae
1072	D12-A-0-80	UC4	None	0	mGAM	5	aerobic	Lactococcus garvieae	2.19			Lactococcus garvieae
1073	D12-A-0-83	UC4	None	0	mGAM	5	aerobic	Streptococcus australis	1.85			Streptococcus australis
1074	D12-A-0-84	UC4	None	0	mGAM	5	aerobic	Lactococcus garvieae	2.2			Lactococcus garvieae
1075	D12-A-0-85	UC4	None	0	mGAM	5	aerobic	Lactococcus garvieae	1.7			Lactococcus garvieae
1076	D12-A-0-87	UC4	None	0	mGAM	5	aerobic	Lactococcus garvieae	2.16			Lactococcus garvieae
1077	D12-A-0-88	UC4	None	0	mGAM	5	aerobic	Lactococcus garvieae	2.11			Lactococcus garvieae
1078	D12-A-0-89	UC4	None	0	mGAM	5	aerobic	No Organism Identification Possible	1.46	Lactococcus garvieae	0.99	Lactococcus garvieae	PQ222523
1079	D12-A-0-90	UC4	None	0	mGAM	5	aerobic	Lactococcus garvieae	2.09			Lactococcus garvieae
1080	D12-A-0-91	UC4	None	0	mGAM	5	aerobic	Lactococcus garvieae	2.24			Lactococcus garvieae
1081	D12-A-0-92	UC4	None	0	mGAM	5	aerobic	Lactococcus garvieae	2.05			Lactococcus garvieae
1082	D12-A-0-93	UC4	None	0	mGAM	5	aerobic	Lactococcus garvieae	1.78			Lactococcus garvieae
1083	D12-A-0-95	UC4	None	0	mGAM	5	aerobic	Enterococcus faecalis	2.25			Enterococcus faecalis
1084	D12-A-3-1	UC4	BCT	3	mGAM	7	aerobic	Proteus mirabilis	2.34			Proteus mirabilis
1085	D12-A-3-2	UC4	BCT	3	mGAM	7	aerobic	Proteus mirabilis	2.34			Proteus mirabilis
1086	D12-A-3-3	UC4	BCT	3	mGAM	7	aerobic	Proteus mirabilis	2.41			Proteus mirabilis
1087	D12-A-3-4	UC4	BCT	3	mGAM	7	aerobic	Proteus mirabilis	2.01			Proteus mirabilis
1088	D12-A-3-5	UC4	BCT	3	mGAM	7	aerobic	Proteus mirabilis	2.32			Proteus mirabilis
1089	D12-A-3-6	UC4	BCT	3	mGAM	7	aerobic	Proteus mirabilis	2.17			Proteus mirabilis
1090	D12-A-3-7	UC4	BCT	3	mGAM	7	aerobic	Proteus mirabilis	2.39			Proteus mirabilis
1091	D12-A-3-8	UC4	BCT	3	mGAM	7	aerobic	Proteus mirabilis	2.11			Proteus mirabilis
1092	D12-A-3-9	UC4	BCT	3	mGAM	7	aerobic	Proteus mirabilis	2.07			Proteus mirabilis
1093	D12-A-3-10	UC4	BCT	3	mGAM	7	aerobic	Proteus mirabilis	2.22			Proteus mirabilis
1094	D12-A-3-11	UC4	BCT	3	mGAM	7	aerobic	Proteus mirabilis	2.29			Proteus mirabilis
1095	D12-A-3-12	UC4	BCT	3	mGAM	7	aerobic	Proteus mirabilis	2.24			Proteus mirabilis
1096	D12-A-3-13	UC4	BCT	3	mGAM	7	aerobic	Proteus mirabilis	2.45			Proteus mirabilis
1097	D12-A-3-14	UC4	BCT	3	mGAM	7	aerobic	Proteus mirabilis	2.34			Proteus mirabilis
1098	D12-A-3-15	UC4	BCT	3	mGAM	7	aerobic	Proteus mirabilis	2.42			Proteus mirabilis
1099	D12-A-3-16	UC4	BCT	3	mGAM	7	aerobic	Proteus mirabilis	2.13			Proteus mirabilis
1100	D12-A-3-17	UC4	mGAM	3	mGAM	7	aerobic	Proteus penneri	1.77			Proteus penneri
1101	D12-A-3-18	UC4	mGAM	3	mGAM	7	aerobic	Proteus vulgaris	1.76			Proteus vulgaris
1102	D12-A-3-19	UC4	mGAM	3	mGAM	7	aerobic	Proteus penneri	1.89			Proteus penneri
1103	D12-A-3-20	UC4	mGAM	3	mGAM	7	aerobic	Proteus penneri	2.22			Proteus penneri
1104	D12-A-3-21	UC4	mGAM	3	mGAM	7	aerobic	Providencia stuartii	2.08			Providencia stuartii
1105	D12-A-3-22	UC4	mGAM	3	mGAM	7	aerobic	Proteus penneri	2.05			Proteus penneri
1106	D12-A-3-23	UC4	mGAM	3	mGAM	7	aerobic	Proteus penneri	2.16			Proteus penneri
1107	D12-A-3-24	UC4	mGAM	3	mGAM	7	aerobic	Providencia stuartii	2.19			Providencia stuartii
1108	D12-A-3-25	UC4	mGAM	3	mGAM	7	aerobic	Proteus penneri	2			Proteus penneri
1109	D12-A-3-26	UC4	mGAM	3	mGAM	7	aerobic	Proteus penneri	1.82			Proteus penneri
1110	D12-A-3-27	UC4	mGAM	3	mGAM	7	aerobic	Proteus penneri	2.12			Proteus penneri
1111	D12-A-3-28	UC4	mGAM	3	mGAM	7	aerobic	Proteus penneri	1.8			Proteus penneri
1112	D12-A-3-29	UC4	mGAM	3	mGAM	7	aerobic	No Organism Identification Possible	1.6	Proteus vulgaris	0.99	Proteus vulgaris	PQ222524
1113	D12-A-3-30	UC4	mGAM	3	mGAM	7	aerobic	Proteus penneri	1.92			Proteus penneri
1114	D12-A-3-31	UC4	mGAM	3	mGAM	7	aerobic	Proteus penneri	2.01			Proteus penneri
1115	D12-A-3-32	UC4	mGAM	3	mGAM	7	aerobic	Proteus penneri	2.09			Proteus penneri
1116	D12-A-7-1	UC4	BCT	7	mGAM	7	aerobic	Proteus mirabilis	2.22			Proteus mirabilis
1117	D12-A-7-2	UC4	BCT	7	mGAM	7	aerobic	Proteus mirabilis	2.07			Proteus mirabilis
1118	D12-A-7-3	UC4	BCT	7	mGAM	7	aerobic	Proteus mirabilis	2.12			Proteus mirabilis
1119	D12-A-7-4	UC4	BCT	7	mGAM	7	aerobic	Proteus mirabilis	2.38			Proteus mirabilis
1120	D12-A-7-5	UC4	BCT	7	mGAM	7	aerobic	Proteus mirabilis	2.25			Proteus mirabilis
1121	D12-A-7-6	UC4	BCT	7	mGAM	7	aerobic	Proteus mirabilis	2.15			Proteus mirabilis
1122	D12-A-7-7	UC4	BCT	7	mGAM	7	aerobic	Proteus mirabilis	2.32			Proteus mirabilis
1123	D12-A-7-8	UC4	BCT	7	mGAM	7	aerobic	Proteus mirabilis	2.19			Proteus mirabilis
1124	D12-A-7-9	UC4	mGAM	7	mGAM	7	aerobic	Proteus penneri	2.24			Proteus penneri
1125	D12-A-7-10	UC4	mGAM	7	mGAM	7	aerobic	Proteus penneri	2.11			Proteus penneri
1126	D12-A-7-11	UC4	mGAM	7	mGAM	7	aerobic	Proteus mirabilis	2.35			Proteus mirabilis
1127	D12-A-7-12	UC4	mGAM	7	mGAM	7	aerobic	Providencia stuartii	2.27			Providencia stuartii
1128	D12-A-7-13	UC4	mGAM	7	mGAM	7	aerobic	Proteus penneri	2.08			Proteus penneri
1129	D12-A-7-14	UC4	mGAM	7	mGAM	7	aerobic	Proteus penneri	2.04			Proteus penneri
1130	D12-A-7-15	UC4	mGAM	7	mGAM	7	aerobic	Proteus mirabilis	2.33			Proteus mirabilis
1131	D12-A-7-16	UC4	mGAM	7	mGAM	7	aerobic	Proteus penneri	2.25			Proteus penneri
1132	D12-A-20-1	UC4	BCT	20	mGAM	6	aerobic	Proteus mirabilis	1.93			Proteus mirabilis
1133	D12-A-20-2	UC4	BCT	20	mGAM	6	aerobic	Proteus mirabilis	2.39			Proteus mirabilis
1134	D12-A-20-3	UC4	BCT	20	mGAM	6	aerobic	Proteus mirabilis	2.11			Proteus mirabilis
1135	D12-A-20-4	UC4	BCT	20	mGAM	6	aerobic	Proteus mirabilis	2.15			Proteus mirabilis
1136	D12-A-20-5	UC4	BCT	20	mGAM	6	aerobic	Proteus mirabilis	2.22			Proteus mirabilis
1137	D12-A-20-6	UC4	BCT	20	mGAM	6	aerobic	Proteus mirabilis	2.23			Proteus mirabilis
1138	D12-A-20-7	UC4	BCT	20	mGAM	6	aerobic	Proteus mirabilis	2.25			Proteus mirabilis
1139	D12-A-20-8	UC4	BCT	20	mGAM	6	aerobic	Proteus mirabilis	1.92			Proteus mirabilis
1140	D12-A-20-9	UC4	mGAM	20	mGAM	6	aerobic	Providencia stuartii	1.75			Providencia stuartii
1141	D12-A-20-10	UC4	mGAM	20	mGAM	6	aerobic	Providencia stuartii	1.85			Providencia stuartii
1142	D12-A-20-11	UC4	mGAM	20	mGAM	6	aerobic	Providencia stuartii	2.31			Providencia stuartii
1143	D12-A-20-12	UC4	mGAM	20	mGAM	6	aerobic	Proteus mirabilis	2.34			Proteus mirabilis
1144	D12-A-20-13	UC4	mGAM	20	mGAM	6	aerobic	Providencia stuartii	2.09			Providencia stuartii
1145	D12-A-20-14	UC4	mGAM	20	mGAM	6	aerobic	Providencia stuartii	2.1			Providencia stuartii
1146	D12-A-20-15	UC4	mGAM	20	mGAM	6	aerobic	Providencia stuartii	2.24			Providencia stuartii
1147	D12-A-20-16	UC4	mGAM	20	mGAM	6	aerobic	Proteus mirabilis	2.33			Proteus mirabilis
1148	D14-A-0-2	UC5	None	0	mGAM	5	aerobic	Enterococcus mundtii	2.27			Enterococcus mundtii
1149	D14-A-0-3	UC5	None	0	mGAM	5	aerobic	Streptococcus parasanguinis	2.17			Streptococcus parasanguinis
1150	D14-A-0-10	UC5	None	0	mGAM	5	aerobic	Enterococcus faecalis	2.33			Enterococcus faecalis
1151	D14-A-0-11	UC5	None	0	mGAM	5	aerobic	Enterococcus faecalis	2.36			Enterococcus faecalis
1152	D14-A-0-12	UC5	None	0	mGAM	5	aerobic	Enterococcus casseliflavus	2.08			Enterococcus casseliflavus
1153	D14-A-0-13	UC5	None	0	mGAM	5	aerobic	Streptococcus salivarius	1.84			Streptococcus salivarius
1154	D14-A-0-14	UC5	None	0	mGAM	5	aerobic	Enterococcus casseliflavus	2.03			Enterococcus casseliflavus
1155	D14-A-0-19	UC5	None	0	mGAM	5	aerobic	Streptococcus parasanguinis	2.31			Streptococcus parasanguinis
1156	D14-A-0-20	UC5	None	0	mGAM	5	aerobic	Enterococcus casseliflavus	1.98			Enterococcus casseliflavus
1157	D14-A-0-21	UC5	None	0	mGAM	5	aerobic	Escherichia coli	2.3			Escherichia coli
1158	D14-A-0-25	UC5	None	0	mGAM	5	aerobic	Enterococcus faecalis	2.38			Enterococcus faecalis
1159	D14-A-0-26	UC5	None	0	mGAM	5	aerobic	Streptococcus anginosus	1.95			Streptococcus anginosus
1160	D14-A-0-27	UC5	None	0	mGAM	5	aerobic	Streptococcus parasanguinis	1.83			Streptococcus parasanguinis
1161	D14-A-0-30	UC5	None	0	mGAM	5	aerobic	Lactococcus garvieae	1.99			Lactococcus garvieae
1162	D14-A-0-31	UC5	None	0	mGAM	5	aerobic	Streptococcus salivarius	1.79			Streptococcus salivarius
1163	D14-A-0-32	UC5	None	0	mGAM	5	aerobic	Enterococcus casseliflavus	1.85			Enterococcus casseliflavus
1164	D14-A-0-34	UC5	None	0	mGAM	5	aerobic	Enterococcus casseliflavus	2.05			Enterococcus casseliflavus
1165	D14-A-0-35	UC5	None	0	mGAM	5	aerobic	Escherichia coli	2.41			Escherichia coli
1166	D14-A-0-39	UC5	None	0	mGAM	5	aerobic	Escherichia coli	2.33			Escherichia coli
1167	D14-A-0-43	UC5	None	0	mGAM	5	aerobic	Streptococcus anginosus	2.04			Streptococcus anginosus
1168	D14-A-0-45	UC5	None	0	mGAM	5	aerobic	Streptococcus australis	1.87			Streptococcus australis
1169	D14-A-0-46	UC5	None	0	mGAM	5	aerobic	Enterococcus casseliflavus	2.28			Enterococcus casseliflavus
1170	D14-A-0-48	UC5	None	0	mGAM	5	aerobic	Streptococcus parasanguinis	1.92			Streptococcus parasanguinis
1171	D14-A-0-49	UC5	None	0	mGAM	5	aerobic	Escherichia coli	2.22			Escherichia coli
1172	D14-A-0-50	UC5	None	0	mGAM	5	aerobic	Enterococcus casseliflavus	1.99			Enterococcus casseliflavus
1173	D14-A-0-51	UC5	None	0	mGAM	5	aerobic	Enterococcus faecalis	2.37			Enterococcus faecalis
1174	D14-A-0-53	UC5	None	0	mGAM	5	aerobic	Enterococcus casseliflavus	1.84			Enterococcus casseliflavus
1175	D14-A-0-54	UC5	None	0	mGAM	5	aerobic	Enterococcus casseliflavus	1.76			Enterococcus casseliflavus
1176	D14-A-0-55	UC5	None	0	mGAM	5	aerobic	Enterococcus mundtii	2.33			Enterococcus mundtii
1177	D14-A-0-58	UC5	None	0	mGAM	5	aerobic	Enterococcus casseliflavus	2.31			Enterococcus casseliflavus
1178	D14-A-0-59	UC5	None	0	mGAM	5	aerobic	Escherichia coli	2.18			Escherichia coli
1179	D14-A-0-61	UC5	None	0	mGAM	5	aerobic	Lactococcus garvieae	2.08			Lactococcus garvieae
1180	D14-A-0-62	UC5	None	0	mGAM	5	aerobic	Enterococcus casseliflavus	2.11			Enterococcus casseliflavus
1181	D14-A-0-66	UC5	None	0	mGAM	5	aerobic	Lactococcus garvieae	2			Lactococcus garvieae
1182	D14-A-0-68	UC5	None	0	mGAM	5	aerobic	Escherichia coli	2.05			Escherichia coli
1183	D14-A-0-70	UC5	None	0	mGAM	5	aerobic	Streptococcus parasanguinis	1.74			Streptococcus parasanguinis
1184	D14-A-0-71	UC5	None	0	mGAM	5	aerobic	Enterococcus casseliflavus	1.91			Enterococcus casseliflavus
1185	D14-A-0-73	UC5	None	0	mGAM	5	aerobic	Enterococcus mundtii	2.27			Enterococcus mundtii
1186	D14-A-0-74	UC5	None	0	mGAM	5	aerobic	Lactococcus garvieae	2.05			Lactococcus garvieae
1187	D14-A-0-75	UC5	None	0	mGAM	5	aerobic	Enterococcus hirae	2.31			Enterococcus hirae
1188	D14-A-0-77	UC5	None	0	mGAM	5	aerobic	Enterococcus casseliflavus	1.82			Enterococcus casseliflavus
1189	D14-A-0-81	UC5	None	0	mGAM	5	aerobic	Enterococcus casseliflavus	1.87			Enterococcus casseliflavus
1190	D14-A-0-82	UC5	None	0	mGAM	5	aerobic	Streptococcus anginosus	2.03			Streptococcus anginosus
1191	D14-A-0-83	UC5	None	0	mGAM	5	aerobic	Escherichia coli	2.3			Escherichia coli
1192	D14-A-0-85	UC5	None	0	mGAM	5	aerobic	Enterococcus faecalis	2.49			Enterococcus faecalis
1193	D14-A-0-87	UC5	None	0	mGAM	5	aerobic	Enterococcus casseliflavus	1.8			Enterococcus casseliflavus
1194	D14-A-0-88	UC5	None	0	mGAM	5	aerobic	Enterococcus casseliflavus	1.9			Enterococcus casseliflavus
1195	D14-A-0-89	UC5	None	0	mGAM	5	aerobic	Enterococcus casseliflavus	1.86			Enterococcus casseliflavus
1196	D14-A-2-1	UC5	BCT	2	mGAM	6	aerobic	Enterococcus hirae	2.39			Enterococcus hirae
1197	D14-A-2-2	UC5	BCT	2	mGAM	6	aerobic	Escherichia coli	2.3			Escherichia coli
1198	D14-A-2-5	UC5	BCT	2	mGAM	6	aerobic	Enterococcus hirae	2.42			Enterococcus hirae
1199	D14-A-2-6	UC5	BCT	2	mGAM	6	aerobic	Lysinibacillus boronitolerans	1.83			Lysinibacillus boronitolerans
1200	D14-A-2-7	UC5	BCT	2	mGAM	6	aerobic	Enterococcus casseliflavus	1.86			Enterococcus casseliflavus
1201	D14-A-2-8	UC5	BCT	2	mGAM	6	aerobic	Lactococcus garvieae	2.09			Lactococcus garvieae
1202	D14-A-2-9	UC5	BCT	2	mGAM	6	aerobic	Enterococcus faecium	2.51			Enterococcus faecium
1203	D14-A-2-10	UC5	BCT	2	mGAM	6	aerobic	Enterococcus faecium	2.42			Enterococcus faecium
1204	D14-A-2-11	UC5	BCT	2	mGAM	6	aerobic	Enterococcus hirae	2.37			Enterococcus hirae
1205	D14-A-2-12	UC5	BCT	2	mGAM	6	aerobic	Enterococcus mundtii	2.24			Enterococcus mundtii
1206	D14-A-2-13	UC5	BCT	2	mGAM	6	aerobic	Escherichia coli	2.24			Escherichia coli
1207	D14-A-2-14	UC5	BCT	2	mGAM	6	aerobic	Enterococcus faecium	2.52			Enterococcus faecium
1208	D14-A-2-16	UC5	BCT	2	mGAM	6	aerobic	Enterococcus hirae	2.37			Enterococcus hirae
1209	D14-A-2-17	UC5	BCT	2	mGAM	6	aerobic	Lactococcus garvieae	2.11			Lactococcus garvieae
1210	D14-A-2-19	UC5	BCT	2	mGAM	6	aerobic	Enterococcus hirae	2.29			Enterococcus hirae
1211	D14-A-2-20	UC5	BCT	2	mGAM	6	aerobic	Enterococcus casseliflavus	1.85			Enterococcus casseliflavus
1212	D14-A-2-21	UC5	BCT	2	mGAM	6	aerobic	Enterococcus hirae	2.37			Enterococcus hirae
1213	D14-A-2-22	UC5	BCT	2	mGAM	6	aerobic	Lactococcus garvieae	2.04			Lactococcus garvieae
1214	D14-A-2-23	UC5	BCT	2	mGAM	6	aerobic	Enterococcus hirae	2.38			Enterococcus hirae
1215	D14-A-2-24	UC5	BCT	2	mGAM	6	aerobic	Enterococcus gallinarum	1.76	Enterococcus gallinarum	0.9986	Enterococcus gallinarum	PQ222536				√
1216	D14-A-2-25	UC5	BCT	2	mGAM	6	aerobic	Escherichia coli	2.19			Escherichia coli
1217	D14-A-2-26	UC5	BCT	2	mGAM	6	aerobic	Escherichia coli	2.25			Escherichia coli
1218	D14-A-2-27	UC5	BCT	2	mGAM	6	aerobic	Lysinibacillus xylanilyticus	1.84			Lysinibacillus xylanilyticus
1219	D14-A-2-28	UC5	BCT	2	mGAM	6	aerobic	Enterococcus faecium	2.23			Enterococcus faecium
1220	D14-A-2-30	UC5	BCT	2	mGAM	6	aerobic	Enterococcus hirae	2.27			Enterococcus hirae
1221	D14-A-2-31	UC5	BCT	2	mGAM	6	aerobic	Escherichia coli	2.09			Escherichia coli
1222	D14-A-2-32	UC5	BCT	2	mGAM	6	aerobic	Escherichia coli	2.4			Escherichia coli
1223	D14-A-2-33	UC5	BCT	2	mGAM	6	aerobic	Lactococcus garvieae	1.89			Lactococcus garvieae
1224	D14-A-2-34	UC5	BCT	2	mGAM	6	aerobic	Enterococcus faecium	2.49			Enterococcus faecium
1225	D14-A-2-35	UC5	BCT	2	mGAM	6	aerobic	Enterococcus hirae	2.29			Enterococcus hirae
1226	D14-A-2-36	UC5	BCT	2	mGAM	6	aerobic	Enterococcus hirae	2.35			Enterococcus hirae
1227	D14-A-2-37	UC5	BCT	2	mGAM	6	aerobic	Escherichia coli	2.22			Escherichia coli
1228	D14-A-2-38	UC5	BCT	2	mGAM	6	aerobic	Lactococcus garvieae	2.15			Lactococcus garvieae
1229	D14-A-2-39	UC5	BCT	2	mGAM	6	aerobic	Escherichia coli	2.04			Escherichia coli
1230	D14-A-2-40	UC5	BCT	2	mGAM	6	aerobic	Lactococcus garvieae	2.07			Lactococcus garvieae
1231	D14-A-2-41	UC5	BCT	2	mGAM	6	aerobic	Enterococcus hirae	2.36			Enterococcus hirae
1232	D14-A-2-42	UC5	BCT	2	mGAM	6	aerobic	Enterococcus faecium	2.37			Enterococcus faecium
1233	D14-A-2-43	UC5	BCT	2	mGAM	6	aerobic	Enterococcus faecium	2.52			Enterococcus faecium
1234	D14-A-2-44	UC5	BCT	2	mGAM	6	aerobic	Escherichia coli	2.15			Escherichia coli
1235	D14-A-2-45	UC5	BCT	2	mGAM	6	aerobic	Enterococcus hirae	2.34			Enterococcus hirae
1236	D14-A-2-46	UC5	BCT	2	mGAM	6	aerobic	Enterococcus casseliflavus	1.81			Enterococcus casseliflavus
1237	D14-A-2-47	UC5	BCT	2	mGAM	6	aerobic	Escherichia coli	2.25			Escherichia coli
1238	D14-A-2-48	UC5	BCT	2	mGAM	6	aerobic	Enterococcus casseliflavus	1.81			Enterococcus casseliflavus
1239	D14-A-2-49	UC5	mGAM	2	mGAM	6	aerobic	Enterococcus faecium	2.32			Enterococcus faecium
1240	D14-A-2-50	UC5	mGAM	2	mGAM	6	aerobic	Lactococcus garvieae	2.19			Lactococcus garvieae
1241	D14-A-2-51	UC5	mGAM	2	mGAM	6	aerobic	Enterococcus hirae	2.41			Enterococcus hirae
1242	D14-A-2-52	UC5	mGAM	2	mGAM	6	aerobic	Escherichia coli	2.27			Escherichia coli
1243	D14-A-2-53	UC5	mGAM	2	mGAM	6	aerobic	Escherichia coli	2.24			Escherichia coli
1244	D14-A-2-54	UC5	mGAM	2	mGAM	6	aerobic	Enterococcus faecalis	2.42			Enterococcus faecalis
1245	D14-A-2-56	UC5	mGAM	2	mGAM	6	aerobic	Lactococcus garvieae	2.06			Lactococcus garvieae
1246	D14-A-2-57	UC5	mGAM	2	mGAM	6	aerobic	Lactococcus garvieae	2.1			Lactococcus garvieae
1247	D14-A-2-58	UC5	mGAM	2	mGAM	6	aerobic	Escherichia coli	1.96			Escherichia coli
1248	D14-A-2-59	UC5	mGAM	2	mGAM	6	aerobic	Enterococcus hirae	2.36			Enterococcus hirae
1249	D14-A-2-60	UC5	mGAM	2	mGAM	6	aerobic	Lactococcus garvieae	2.2			Lactococcus garvieae
1250	D14-A-2-61	UC5	mGAM	2	mGAM	6	aerobic	Klebsiella pneumoniae	2.32			Klebsiella pneumoniae
1251	D14-A-2-62	UC5	mGAM	2	mGAM	6	aerobic	Enterococcus hirae	2.39			Enterococcus hirae
1252	D14-A-2-63	UC5	mGAM	2	mGAM	6	aerobic	Lactococcus garvieae	2.07			Lactococcus garvieae
1253	D14-A-2-64	UC5	mGAM	2	mGAM	6	aerobic	Lactococcus garvieae	2.23			Lactococcus garvieae
1254	D14-A-2-65	UC5	mGAM	2	mGAM	6	aerobic	Enterococcus faecium	2.47			Enterococcus faecium
1255	D14-A-2-66	UC5	mGAM	2	mGAM	6	aerobic	Enterococcus casseliflavus	1.85			Enterococcus casseliflavus
1256	D14-A-2-67	UC5	mGAM	2	mGAM	6	aerobic	Enterococcus casseliflavus	1.92			Enterococcus casseliflavus
1257	D14-A-2-68	UC5	mGAM	2	mGAM	6	aerobic	Enterococcus faecalis	2.43			Enterococcus faecalis
1258	D14-A-2-69	UC5	mGAM	2	mGAM	6	aerobic	Enterococcus faecalis	2.41			Enterococcus faecalis
1259	D14-A-2-70	UC5	mGAM	2	mGAM	6	aerobic	Enterococcus hirae	2.39			Enterococcus hirae
1260	D14-A-2-71	UC5	mGAM	2	mGAM	6	aerobic	Enterococcus casseliflavus	2.24			Enterococcus casseliflavus
1261	D14-A-2-72	UC5	mGAM	2	mGAM	6	aerobic	Enterococcus faecalis	2.33			Enterococcus faecalis
1262	D14-A-2-74	UC5	mGAM	2	mGAM	6	aerobic	Enterococcus faecalis	2.47			Enterococcus faecalis
1263	D14-A-2-75	UC5	mGAM	2	mGAM	6	aerobic	Enterococcus hirae	2.39			Enterococcus hirae
1264	D14-A-2-76	UC5	mGAM	2	mGAM	6	aerobic	Escherichia coli	2.29			Escherichia coli
1265	D14-A-2-77	UC5	mGAM	2	mGAM	6	aerobic	Enterococcus hirae	2.37			Enterococcus hirae
1266	D14-A-2-78	UC5	mGAM	2	mGAM	6	aerobic	Lactococcus garvieae	2.1			Lactococcus garvieae
1267	D14-A-2-79	UC5	mGAM	2	mGAM	6	aerobic	Enterococcus casseliflavus	1.83			Enterococcus casseliflavus
1268	D14-A-2-80	UC5	mGAM	2	mGAM	6	aerobic	Lactococcus garvieae	2.16			Lactococcus garvieae
1269	D14-A-2-81	UC5	mGAM	2	mGAM	6	aerobic	Enterococcus faecium	2.25			Enterococcus faecium
1270	D14-A-2-82	UC5	mGAM	2	mGAM	6	aerobic	Escherichia coli	2.13			Escherichia coli
1271	D14-A-2-83	UC5	mGAM	2	mGAM	6	aerobic	Klebsiella pneumoniae	2.29			Klebsiella pneumoniae
1272	D14-A-2-84	UC5	mGAM	2	mGAM	6	aerobic	Enterococcus hirae	2.4			Enterococcus hirae
1273	D14-A-2-85	UC5	mGAM	2	mGAM	6	aerobic	Lactococcus garvieae	2.09			Lactococcus garvieae
1274	D14-A-2-86	UC5	mGAM	2	mGAM	6	aerobic	Enterococcus faecium	2.47			Enterococcus faecium
1275	D14-A-2-87	UC5	mGAM	2	mGAM	6	aerobic	Enterococcus faecalis	2.4			Enterococcus faecalis
1276	D14-A-2-88	UC5	mGAM	2	mGAM	6	aerobic	Enterococcus faecium	2.53			Enterococcus faecium
1277	D14-A-2-89	UC5	mGAM	2	mGAM	6	aerobic	Enterococcus hirae	2.3			Enterococcus hirae
1278	D14-A-2-90	UC5	mGAM	2	mGAM	6	aerobic	Escherichia coli	2.05			Escherichia coli
1279	D14-A-2-92	UC5	mGAM	2	mGAM	6	aerobic	Lactococcus garvieae	2.14			Lactococcus garvieae
1280	D14-A-2-95	UC5	mGAM	2	mGAM	6	aerobic	Escherichia coli	2.25			Escherichia coli
1281	D14-A-7-2	UC5	BCT	7	mGAM	6	aerobic	Lysinibacillus xylanilyticus	1.99			Lysinibacillus xylanilyticus
1282	D14-A-7-3	UC5	BCT	7	mGAM	6	aerobic	Enterococcus casseliflavus	1.96			Enterococcus casseliflavus
1283	D14-A-7-4	UC5	BCT	7	mGAM	6	aerobic	Enterococcus casseliflavus	2.01			Enterococcus casseliflavus
1284	D14-A-7-5	UC5	BCT	7	mGAM	6	aerobic	Enterococcus casseliflavus	1.99			Enterococcus casseliflavus
1285	D14-A-7-6	UC5	BCT	7	mGAM	6	aerobic	Enterococcus hirae	2.37			Enterococcus hirae
1286	D14-A-7-7	UC5	BCT	7	mGAM	6	aerobic	Enterococcus casseliflavus	1.99			Enterococcus casseliflavus
1287	D14-A-7-8	UC5	BCT	7	mGAM	6	aerobic	Pseudomonas citronellolis	1.94			Pseudomonas citronellolis
1288	D14-A-7-9	UC5	BCT	7	mGAM	6	aerobic	Enterococcus hirae	2.26			Enterococcus hirae
1289	D14-A-7-10	UC5	BCT	7	mGAM	6	aerobic	Citrobacter braakii	2.47			Citrobacter braakii
1290	D14-A-7-11	UC5	BCT	7	mGAM	6	aerobic	Enterococcus casseliflavus	2.12			Enterococcus casseliflavus
1291	D14-A-7-12	UC5	BCT	7	mGAM	6	aerobic	Citrobacter koseri	2.41			Citrobacter koseri
1292	D14-A-7-13	UC5	BCT	7	mGAM	6	aerobic	Enterococcus casseliflavus	2.16			Enterococcus casseliflavus
1293	D14-A-7-14	UC5	BCT	7	mGAM	6	aerobic	Pseudomonas citronellolis	1.97			Pseudomonas citronellolis
1294	D14-A-7-15	UC5	BCT	7	mGAM	6	aerobic	Pseudomonas citronellolis	1.95			Pseudomonas citronellolis
1295	D14-A-7-16	UC5	BCT	7	mGAM	6	aerobic	Enterococcus hirae	2.33			Enterococcus hirae
1296	D14-A-7-17	UC5	mGAM	7	mGAM	6	aerobic	No Organism Identification Possible	1.67	Corynebacterium amycolatum	0.99	Corynebacterium amycolatum	PQ222534
1297	D14-A-7-18	UC5	mGAM	7	mGAM	6	aerobic	Enterococcus hirae	2.4			Enterococcus hirae
1298	D14-A-7-19	UC5	mGAM	7	mGAM	6	aerobic	Enterococcus casseliflavus	1.96			Enterococcus casseliflavus
1299	D14-A-7-21	UC5	mGAM	7	mGAM	6	aerobic	Enterococcus casseliflavus	1.89			Enterococcus casseliflavus
1300	D14-A-7-22	UC5	mGAM	7	mGAM	6	aerobic	Enterococcus hirae	2.4			Enterococcus hirae
1301	D14-A-7-23	UC5	mGAM	7	mGAM	6	aerobic	Enterococcus hirae	2.43			Enterococcus hirae
1302	D14-A-7-24	UC5	mGAM	7	mGAM	6	aerobic	Enterococcus faecium	2.53			Enterococcus faecium
1303	D14-A-7-25	UC5	mGAM	7	mGAM	6	aerobic	Enterococcus hirae	2.36			Enterococcus hirae
1304	D14-A-7-26	UC5	mGAM	7	mGAM	6	aerobic	Corynebacterium amycolatum	2			Corynebacterium amycolatum
1305	D14-A-7-27	UC5	mGAM	7	mGAM	6	aerobic	Enterococcus faecium	2.5			Enterococcus faecium
1306	D14-A-7-28	UC5	mGAM	7	mGAM	6	aerobic	Enterococcus hirae	2.46			Enterococcus hirae
1307	D14-A-7-29	UC5	mGAM	7	mGAM	6	aerobic	Clostridium tertium	2.32			Clostridium tertium
1308	D14-A-7-30	UC5	mGAM	7	mGAM	6	aerobic	Enterococcus faecium	2.54			Enterococcus faecium
1309	D14-A-7-31	UC5	mGAM	7	mGAM	6	aerobic	Enterococcus hirae	2.39			Enterococcus hirae
1310	D14-A-7-32	UC5	mGAM	7	mGAM	6	aerobic	Corynebacterium amycolatum	1.87			Corynebacterium amycolatum
1311	D14-A-7-33	UC5	mGAM	7	mGAM	6	aerobic	Clostridium tertium	2.21			Clostridium tertium
1312	D14-A-7-34	UC5	mGAM	7	mGAM	6	aerobic	Enterococcus hirae	2.4			Enterococcus hirae
1313	D14-A-7-35	UC5	mGAM	7	mGAM	6	aerobic	Enterococcus hirae	2.45			Enterococcus hirae
1314	D14-A-7-37	UC5	mGAM	7	mGAM	6	aerobic	Enterococcus hirae	2.28			Enterococcus hirae
1315	D14-A-7-38	UC5	mGAM	7	mGAM	6	aerobic	Corynebacterium amycolatum	1.88			Corynebacterium amycolatum
1316	D14-A-7-39	UC5	mGAM	7	mGAM	6	aerobic	Enterococcus hirae	2.34			Enterococcus hirae
1317	D14-A-7-40	UC5	mGAM	7	mGAM	6	aerobic	Enterococcus faecium	2.59			Enterococcus faecium
1318	D14-A-11-1	UC5	BCT	11	mGAM	6	aerobic	Enterococcus faecium	2.15			Enterococcus faecium
1319	D14-A-11-2	UC5	BCT	11	mGAM	6	aerobic	Lysinibacillus xylanilyticus	1.86			Lysinibacillus xylanilyticus
1320	D14-A-11-3	UC5	BCT	11	mGAM	6	aerobic	Enterococcus casseliflavus	1.95			Enterococcus casseliflavus
1321	D14-A-11-4	UC5	BCT	11	mGAM	6	aerobic	Bacillus pumilus	1.83			Bacillus pumilus
1322	D14-A-11-5	UC5	BCT	11	mGAM	6	aerobic	Enterococcus casseliflavus	2.07			Enterococcus casseliflavus
1323	D14-A-11-6	UC5	BCT	11	mGAM	6	aerobic	Citrobacter koseri	2.47			Citrobacter koseri
1324	D14-A-11-7	UC5	BCT	11	mGAM	6	aerobic	Lysinibacillus xylanilyticus	1.86			Lysinibacillus xylanilyticus
1325	D14-A-11-9	UC5	BCT	11	mGAM	6	aerobic	Enterococcus faecium	2.43			Enterococcus faecium
1326	D14-A-11-10	UC5	BCT	11	mGAM	6	aerobic	Enterococcus faecium	2.41			Enterococcus faecium
1327	D14-A-11-11	UC5	BCT	11	mGAM	6	aerobic	Citrobacter koseri	2.33			Citrobacter koseri
1328	D14-A-11-12	UC5	BCT	11	mGAM	6	aerobic	Enterococcus faecium	2.44			Enterococcus faecium
1329	D14-A-11-13	UC5	mGAM	11	mGAM	6	aerobic	Corynebacterium amycolatum	1.83			Corynebacterium amycolatum
1330	D14-A-11-14	UC5	mGAM	11	mGAM	6	aerobic	Morganella morganii	2.27			Morganella morganii
1331	D14-A-11-15	UC5	mGAM	11	mGAM	6	aerobic	Enterococcus faecium	2.46			Enterococcus faecium
1332	D14-A-11-16	UC5	mGAM	11	mGAM	6	aerobic	Corynebacterium amycolatum	1.81			Corynebacterium amycolatum
1333	D14-A-11-17	UC5	mGAM	11	mGAM	6	aerobic	Enterococcus hirae	2.32			Enterococcus hirae
1334	D14-A-11-18	UC5	mGAM	11	mGAM	6	aerobic	Clostridium tertium	2.19			Clostridium tertium
1335	D14-A-11-19	UC5	mGAM	11	mGAM	6	aerobic	Clostridium tertium	2.41			Clostridium tertium
1336	D14-A-11-20	UC5	mGAM	11	mGAM	6	aerobic	Clostridium tertium	2.21			Clostridium tertium
1337	D14-A-11-21	UC5	mGAM	11	mGAM	6	aerobic	Enterococcus faecium	2.51			Enterococcus faecium
1338	D14-A-11-22	UC5	mGAM	11	mGAM	6	aerobic	Enterococcus faecium	2.4			Enterococcus faecium
1339	D14-A-11-23	UC5	mGAM	11	mGAM	6	aerobic	Enterococcus hirae	2.39			Enterococcus hirae
1340	D14-A-11-25	UC5	mGAM	11	mGAM	6	aerobic	Enterococcus hirae	2.38			Enterococcus hirae
1341	D14-A-11-26	UC5	mGAM	11	mGAM	6	aerobic	Clostridium tertium	2.39			Clostridium tertium
1342	D14-A-11-27	UC5	mGAM	11	mGAM	6	aerobic	Enterococcus casseliflavus	2.17			Enterococcus casseliflavus
1343	D14-A-11-28	UC5	mGAM	11	mGAM	6	aerobic	Clostridium tertium	2.35			Clostridium tertium
1344	D14-A-11-29	UC5	mGAM	11	mGAM	6	aerobic	Clostridium tertium	2.28			Clostridium tertium
1345	D14-A-11-30	UC5	mGAM	11	mGAM	6	aerobic	Enterococcus hirae	2.34			Enterococcus hirae
1346	D14-A-11-31	UC5	mGAM	11	mGAM	6	aerobic	Enterococcus faecium	2.39			Enterococcus faecium
1347	D14-A-11-32	UC5	mGAM	11	mGAM	6	aerobic	Clostridium tertium	2.27			Clostridium tertium
1348	D14-A-15-3	UC5	BCT	15	mGAM	5	aerobic	Corynebacterium amycolatum	1.8			Corynebacterium amycolatum
1349	D14-A-15-4	UC5	BCT	15	mGAM	5	aerobic	Corynebacterium amycolatum	1.75			Corynebacterium amycolatum
1350	D14-A-15-6	UC5	BCT	15	mGAM	5	aerobic	Lysinibacillus boronitolerans	1.7			Lysinibacillus boronitolerans
1351	D14-A-15-7	UC5	BCT	15	mGAM	5	aerobic	Corynebacterium amycolatum	1.76			Corynebacterium amycolatum
1352	D14-A-15-10	UC5	BCT	15	mGAM	5	aerobic	Citrobacter koseri	2.29			Citrobacter koseri
1353	D14-A-15-12	UC5	BCT	15	mGAM	5	aerobic	Enterococcus faecium	2.25			Enterococcus faecium
1354	D14-A-15-13	UC5	BCT	15	mGAM	5	aerobic	Corynebacterium amycolatum	1.78			Corynebacterium amycolatum
1355	D14-A-15-14	UC5	BCT	15	mGAM	5	aerobic	Enterococcus casseliflavus	2.08			Enterococcus casseliflavus
1356	D14-A-15-15	UC5	BCT	15	mGAM	5	aerobic	Lysinibacillus fusiformis	1.87			Lysinibacillus fusiformis
1357	D14-A-15-16	UC5	BCT	15	mGAM	5	aerobic	Lysinibacillus xylanilyticus	1.76			Lysinibacillus xylanilyticus
1358	D14-A-15-17	UC5	BCT	15	mGAM	5	aerobic	No Organism Identification Possible	1.39	Bacillus safensis	1	Bacillus safensis	PQ222535
1359	D14-A-15-18	UC5	BCT	15	mGAM	5	aerobic	Corynebacterium amycolatum	1.86			Corynebacterium amycolatum
1360	D14-A-15-19	UC5	BCT	15	mGAM	5	aerobic	Enterococcus avium	2.3			Enterococcus avium
1361	D14-A-15-20	UC5	BCT	15	mGAM	5	aerobic	Corynebacterium amycolatum	1.8			Corynebacterium amycolatum
1362	D14-A-15-21	UC5	BCT	15	mGAM	5	aerobic	Citrobacter koseri	2.25			Citrobacter koseri
1363	D14-A-15-22	UC5	BCT	15	mGAM	5	aerobic	Corynebacterium amycolatum	1.78			Corynebacterium amycolatum
1364	D14-A-15-24	UC5	BCT	15	mGAM	5	aerobic	No Organism Identification Possible	1.64	Corynebacterium amycolatum	0.99	Corynebacterium amycolatum	PQ222537
1365	D14-A-15-25	UC5	mGAM	15	mGAM	5	aerobic	Enterococcus hirae	2.43			Enterococcus hirae
1366	D14-A-15-26	UC5	mGAM	15	mGAM	5	aerobic	Enterococcus faecium	2.51			Enterococcus faecium
1367	D14-A-15-28	UC5	mGAM	15	mGAM	5	aerobic	Morganella morganii	2.34			Morganella morganii
1368	D14-A-15-29	UC5	mGAM	15	mGAM	5	aerobic	Enterococcus hirae	2.41			Enterococcus hirae
1369	D14-A-15-33	UC5	mGAM	15	mGAM	5	aerobic	Enterococcus faecium	2.43			Enterococcus faecium
1370	D14-A-15-34	UC5	mGAM	15	mGAM	5	aerobic	Enterococcus faecium	2.52			Enterococcus faecium
1371	D14-A-15-35	UC5	mGAM	15	mGAM	5	aerobic	Enterococcus faecium	2.35			Enterococcus faecium
1372	D14-A-15-36	UC5	mGAM	15	mGAM	5	aerobic	Enterococcus faecium	2.19			Enterococcus faecium
1373	D14-A-15-37	UC5	mGAM	15	mGAM	5	aerobic	Enterococcus faecium	2.42			Enterococcus faecium
1374	D14-A-15-39	UC5	mGAM	15	mGAM	5	aerobic	Enterococcus faecium	2.5			Enterococcus faecium
1375	D14-A-15-40	UC5	mGAM	15	mGAM	5	aerobic	Enterococcus faecium	2.49			Enterococcus faecium
1376	D14-A-15-41	UC5	mGAM	15	mGAM	5	aerobic	Corynebacterium amycolatum	1.83			Corynebacterium amycolatum
1377	D14-A-15-43	UC5	mGAM	15	mGAM	5	aerobic	Enterococcus hirae	1.83			Enterococcus hirae
1378	D14-A-15-44	UC5	mGAM	15	mGAM	5	aerobic	Clostridium tertium	2.35			Clostridium tertium
1379	D14-A-15-45	UC5	mGAM	15	mGAM	5	aerobic	Enterococcus hirae	2.28			Enterococcus hirae
1380	D14-A-15-47	UC5	mGAM	15	mGAM	5	aerobic	Morganella morganii	2.2			Morganella morganii
1381	D14-A-20-1	UC5	BCT	20	mGAM	5	aerobic	Corynebacterium amycolatum	1.85			Corynebacterium amycolatum
1382	D14-A-20-4	UC5	BCT	20	mGAM	5	aerobic	Enterococcus faecium	2.51			Enterococcus faecium
1383	D14-A-20-5	UC5	BCT	20	mGAM	5	aerobic	Enterococcus casseliflavus	1.92			Enterococcus casseliflavus
1384	D14-A-20-6	UC5	BCT	20	mGAM	5	aerobic	No Organism Identification Possible	1.49	Bacillus safensis	1	Bacillus safensis	PQ222538
1385	D14-A-20-8	UC5	BCT	20	mGAM	5	aerobic	Enterococcus gallinarum	2.04			Enterococcus gallinarum
1386	D14-A-20-9	UC5	mGAM	20	mGAM	5	aerobic	Clostridium tertium	2.23			Clostridium tertium
1387	D14-A-20-12	UC5	mGAM	20	mGAM	5	aerobic	Clostridium tertium	1.99			Clostridium tertium
1388	D14-A-20-13	UC5	mGAM	20	mGAM	5	aerobic	Clostridium tertium	2.17			Clostridium tertium
1389	D14-A-20-14	UC5	mGAM	20	mGAM	5	aerobic	Clostridium tertium	2.07			Clostridium tertium
1390	D14-A-20-16	UC5	mGAM	20	mGAM	5	aerobic	Clostridium tertium	2.14			Clostridium tertium
1391	D14-A-20-17	UC5	mGAM	20	mGAM	5	aerobic	Clostridium tertium	2.26			Clostridium tertium
1392	D14-A-20-19	UC5	mGAM	20	mGAM	5	aerobic	Bacillus cereus	1.89			Bacillus cereus
1393	D14-A-20-20	UC5	mGAM	20	mGAM	5	aerobic	Clostridium tertium	2.13			Clostridium tertium
1394	D14-A-20-21	UC5	mGAM	20	mGAM	5	aerobic	Corynebacterium amycolatum	2			Corynebacterium amycolatum
1395	D14-A-20-23	UC5	mGAM	20	mGAM	5	aerobic	Clostridium tertium	2.14			Clostridium tertium
1396	D14-A-20-24	UC5	mGAM	20	mGAM	5	aerobic	Clostridium tertium	2.11			Clostridium tertium
1397	D14-A-20-25	UC5	mGAM	20	mGAM	5	aerobic	Clostridium tertium	2.22			Clostridium tertium
1398	D14-A-20-26	UC5	mGAM	20	mGAM	5	aerobic	Enterococcus faecium	2.44			Enterococcus faecium
1399	D14-A-20-27	UC5	mGAM	20	mGAM	5	aerobic	Clostridium tertium	2.06			Clostridium tertium
1400	D14-A-20-28	UC5	mGAM	20	mGAM	5	aerobic	Clostridium tertium	2.1			Clostridium tertium
1401	D14-A-20-29	UC5	mGAM	20	mGAM	5	aerobic	Bacillus cereus	2.21			Bacillus cereus
1402	D14-A-20-30	UC5	mGAM	20	mGAM	5	aerobic	Corynebacterium amycolatum	2			Corynebacterium amycolatum
1403	D14-A-20-31	UC5	mGAM	20	mGAM	5	aerobic	Clostridium tertium	2.15			Clostridium tertium
1404	D14-A-20-32	UC5	mGAM	20	mGAM	5	aerobic	Clostridium tertium	2.19			Clostridium tertium
1405	D14-A-20-33	UC5	mGAM	20	mGAM	5	aerobic	Clostridium tertium	2.13			Clostridium tertium
1406	D14-A-20-34	UC5	mGAM	20	mGAM	5	aerobic	Clostridium tertium	2.1			Clostridium tertium
1407	D14-A-20-35	UC5	mGAM	20	mGAM	5	aerobic	Clostridium tertium	2.09			Clostridium tertium
1408	D14-A-20-36	UC5	mGAM	20	mGAM	5	aerobic	Morganella morganii	2.19			Morganella morganii
1409	D14-A-20-37	UC5	mGAM	20	mGAM	5	aerobic	Clostridium tertium	2.15			Clostridium tertium
1410	D14-A-20-38	UC5	mGAM	20	mGAM	5	aerobic	Clostridium tertium	2.25			Clostridium tertium
1411	D14-A-20-39	UC5	mGAM	20	mGAM	5	aerobic	Clostridium tertium	2.18			Clostridium tertium
1412	D14-A-30-1	UC5	BCT	30	mGAM	6	aerobic	Bacillus clausii	1.76			Bacillus clausii
1413	D14-A-30-2	UC5	BCT	30	mGAM	6	aerobic	Enterococcus avium	2.11			Enterococcus avium
1414	D14-A-30-3	UC5	BCT	30	mGAM	6	aerobic	Bacillus clausii	1.92			Bacillus clausii
1415	D14-A-30-4	UC5	BCT	30	mGAM	6	aerobic	Enterococcus casseliflavus	2.18			Enterococcus casseliflavus
1416	D14-A-30-5	UC5	BCT	30	mGAM	6	aerobic	Enterococcus casseliflavus	2			Enterococcus casseliflavus
1417	D14-A-30-6	UC5	BCT	30	mGAM	6	aerobic	Bacillus clausii	1.97			Bacillus clausii
1418	D14-A-30-8	UC5	BCT	30	mGAM	6	aerobic	Escherichia coli	2.29			Escherichia coli
1419	D14-A-30-10	UC5	mGAM	30	mGAM	6	aerobic	Enterococcus gallinarum	1.99			Enterococcus gallinarum
1420	D14-A-30-13	UC5	mGAM	30	mGAM	6	aerobic	Enterococcus gallinarum	2.05			Enterococcus gallinarum
1421	D14-A-30-14	UC5	mGAM	30	mGAM	6	aerobic	Corynebacterium amycolatum	1.87			Corynebacterium amycolatum
1422	D14-A-30-15	UC5	mGAM	30	mGAM	6	aerobic	Enterococcus gallinarum	1.88			Enterococcus gallinarum
1423	D14-A-30-16	UC5	mGAM	30	mGAM	6	aerobic	Enterococcus gallinarum	2.03			Enterococcus gallinarum
1424	D14-A-30-18	UC5	mGAM	30	mGAM	6	aerobic	Morganella morganii	2.17			Morganella morganii
1425	D14-A-30-19	UC5	mGAM	30	mGAM	6	aerobic	Escherichia coli	2.34			Escherichia coli
1426	D14-A-30-21	UC5	mGAM	30	mGAM	6	aerobic	Corynebacterium amycolatum	1.94			Corynebacterium amycolatum
1427	D14-A-30-23	UC5	mGAM	30	mGAM	6	aerobic	Corynebacterium amycolatum	1.71			Corynebacterium amycolatum
1428	D14-A-30-25	UC5	mGAM	30	mGAM	6	aerobic	Klebsiella pneumoniae	2.03			Klebsiella pneumoniae
1429	D14-A-30-26	UC5	mGAM	30	mGAM	6	aerobic	Corynebacterium amycolatum	1.79			Corynebacterium amycolatum
1430	D14-A-30-27	UC5	mGAM	30	mGAM	6	aerobic	Corynebacterium amycolatum	1.89			Corynebacterium amycolatum
1431	D14-A-30-28	UC5	mGAM	30	mGAM	6	aerobic	Corynebacterium amycolatum	1.92			Corynebacterium amycolatum
1432	D14-A-30-29	UC5	mGAM	30	mGAM	6	aerobic	Corynebacterium amycolatum	1.85			Corynebacterium amycolatum
1433	D14-A-30-30	UC5	mGAM	30	mGAM	6	aerobic	Enterococcus gallinarum	2.25			Enterococcus gallinarum
1434	D14-A-30-31	UC5	mGAM	30	mGAM	6	aerobic	Enterococcus gallinarum	2.06			Enterococcus gallinarum
1435	D17-A-0-2	UC6	None	0	mGAM	5	aerobic	Lactococcus garvieae	1.77			Lactococcus garvieae
1436	D17-A-0-3	UC6	None	0	mGAM	5	aerobic	Enterococcus faecalis	2.3			Enterococcus faecalis
1437	D17-A-0-4	UC6	None	0	mGAM	5	aerobic	Pseudomonas monteilii	2			Pseudomonas monteilii
1438	D17-A-0-5	UC6	None	0	mGAM	5	aerobic	Pseudomonas monteilii	1.79			Pseudomonas monteilii
1439	D17-A-0-6	UC6	None	0	mGAM	5	aerobic	Enterococcus casseliflavus	1.89			Enterococcus casseliflavus
1440	D17-A-0-7	UC6	None	0	mGAM	5	aerobic	Enterococcus avium	2.3			Enterococcus avium
1441	D17-A-0-8	UC6	None	0	mGAM	5	aerobic	Enterococcus faecalis	2.28			Enterococcus faecalis
1442	D17-A-0-9	UC6	None	0	mGAM	5	aerobic	Enterococcus faecalis	2.28			Enterococcus faecalis
1443	D17-A-0-10	UC6	None	0	mGAM	5	aerobic	Enterococcus avium	2.22			Enterococcus avium
1444	D17-A-0-11	UC6	None	0	mGAM	5	aerobic	Enterococcus faecalis	2.31			Enterococcus faecalis
1445	D17-A-0-12	UC6	None	0	mGAM	5	aerobic	Enterococcus faecalis	2.21			Enterococcus faecalis
1446	D17-A-0-13	UC6	None	0	mGAM	5	aerobic	Enterococcus faecalis	2.33			Enterococcus faecalis
1447	D17-A-0-14	UC6	None	0	mGAM	5	aerobic	Escherichia coli	2.24			Escherichia coli
1448	D17-A-0-15	UC6	None	0	mGAM	5	aerobic	Lactococcus garvieae	2			Lactococcus garvieae
1449	D17-A-0-16	UC6	None	0	mGAM	5	aerobic	Enterococcus faecalis	2.25			Enterococcus faecalis
1450	D17-A-0-17	UC6	None	0	mGAM	5	aerobic	Enterococcus faecalis	2.4			Enterococcus faecalis
1451	D17-A-0-18	UC6	None	0	mGAM	5	aerobic	Enterococcus faecalis	2.05			Enterococcus faecalis
1452	D17-A-0-19	UC6	None	0	mGAM	5	aerobic	Pseudomonas monteilii	1.96			Pseudomonas monteilii
1453	D17-A-0-20	UC6	None	0	mGAM	5	aerobic	Enterococcus avium	2			Enterococcus avium
1454	D17-A-0-21	UC6	None	0	mGAM	5	aerobic	Enterococcus avium	2.2			Enterococcus avium
1455	D17-A-0-22	UC6	None	0	mGAM	5	aerobic	Enterococcus faecalis	2.23			Enterococcus faecalis
1456	D17-A-0-23	UC6	None	0	mGAM	5	aerobic	Enterococcus faecalis	2.26			Enterococcus faecalis
1457	D17-A-0-24	UC6	None	0	mGAM	5	aerobic	Enterococcus faecalis	2.3			Enterococcus faecalis
1458	D17-A-3-1	UC6	BCT	3	mGAM	6	aerobic	Enterococcus avium	2.21			Enterococcus avium
1459	D17-A-3-2	UC6	BCT	3	mGAM	6	aerobic	Enterococcus faecalis	2.33			Enterococcus faecalis
1460	D17-A-3-3	UC6	BCT	3	mGAM	6	aerobic	Enterococcus avium	2.11			Enterococcus avium
1461	D17-A-3-4	UC6	BCT	3	mGAM	6	aerobic	No Organism Identification Possible	1.48	Bacillus aerius	1	Bacillus aerius	PQ222755
1462	D17-A-3-5	UC6	BCT	3	mGAM	6	aerobic	Citrobacter braakii	2.44			Citrobacter braakii
1463	D17-A-3-6	UC6	BCT	3	mGAM	6	aerobic	Enterococcus faecalis	2.34			Enterococcus faecalis
1464	D17-A-3-7	UC6	BCT	3	mGAM	6	aerobic	Escherichia coli	2.27			Escherichia coli
1465	D17-A-3-8	UC6	BCT	3	mGAM	6	aerobic	Enterococcus avium	2.26			Enterococcus avium
1466	D17-A-3-9	UC6	BCT	3	mGAM	6	aerobic	Enterococcus avium	2.17			Enterococcus avium
1467	D17-A-3-10	UC6	BCT	3	mGAM	6	aerobic	Enterococcus faecalis	2.17			Enterococcus faecalis
1468	D17-A-3-11	UC6	BCT	3	mGAM	6	aerobic	Enterococcus avium	2.27			Enterococcus avium
1469	D17-A-3-12	UC6	BCT	3	mGAM	6	aerobic	Enterococcus avium	2.15			Enterococcus avium
1470	D17-A-3-13	UC6	BCT	3	mGAM	6	aerobic	Enterococcus avium	2.19			Enterococcus avium
1471	D17-A-3-14	UC6	BCT	3	mGAM	6	aerobic	Enterococcus faecalis	2.3			Enterococcus faecalis
1472	D17-A-3-15	UC6	BCT	3	mGAM	6	aerobic	Enterococcus avium	2.19			Enterococcus avium
1473	D17-A-3-16	UC6	BCT	3	mGAM	6	aerobic	Escherichia coli	2.09			Escherichia coli
1474	D17-A-3-17	UC6	BCT	3	mGAM	6	aerobic	Enterococcus avium	2.2			Enterococcus avium
1475	D17-A-3-18	UC6	BCT	3	mGAM	6	aerobic	Enterococcus avium	2.23			Enterococcus avium
1476	D17-A-3-19	UC6	BCT	3	mGAM	6	aerobic	Enterococcus avium	2.28			Enterococcus avium
1477	D17-A-3-20	UC6	BCT	3	mGAM	6	aerobic	Escherichia coli	2.29			Escherichia coli
1478	D17-A-3-21	UC6	BCT	3	mGAM	6	aerobic	Enterococcus avium	2.24			Enterococcus avium
1479	D17-A-3-22	UC6	BCT	3	mGAM	6	aerobic	Enterococcus avium	2.13			Enterococcus avium
1480	D17-A-3-23	UC6	BCT	3	mGAM	6	aerobic	Enterococcus avium	2.14			Enterococcus avium
1481	D17-A-3-24	UC6	BCT	3	mGAM	6	aerobic	Enterococcus avium	2.17			Enterococcus avium
1482	D17-A-3-25	UC6	BCT	3	mGAM	6	aerobic	Citrobacter braakii	2.26			Citrobacter braakii
1483	D17-A-3-26	UC6	BCT	3	mGAM	6	aerobic	Enterococcus avium	2.23			Enterococcus avium
1484	D17-A-3-27	UC6	BCT	3	mGAM	6	aerobic	Enterococcus faecalis	2.37			Enterococcus faecalis
1485	D17-A-3-28	UC6	BCT	3	mGAM	6	aerobic	Enterococcus avium	2.22			Enterococcus avium
1486	D17-A-3-29	UC6	BCT	3	mGAM	6	aerobic	Enterococcus avium	2.22			Enterococcus avium
1487	D17-A-3-30	UC6	BCT	3	mGAM	6	aerobic	Enterococcus faecalis	2.41			Enterococcus faecalis
1488	D17-A-3-31	UC6	BCT	3	mGAM	6	aerobic	Enterococcus faecalis	2.34			Enterococcus faecalis
1489	D17-A-3-32	UC6	BCT	3	mGAM	6	aerobic	Enterococcus faecalis	2.27			Enterococcus faecalis
1490	D17-A-3-33	UC6	BCT	3	mGAM	6	aerobic	Enterococcus avium	2.06			Enterococcus avium
1491	D17-A-3-34	UC6	BCT	3	mGAM	6	aerobic	Escherichia coli	2.17			Escherichia coli
1492	D17-A-3-35	UC6	BCT	3	mGAM	6	aerobic	Escherichia coli	2.16			Escherichia coli
1493	D17-A-3-36	UC6	BCT	3	mGAM	6	aerobic	Escherichia coli	2.36			Escherichia coli
1494	D17-A-3-37	UC6	BCT	3	mGAM	6	aerobic	Enterococcus faecalis	2.34			Enterococcus faecalis
1495	D17-A-3-38	UC6	BCT	3	mGAM	6	aerobic	Enterococcus faecalis	2.23			Enterococcus faecalis
1496	D17-A-3-39	UC6	BCT	3	mGAM	6	aerobic	Enterococcus faecalis	2.31			Enterococcus faecalis
1497	D17-A-3-40	UC6	BCT	3	mGAM	6	aerobic	Escherichia coli	2.17			Escherichia coli
1498	D17-A-3-41	UC6	BCT	3	mGAM	6	aerobic	Enterococcus faecalis	2.37			Enterococcus faecalis
1499	D17-A-3-42	UC6	BCT	3	mGAM	6	aerobic	Bacillus pumilus	1.75			Bacillus pumilus
1500	D17-A-3-43	UC6	BCT	3	mGAM	6	aerobic	Enterococcus faecalis	2.36			Enterococcus faecalis
1501	D17-A-3-44	UC6	BCT	3	mGAM	6	aerobic	Enterococcus faecalis	2.43			Enterococcus faecalis
1502	D17-A-3-45	UC6	BCT	3	mGAM	6	aerobic	Enterococcus faecalis	2.44			Enterococcus faecalis
1503	D17-A-3-46	UC6	BCT	3	mGAM	6	aerobic	Escherichia coli	2.29			Escherichia coli
1504	D17-A-3-47	UC6	BCT	3	mGAM	6	aerobic	Enterococcus faecalis	2.35			Enterococcus faecalis
1505	D17-A-3-48	UC6	BCT	3	mGAM	6	aerobic	Escherichia coli	2.35			Escherichia coli
1506	D17-A-3-49	UC6	mGAM	3	mGAM	6	aerobic	Bacillus cereus	2.1			Bacillus cereus
1507	D17-A-3-50	UC6	mGAM	3	mGAM	6	aerobic	Citrobacter braakii	1.79			Citrobacter braakii
1508	D17-A-3-51	UC6	mGAM	3	mGAM	6	aerobic	Enterococcus faecalis	2.24			Enterococcus faecalis
1509	D17-A-3-52	UC6	mGAM	3	mGAM	6	aerobic	Escherichia coli	2.19			Escherichia coli
1510	D17-A-3-53	UC6	mGAM	3	mGAM	6	aerobic	Enterococcus faecalis	2.26			Enterococcus faecalis
1511	D17-A-3-54	UC6	mGAM	3	mGAM	6	aerobic	Escherichia coli	2.15			Escherichia coli
1512	D17-A-3-55	UC6	mGAM	3	mGAM	6	aerobic	Enterococcus faecalis	2.3			Enterococcus faecalis
1513	D17-A-3-56	UC6	mGAM	3	mGAM	6	aerobic	Enterococcus faecalis	2.19			Enterococcus faecalis
1514	D17-A-3-57	UC6	mGAM	3	mGAM	6	aerobic	Enterococcus faecalis	2.31			Enterococcus faecalis
1515	D17-A-3-58	UC6	mGAM	3	mGAM	6	aerobic	Enterococcus faecalis	2.39			Enterococcus faecalis
1516	D17-A-3-59	UC6	mGAM	3	mGAM	6	aerobic	Enterococcus faecalis	2.24			Enterococcus faecalis
1517	D17-A-3-60	UC6	mGAM	3	mGAM	6	aerobic	Enterococcus faecalis	2.25			Enterococcus faecalis
1518	D17-A-3-61	UC6	mGAM	3	mGAM	6	aerobic	Enterococcus faecalis	2.41			Enterococcus faecalis
1519	D17-A-3-62	UC6	mGAM	3	mGAM	6	aerobic	Escherichia coli	2.24			Escherichia coli
1520	D17-A-3-63	UC6	mGAM	3	mGAM	6	aerobic	Enterococcus faecalis	2.42			Enterococcus faecalis
1521	D17-A-3-64	UC6	mGAM	3	mGAM	6	aerobic	Enterococcus faecalis	2.34			Enterococcus faecalis
1522	D17-A-3-65	UC6	mGAM	3	mGAM	6	aerobic	Enterococcus faecalis	2.37			Enterococcus faecalis
1523	D17-A-3-66	UC6	mGAM	3	mGAM	6	aerobic	Enterococcus faecalis	2.32			Enterococcus faecalis
1524	D17-A-3-67	UC6	mGAM	3	mGAM	6	aerobic	Enterococcus faecalis	2.32			Enterococcus faecalis
1525	D17-A-3-68	UC6	mGAM	3	mGAM	6	aerobic	Enterococcus faecalis	2.29			Enterococcus faecalis
1526	D17-A-3-69	UC6	mGAM	3	mGAM	6	aerobic	Enterococcus faecalis	2.34			Enterococcus faecalis
1527	D17-A-3-70	UC6	mGAM	3	mGAM	6	aerobic	Enterococcus faecalis	2.33			Enterococcus faecalis
1528	D17-A-3-71	UC6	mGAM	3	mGAM	6	aerobic	Enterococcus faecalis	2.39			Enterococcus faecalis
1529	D17-A-3-72	UC6	mGAM	3	mGAM	6	aerobic	Enterococcus faecalis	2.42			Enterococcus faecalis
1530	D17-A-3-73	UC6	mGAM	3	mGAM	6	aerobic	Enterococcus faecalis	2.34			Enterococcus faecalis
1531	D17-A-3-74	UC6	mGAM	3	mGAM	6	aerobic	Enterococcus faecalis	2.35			Enterococcus faecalis
1532	D17-A-3-75	UC6	mGAM	3	mGAM	6	aerobic	Enterococcus faecalis	2.36			Enterococcus faecalis
1533	D17-A-3-76	UC6	mGAM	3	mGAM	6	aerobic	Citrobacter braakii	2.03			Citrobacter braakii
1534	D17-A-3-77	UC6	mGAM	3	mGAM	6	aerobic	Enterococcus faecalis	2.26			Enterococcus faecalis
1535	D17-A-3-78	UC6	mGAM	3	mGAM	6	aerobic	Enterococcus faecalis	2.3			Enterococcus faecalis
1536	D17-A-3-79	UC6	mGAM	3	mGAM	6	aerobic	Enterococcus faecalis	2.37			Enterococcus faecalis
1537	D17-A-7-1	UC6	BCT	7	mGAM	6	aerobic	Bacillus pumilus	1.83			Bacillus pumilus
1538	D17-A-7-2	UC6	BCT	7	mGAM	6	aerobic	Enterococcus avium	2.13			Enterococcus avium
1539	D17-A-7-3	UC6	BCT	7	mGAM	6	aerobic	Escherichia coli	2.17			Escherichia coli
1540	D17-A-7-4	UC6	BCT	7	mGAM	6	aerobic	No Organism Identification Possible	1.52	Bacillus aerius	1	Bacillus aerius	PQ222759
1541	D17-A-7-5	UC6	BCT	7	mGAM	6	aerobic	Enterococcus avium	2.2			Enterococcus avium
1542	D17-A-7-6	UC6	BCT	7	mGAM	6	aerobic	Enterococcus avium	2.21			Enterococcus avium
1543	D17-A-7-7	UC6	BCT	7	mGAM	6	aerobic	Enterococcus avium	2.25			Enterococcus avium
1544	D17-A-7-9	UC6	BCT	7	mGAM	6	aerobic	Enterococcus avium	2.09			Enterococcus avium
1545	D17-A-7-10	UC6	BCT	7	mGAM	6	aerobic	Enterococcus avium	2.23			Enterococcus avium
1546	D17-A-7-11	UC6	BCT	7	mGAM	6	aerobic	Enterococcus faecalis	2.46			Enterococcus faecalis
1547	D17-A-7-12	UC6	BCT	7	mGAM	6	aerobic	No Organism Identification Possible	1.45	Bacillus aerius	1	Bacillus aerius	PQ222761
1548	D17-A-7-13	UC6	BCT	7	mGAM	6	aerobic	Enterococcus avium	2.15			Enterococcus avium
1549	D17-A-7-14	UC6	BCT	7	mGAM	6	aerobic	Bacillus pumilus	1.78			Bacillus pumilus
1550	D17-A-7-15	UC6	BCT	7	mGAM	6	aerobic	No Organism Identification Possible	1.37	Bacillus aerius	1	Bacillus aerius	PQ222763
1551	D17-A-7-16	UC6	BCT	7	mGAM	6	aerobic	Enterococcus avium	2.23			Enterococcus avium
1552	D17-A-7-17	UC6	BCT	7	mGAM	6	aerobic	Enterococcus gallinarum	1.84			Enterococcus gallinarum
1553	D17-A-7-18	UC6	BCT	7	mGAM	6	aerobic	Enterococcus avium	2.2			Enterococcus avium
1554	D17-A-7-19	UC6	BCT	7	mGAM	6	aerobic	Enterococcus avium	2.16			Enterococcus avium
1555	D17-A-7-20	UC6	BCT	7	mGAM	6	aerobic	Enterococcus avium	2.24			Enterococcus avium
1556	D17-A-7-21	UC6	BCT	7	mGAM	6	aerobic	Klebsiella pneumoniae	2.3			Klebsiella pneumoniae
1557	D17-A-7-23	UC6	BCT	7	mGAM	6	aerobic	Enterococcus avium	2.1			Enterococcus avium
1558	D17-A-7-24	UC6	BCT	7	mGAM	6	aerobic	Enterococcus avium	2.13			Enterococcus avium
1559	D17-A-7-25	UC6	BCT	7	mGAM	6	aerobic	Enterococcus avium	2.22			Enterococcus avium
1560	D17-A-7-26	UC6	BCT	7	mGAM	6	aerobic	Enterococcus avium	2.16			Enterococcus avium
1561	D17-A-7-27	UC6	BCT	7	mGAM	6	aerobic	Enterococcus gallinarum	2.08			Enterococcus gallinarum
1562	D17-A-7-28	UC6	BCT	7	mGAM	6	aerobic	Enterococcus avium	2.13			Enterococcus avium
1563	D17-A-7-29	UC6	BCT	7	mGAM	6	aerobic	Citrobacter braakii	2.26			Citrobacter braakii
1564	D17-A-7-30	UC6	BCT	7	mGAM	6	aerobic	Enterococcus avium	2.12			Enterococcus avium
1565	D17-A-7-31	UC6	BCT	7	mGAM	6	aerobic	Bacillus pumilus	1.87			Bacillus pumilus
1566	D17-A-7-33	UC6	BCT	7	mGAM	6	aerobic	No Organism Identification Possible	1.38	Bacillus aerius	1	Bacillus aerius	PQ222765
1567	D17-A-7-34	UC6	BCT	7	mGAM	6	aerobic	Enterococcus avium	2.13			Enterococcus avium
1568	D17-A-7-35	UC6	BCT	7	mGAM	6	aerobic	Enterococcus faecalis	2.43			Enterococcus faecalis
1569	D17-A-7-36	UC6	BCT	7	mGAM	6	aerobic	Citrobacter braakii	2.35			Citrobacter braakii
1570	D17-A-7-37	UC6	BCT	7	mGAM	6	aerobic	Enterococcus avium	2.11			Enterococcus avium
1571	D17-A-7-38	UC6	BCT	7	mGAM	6	aerobic	Klebsiella pneumoniae	2.22			Klebsiella pneumoniae
1572	D17-A-7-39	UC6	BCT	7	mGAM	6	aerobic	Enterococcus avium	2.14			Enterococcus avium
1573	D17-A-7-40	UC6	BCT	7	mGAM	6	aerobic	Bacillus pumilus	1.73			Bacillus pumilus
1574	D17-A-7-41	UC6	mGAM	7	mGAM	6	aerobic	Bacillus cereus	1.91			Bacillus cereus
1575	D17-A-7-42	UC6	mGAM	7	mGAM	6	aerobic	Enterococcus faecalis	2.43			Enterococcus faecalis
1576	D17-A-7-43	UC6	mGAM	7	mGAM	6	aerobic	Enterococcus faecalis	2.4			Enterococcus faecalis
1577	D17-A-7-44	UC6	mGAM	7	mGAM	6	aerobic	Escherichia coli	2.14			Escherichia coli
1578	D17-A-7-45	UC6	mGAM	7	mGAM	6	aerobic	Enterococcus avium	2.06			Enterococcus avium
1579	D17-A-7-46	UC6	mGAM	7	mGAM	6	aerobic	Enterococcus gallinarum	2			Enterococcus gallinarum
1580	D17-A-7-47	UC6	mGAM	7	mGAM	6	aerobic	Enterococcus faecalis	2.38			Enterococcus faecalis
1581	D17-A-7-48	UC6	mGAM	7	mGAM	6	aerobic	Enterococcus faecalis	2.45			Enterococcus faecalis
1582	D17-A-7-49	UC6	mGAM	7	mGAM	6	aerobic	Enterococcus faecalis	2.37			Enterococcus faecalis
1583	D17-A-7-50	UC6	mGAM	7	mGAM	6	aerobic	Enterococcus faecalis	2.31			Enterococcus faecalis
1584	D17-A-7-51	UC6	mGAM	7	mGAM	6	aerobic	Enterococcus faecalis	2.44			Enterococcus faecalis
1585	D17-A-7-52	UC6	mGAM	7	mGAM	6	aerobic	Enterococcus avium	2.15			Enterococcus avium
1586	D17-A-7-53	UC6	mGAM	7	mGAM	6	aerobic	Enterococcus faecalis	2.46			Enterococcus faecalis
1587	D17-A-7-54	UC6	mGAM	7	mGAM	6	aerobic	Enterococcus avium	2.21			Enterococcus avium
1588	D17-A-7-55	UC6	mGAM	7	mGAM	6	aerobic	Enterococcus faecalis	2.31			Enterococcus faecalis
1589	D17-A-7-56	UC6	mGAM	7	mGAM	6	aerobic	Bacillus cereus	1.78			Bacillus cereus
1590	D17-A-12-1	UC6	BCT	12	mGAM	6	aerobic	Enterococcus avium	2.25			Enterococcus avium
1591	D17-A-12-3	UC6	BCT	12	mGAM	6	aerobic	Enterococcus avium	2.25			Enterococcus avium
1592	D17-A-12-4	UC6	BCT	12	mGAM	6	aerobic	Enterococcus avium	2.1			Enterococcus avium
1593	D17-A-12-5	UC6	BCT	12	mGAM	6	aerobic	Enterococcus avium	2.24			Enterococcus avium
1594	D17-A-12-6	UC6	BCT	12	mGAM	6	aerobic	Enterococcus avium	2.25			Enterococcus avium
1595	D17-A-12-7	UC6	BCT	12	mGAM	6	aerobic	Escherichia coli	2.3			Escherichia coli
1596	D17-A-12-9	UC6	BCT	12	mGAM	6	aerobic	Enterococcus avium	2.03			Enterococcus avium
1597	D17-A-12-10	UC6	BCT	12	mGAM	6	aerobic	Enterococcus gallinarum	2.17			Enterococcus gallinarum
1598	D17-A-12-11	UC6	BCT	12	mGAM	6	aerobic	Bacillus pumilus	1.75			Bacillus pumilus
1599	D17-A-12-12	UC6	BCT	12	mGAM	6	aerobic	Enterococcus avium	2.15			Enterococcus avium
1600	D17-A-12-13	UC6	BCT	12	mGAM	6	aerobic	Bacillus pumilus	1.78			Bacillus pumilus
1601	D17-A-12-15	UC6	BCT	12	mGAM	6	aerobic	Enterococcus gallinarum	2.13			Enterococcus gallinarum
1602	D17-A-12-17	UC6	BCT	12	mGAM	6	aerobic	Enterococcus gallinarum	2.14			Enterococcus gallinarum
1603	D17-A-12-18	UC6	BCT	12	mGAM	6	aerobic	Enterococcus avium	2.15			Enterococcus avium
1604	D17-A-12-19	UC6	BCT	12	mGAM	6	aerobic	Enterococcus avium	2.18			Enterococcus avium
1605	D17-A-12-20	UC6	BCT	12	mGAM	6	aerobic	Enterococcus gallinarum	2.01			Enterococcus gallinarum
1606	D17-A-12-22	UC6	BCT	12	mGAM	6	aerobic	Morganella morganii	2.22			Morganella morganii
1607	D17-A-12-23	UC6	BCT	12	mGAM	6	aerobic	Escherichia coli	2.39			Escherichia coli
1608	D17-A-12-25	UC6	BCT	12	mGAM	6	aerobic	Escherichia coli	2.26			Escherichia coli
1609	D17-A-12-26	UC6	BCT	12	mGAM	6	aerobic	Escherichia coli	2.19			Escherichia coli
1610	D17-A-12-27	UC6	BCT	12	mGAM	6	aerobic	Enterococcus avium	2.15			Enterococcus avium
1611	D17-A-12-28	UC6	BCT	12	mGAM	6	aerobic	Enterococcus avium	2.17			Enterococcus avium
1612	D17-A-12-29	UC6	BCT	12	mGAM	6	aerobic	Enterococcus gallinarum	2.21			Enterococcus gallinarum
1613	D17-A-12-31	UC6	BCT	12	mGAM	6	aerobic	Morganella morganii	2.38			Morganella morganii
1614	D17-A-12-34	UC6	BCT	12	mGAM	6	aerobic	Enterococcus avium	2.09			Enterococcus avium
1615	D17-A-12-36	UC6	BCT	12	mGAM	6	aerobic	Escherichia coli	2.19			Escherichia coli
1616	D17-A-12-37	UC6	BCT	12	mGAM	6	aerobic	Morganella morganii	2.07			Morganella morganii
1617	D17-A-12-41	UC6	BCT	12	mGAM	6	aerobic	Enterococcus avium	2.24			Enterococcus avium
1618	D17-A-12-42	UC6	BCT	12	mGAM	6	aerobic	Enterococcus avium	2.16			Enterococcus avium
1619	D17-A-12-43	UC6	BCT	12	mGAM	6	aerobic	Enterococcus gallinarum	1.88			Enterococcus gallinarum
1620	D17-A-12-44	UC6	BCT	12	mGAM	6	aerobic	Morganella morganii	2.35			Morganella morganii
1621	D17-A-12-46	UC6	BCT	12	mGAM	6	aerobic	Escherichia coli	2.12			Escherichia coli
1622	D17-A-12-48	UC6	BCT	12	mGAM	6	aerobic	Escherichia coli	2.31			Escherichia coli
1623	D17-A-12-49	UC6	mGAM	12	mGAM	6	aerobic	Morganella morganii	2.26			Morganella morganii
1624	D17-A-12-50	UC6	mGAM	12	mGAM	6	aerobic	Morganella morganii	2.16			Morganella morganii
1625	D17-A-12-51	UC6	mGAM	12	mGAM	6	aerobic	Morganella morganii	2.21			Morganella morganii
1626	D17-A-12-52	UC6	mGAM	12	mGAM	6	aerobic	Morganella morganii	2.13			Morganella morganii
1627	D17-A-12-53	UC6	mGAM	12	mGAM	6	aerobic	Enterococcus faecalis	2.25			Enterococcus faecalis
1628	D17-A-12-54	UC6	mGAM	12	mGAM	6	aerobic	Bacillus cereus	1.84			Bacillus cereus
1629	D17-A-12-55	UC6	mGAM	12	mGAM	6	aerobic	Enterococcus faecalis	2.3			Enterococcus faecalis
1630	D17-A-12-58	UC6	mGAM	12	mGAM	6	aerobic	Escherichia coli	2.24			Escherichia coli
1631	D17-A-12-59	UC6	mGAM	12	mGAM	6	aerobic	Morganella morganii	2.16			Morganella morganii
1632	D17-A-12-60	UC6	mGAM	12	mGAM	6	aerobic	Escherichia coli	2.26			Escherichia coli
1633	D17-A-12-62	UC6	mGAM	12	mGAM	6	aerobic	Morganella morganii	2.28			Morganella morganii
1634	D17-A-12-63	UC6	mGAM	12	mGAM	6	aerobic	Morganella morganii	2.14			Morganella morganii
1635	D17-A-17-1	UC6	BCT	17	mGAM	6	aerobic	Enterococcus gallinarum	2.03			Enterococcus gallinarum
1636	D17-A-17-2	UC6	BCT	17	mGAM	6	aerobic	Enterococcus avium	1.89			Enterococcus avium
1637	D17-A-17-3	UC6	BCT	17	mGAM	6	aerobic	Enterococcus avium	2.16			Enterococcus avium
1638	D17-A-17-4	UC6	BCT	17	mGAM	6	aerobic	Escherichia coli	2.37			Escherichia coli
1639	D17-A-17-5	UC6	BCT	17	mGAM	6	aerobic	Enterococcus gallinarum	1.75			Enterococcus gallinarum
1640	D17-A-17-7	UC6	BCT	17	mGAM	6	aerobic	Enterococcus avium	2.05			Enterococcus avium
1641	D17-A-17-10	UC6	BCT	17	mGAM	6	aerobic	Enterococcus gallinarum	2.23			Enterococcus gallinarum
1642	D17-A-17-12	UC6	BCT	17	mGAM	6	aerobic	No Organism Identification Possible	1.49	Bacillus aerius	1	Bacillus aerius	PQ222767
1643	D17-A-17-13	UC6	BCT	17	mGAM	6	aerobic	Enterococcus avium	2.1			Enterococcus avium
1644	D17-A-17-14	UC6	BCT	17	mGAM	6	aerobic	Enterococcus gallinarum	2.16			Enterococcus gallinarum
1645	D17-A-17-15	UC6	BCT	17	mGAM	6	aerobic	Escherichia coli	2.27			Escherichia coli
1646	D17-A-17-16	UC6	BCT	17	mGAM	6	aerobic	Escherichia coli	2.36			Escherichia coli
1647	D17-A-17-17	UC6	BCT	17	mGAM	6	aerobic	Escherichia coli	2.29			Escherichia coli
1648	D17-A-17-18	UC6	BCT	17	mGAM	6	aerobic	Enterococcus gallinarum	1.99			Enterococcus gallinarum
1649	D17-A-17-20	UC6	BCT	17	mGAM	6	aerobic	Bacillus pumilus	1.84			Bacillus pumilus
1650	D17-A-17-21	UC6	BCT	17	mGAM	6	aerobic	No Organism Identification Possible	1.52	Bacillus aerius	1	Bacillus aerius	PQ222753
1651	D17-A-17-25	UC6	BCT	17	mGAM	6	aerobic	Enterococcus avium	2.24			Enterococcus avium
1652	D17-A-17-26	UC6	BCT	17	mGAM	6	aerobic	Enterococcus gallinarum	2.24			Enterococcus gallinarum
1653	D17-A-17-27	UC6	BCT	17	mGAM	6	aerobic	Enterococcus avium	1.88			Enterococcus avium
1654	D17-A-17-31	UC6	BCT	17	mGAM	6	aerobic	No Organism Identification Possible	1.64	Bacillus aerius	1	Bacillus aerius	PQ222756
1655	D17-A-17-32	UC6	BCT	17	mGAM	6	aerobic	Morganella morganii	2.2			Morganella morganii
1656	D17-A-17-33	UC6	mGAM	17	mGAM	6	aerobic	Morganella morganii	2.26			Morganella morganii
1657	D17-A-17-35	UC6	mGAM	17	mGAM	6	aerobic	Bacillus cereus	1.92			Bacillus cereus
1658	D17-A-17-36	UC6	mGAM	17	mGAM	6	aerobic	Morganella morganii	2.11			Morganella morganii
1659	D17-A-17-40	UC6	mGAM	17	mGAM	6	aerobic	Morganella morganii	2.32			Morganella morganii
1660	D17-A-17-41	UC6	mGAM	17	mGAM	6	aerobic	Morganella morganii	2.03			Morganella morganii
1661	D17-A-17-42	UC6	mGAM	17	mGAM	6	aerobic	Morganella morganii	2.27			Morganella morganii
1662	D17-A-17-43	UC6	mGAM	17	mGAM	6	aerobic	Escherichia coli	2.3			Escherichia coli
1663	D17-A-17-45	UC6	mGAM	17	mGAM	6	aerobic	Morganella morganii	2.39			Morganella morganii
1664	D17-A-17-46	UC6	mGAM	17	mGAM	6	aerobic	Morganella morganii	2.29			Morganella morganii
1665	D17-A-17-47	UC6	mGAM	17	mGAM	6	aerobic	Morganella morganii	2.19			Morganella morganii
1666	D17-A-17-48	UC6	mGAM	17	mGAM	6	aerobic	Morganella morganii	2.28			Morganella morganii
1667	D17-A-20-1	UC6	BCT	20	mGAM	6	aerobic	Enterococcus gallinarum	2.22			Enterococcus gallinarum
1668	D17-A-20-2	UC6	BCT	20	mGAM	6	aerobic	Bacillus mojavensis	1.88			Bacillus mojavensis
1669	D17-A-20-3	UC6	BCT	20	mGAM	6	aerobic	Klebsiella pneumoniae	2.33			Klebsiella pneumoniae
1670	D17-A-20-4	UC6	BCT	20	mGAM	6	aerobic	Enterococcus gallinarum	2.14			Enterococcus gallinarum
1671	D17-A-20-5	UC6	BCT	20	mGAM	6	aerobic	Bacillus pumilus	1.71			Bacillus pumilus
1672	D17-A-20-6	UC6	BCT	20	mGAM	6	aerobic	Enterococcus avium	2.06			Enterococcus avium
1673	D17-A-20-7	UC6	BCT	20	mGAM	6	aerobic	Enterococcus avium	2.2			Enterococcus avium
1674	D17-A-20-8	UC6	BCT	20	mGAM	6	aerobic	Enterococcus casseliflavus	1.81			Enterococcus casseliflavus
1675	D17-A-20-9	UC6	BCT	20	mGAM	6	aerobic	No Organism Identification Possible	1.6	Bacillus aerius	1	Bacillus aerius	PQ222758
1676	D17-A-20-10	UC6	BCT	20	mGAM	6	aerobic	Enterococcus gallinarum	2.17			Enterococcus gallinarum
1677	D17-A-20-11	UC6	BCT	20	mGAM	6	aerobic	Enterococcus gallinarum	2.31			Enterococcus gallinarum
1678	D17-A-20-12	UC6	BCT	20	mGAM	6	aerobic	Enterococcus gallinarum	2.14			Enterococcus gallinarum
1679	D17-A-20-13	UC6	BCT	20	mGAM	6	aerobic	No Organism Identification Possible	1.66	Bacillus aerius	1	Bacillus aerius	PQ222760
1680	D17-A-20-15	UC6	BCT	20	mGAM	6	aerobic	Escherichia coli	2.21			Escherichia coli
1681	D17-A-20-17	UC6	BCT	20	mGAM	6	aerobic	Enterococcus avium	2.22			Enterococcus avium
1682	D17-A-20-18	UC6	BCT	20	mGAM	6	aerobic	Enterococcus gallinarum	2.23			Enterococcus gallinarum
1683	D17-A-20-19	UC6	BCT	20	mGAM	6	aerobic	Klebsiella pneumoniae	2.38			Klebsiella pneumoniae
1684	D17-A-20-20	UC6	BCT	20	mGAM	6	aerobic	Enterococcus avium	2.04			Enterococcus avium
1685	D17-A-20-21	UC6	BCT	20	mGAM	6	aerobic	No Organism Identification Possible	1.6	Bacillus aerius	1	Bacillus aerius	PQ222762
1686	D17-A-20-22	UC6	BCT	20	mGAM	6	aerobic	Enterococcus avium	2.09			Enterococcus avium
1687	D17-A-20-23	UC6	BCT	20	mGAM	6	aerobic	Escherichia coli	2.32			Escherichia coli
1688	D17-A-20-24	UC6	BCT	20	mGAM	6	aerobic	Enterococcus avium	2.05			Enterococcus avium
1689	D17-A-20-25	UC6	BCT	20	mGAM	6	aerobic	No Organism Identification Possible	1.64	Bacillus aerius	0.99	Bacillus aerius	PQ222764
1690	D17-A-20-26	UC6	BCT	20	mGAM	6	aerobic	Enterococcus gallinarum	2.16			Enterococcus gallinarum
1691	D17-A-20-27	UC6	BCT	20	mGAM	6	aerobic	Enterococcus casseliflavus	2.01			Enterococcus casseliflavus
1692	D17-A-20-28	UC6	BCT	20	mGAM	6	aerobic	Enterococcus gallinarum	2.09			Enterococcus gallinarum
1693	D17-A-20-29	UC6	BCT	20	mGAM	6	aerobic	Enterococcus avium	2.01			Enterococcus avium
1694	D17-A-20-30	UC6	BCT	20	mGAM	6	aerobic	Enterococcus avium	2.16			Enterococcus avium
1695	D17-A-20-31	UC6	BCT	20	mGAM	6	aerobic	Enterococcus gallinarum	2.26			Enterococcus gallinarum
1696	D17-A-20-32	UC6	BCT	20	mGAM	6	aerobic	Bacillus pumilus	1.79			Bacillus pumilus
1697	D17-A-20-33	UC6	BCT	20	mGAM	6	aerobic	No Organism Identification Possible	1.39	Bacillus aerius	1	Bacillus aerius	PQ222766
1698	D17-A-20-34	UC6	BCT	20	mGAM	6	aerobic	Enterococcus avium	2.05			Enterococcus avium
1699	D17-A-20-36	UC6	BCT	20	mGAM	6	aerobic	Enterococcus avium	2.06			Enterococcus avium
1700	D17-A-20-37	UC6	BCT	20	mGAM	6	aerobic	Enterococcus gallinarum	2.2			Enterococcus gallinarum
1701	D17-A-20-38	UC6	BCT	20	mGAM	6	aerobic	Bacillus pumilus	1.77			Bacillus pumilus
1702	D17-A-20-39	UC6	BCT	20	mGAM	6	aerobic	Enterococcus avium	2.18			Enterococcus avium
1703	D17-A-20-40	UC6	BCT	20	mGAM	6	aerobic	Escherichia coli	2.2			Escherichia coli
1704	D17-A-20-41	UC6	BCT	20	mGAM	6	aerobic	Enterococcus avium	2.2			Enterococcus avium
1705	D17-A-20-42	UC6	BCT	20	mGAM	6	aerobic	Enterococcus avium	2.01			Enterococcus avium
1706	D17-A-20-43	UC6	BCT	20	mGAM	6	aerobic	Klebsiella pneumoniae	2.42			Klebsiella pneumoniae
1707	D17-A-20-44	UC6	BCT	20	mGAM	6	aerobic	Enterococcus gallinarum	2.13			Enterococcus gallinarum
1708	D17-A-20-45	UC6	BCT	20	mGAM	6	aerobic	Bacillus pumilus	1.8			Bacillus pumilus
1709	D17-A-20-46	UC6	BCT	20	mGAM	6	aerobic	Enterococcus gallinarum	2.25			Enterococcus gallinarum
1710	D17-A-20-47	UC6	BCT	20	mGAM	6	aerobic	Enterococcus avium	2.24			Enterococcus avium
1711	D17-A-20-48	UC6	BCT	20	mGAM	6	aerobic	Enterococcus avium	2.15			Enterococcus avium
1712	D17-A-20-49	UC6	BCT	20	mGAM	6	aerobic	Enterococcus avium	2.12			Enterococcus avium
1713	D17-A-20-50	UC6	BCT	20	mGAM	6	aerobic	Enterococcus avium	2.03			Enterococcus avium
1714	D17-A-20-51	UC6	BCT	20	mGAM	6	aerobic	Enterococcus avium	2.01			Enterococcus avium
1715	D17-A-20-52	UC6	BCT	20	mGAM	6	aerobic	Enterococcus avium	1.85			Enterococcus avium
1716	D17-A-20-53	UC6	BCT	20	mGAM	6	aerobic	Klebsiella pneumoniae	2.08			Klebsiella pneumoniae
1717	D17-A-20-54	UC6	BCT	20	mGAM	6	aerobic	Enterococcus avium	2.15			Enterococcus avium
1718	D17-A-20-55	UC6	BCT	20	mGAM	6	aerobic	Enterococcus avium	2.23			Enterococcus avium
1719	D17-A-20-56	UC6	BCT	20	mGAM	6	aerobic	Enterococcus avium	2.16			Enterococcus avium
1720	D17-A-20-58	UC6	BCT	20	mGAM	6	aerobic	Escherichia coli	2.25			Escherichia coli
1721	D17-A-20-59	UC6	BCT	20	mGAM	6	aerobic	Enterococcus avium	2.04			Enterococcus avium
1722	D17-A-20-60	UC6	BCT	20	mGAM	6	aerobic	No Organism Identification Possible	1.69	Bacillus aerius	1	Bacillus aerius	PQ222768
1723	D17-A-20-61	UC6	BCT	20	mGAM	6	aerobic	Escherichia coli	2.19			Escherichia coli
1724	D17-A-20-62	UC6	BCT	20	mGAM	6	aerobic	Enterococcus gallinarum	2.11			Enterococcus gallinarum
1725	D17-A-20-63	UC6	BCT	20	mGAM	6	aerobic	Enterococcus gallinarum	2.11			Enterococcus gallinarum
1726	D17-A-20-64	UC6	BCT	20	mGAM	6	aerobic	Bacillus pumilus	1.78			Bacillus pumilus
1727	D17-A-20-65	UC6	mGAM	20	mGAM	6	aerobic	Morganella morganii	2.22			Morganella morganii
1728	D17-A-20-66	UC6	mGAM	20	mGAM	6	aerobic	Morganella morganii	2.2			Morganella morganii
1729	D17-A-20-67	UC6	mGAM	20	mGAM	6	aerobic	Morganella morganii	2.12			Morganella morganii
1730	D17-A-20-68	UC6	mGAM	20	mGAM	6	aerobic	Morganella morganii	2.06			Morganella morganii
1731	D17-A-20-69	UC6	mGAM	20	mGAM	6	aerobic	Morganella morganii	2.1			Morganella morganii
1732	D17-A-20-70	UC6	mGAM	20	mGAM	6	aerobic	Morganella morganii	2.25			Morganella morganii
1733	D17-A-20-71	UC6	mGAM	20	mGAM	6	aerobic	Morganella morganii	2.18			Morganella morganii
1734	D17-A-20-72	UC6	mGAM	20	mGAM	6	aerobic	Morganella morganii	2.45			Morganella morganii
1735	D17-A-20-73	UC6	mGAM	20	mGAM	6	aerobic	Morganella morganii	2.25			Morganella morganii
1736	D17-A-20-74	UC6	mGAM	20	mGAM	6	aerobic	Morganella morganii	2.09			Morganella morganii
1737	D17-A-20-75	UC6	mGAM	20	mGAM	6	aerobic	Morganella morganii	2.18			Morganella morganii
1738	D17-A-20-76	UC6	mGAM	20	mGAM	6	aerobic	Morganella morganii	2.13			Morganella morganii
1739	D17-A-20-77	UC6	mGAM	20	mGAM	6	aerobic	Morganella morganii	2.03			Morganella morganii
1740	D17-A-20-78	UC6	mGAM	20	mGAM	6	aerobic	Morganella morganii	2.06			Morganella morganii
1741	D17-A-20-79	UC6	mGAM	20	mGAM	6	aerobic	Morganella morganii	1.91			Morganella morganii
1742	D17-A-20-80	UC6	mGAM	20	mGAM	6	aerobic	Morganella morganii	2.22			Morganella morganii
1743	D17-A-20-81	UC6	mGAM	20	mGAM	6	aerobic	Morganella morganii	2.26			Morganella morganii
1744	D17-A-20-82	UC6	mGAM	20	mGAM	6	aerobic	Morganella morganii	2.21			Morganella morganii
1745	D17-A-20-83	UC6	mGAM	20	mGAM	6	aerobic	Morganella morganii	2.08			Morganella morganii
1746	D17-A-20-84	UC6	mGAM	20	mGAM	6	aerobic	Morganella morganii	2.22			Morganella morganii
1747	D17-A-20-85	UC6	mGAM	20	mGAM	6	aerobic	Morganella morganii	2.08			Morganella morganii
1748	D17-A-20-86	UC6	mGAM	20	mGAM	6	aerobic	Morganella morganii	2.36			Morganella morganii
1749	D17-A-20-87	UC6	mGAM	20	mGAM	6	aerobic	Morganella morganii	2.33			Morganella morganii
1750	D17-A-20-88	UC6	mGAM	20	mGAM	6	aerobic	Morganella morganii	2.4			Morganella morganii
1751	D17-A-20-89	UC6	mGAM	20	mGAM	6	aerobic	Morganella morganii	2.48			Morganella morganii
1752	D17-A-20-91	UC6	mGAM	20	mGAM	6	aerobic	Morganella morganii	2.3			Morganella morganii
1753	D17-A-20-92	UC6	mGAM	20	mGAM	6	aerobic	Morganella morganii	2.32			Morganella morganii
1754	D17-A-20-93	UC6	mGAM	20	mGAM	6	aerobic	Morganella morganii	2.25			Morganella morganii
1755	D17-A-20-94	UC6	mGAM	20	mGAM	6	aerobic	Morganella morganii	2.2			Morganella morganii
1756	D17-A-30-1	UC6	BCT	30	mGAM	6	aerobic	Enterococcus gallinarum	1.97			Enterococcus gallinarum
1757	D17-A-30-3	UC6	BCT	30	mGAM	6	aerobic	Bacillus pumilus	1.81			Bacillus pumilus
1758	D17-A-30-4	UC6	BCT	30	mGAM	6	aerobic	Enterococcus avium	2.15			Enterococcus avium
1759	D17-A-30-5	UC6	BCT	30	mGAM	6	aerobic	Enterococcus avium	2.1			Enterococcus avium
1760	D17-A-30-6	UC6	BCT	30	mGAM	6	aerobic	Bacillus mojavensis	1.93			Bacillus mojavensis
1761	D17-A-30-8	UC6	BCT	30	mGAM	6	aerobic	Enterococcus avium	2.09			Enterococcus avium
1762	D17-A-30-10	UC6	BCT	30	mGAM	6	aerobic	Enterococcus gallinarum	2.16			Enterococcus gallinarum
1763	D17-A-30-12	UC6	BCT	30	mGAM	6	aerobic	No Organism Identification Possible	1.48	Bacillus aerius	1	Bacillus aerius	PQ222754
1764	D17-A-30-18	UC6	BCT	30	mGAM	6	aerobic	Enterococcus gallinarum	2.14			Enterococcus gallinarum
1765	D17-A-30-19	UC6	BCT	30	mGAM	6	aerobic	No Organism Identification Possible	1.6	Bacillus aerius	1	Bacillus aerius	PQ222757
1766	D17-A-30-20	UC6	BCT	30	mGAM	6	aerobic	Enterococcus avium	2.09			Enterococcus avium
1767	D17-A-30-21	UC6	BCT	30	mGAM	6	aerobic	Enterococcus gallinarum	1.96			Enterococcus gallinarum
1768	D17-A-30-30	UC6	mGAM	30	mGAM	5	aerobic	Morganella morganii	2.31			Morganella morganii
1769	D17-A-30-32	UC6	mGAM	30	mGAM	5	aerobic	Morganella morganii	2.31			Morganella morganii
1770	D17-A-30-35	UC6	mGAM	30	mGAM	5	aerobic	Morganella morganii	2.12			Morganella morganii
1771	D17-A-30-37	UC6	mGAM	30	mGAM	5	aerobic	Morganella morganii	2.19			Morganella morganii
1772	D17-A-30-39	UC6	mGAM	30	mGAM	5	aerobic	Morganella morganii	2.28			Morganella morganii
1773	D17-A-30-43	UC6	mGAM	30	mGAM	5	aerobic	Morganella morganii	2.22			Morganella morganii
1774	D17-A-30-44	UC6	mGAM	30	mGAM	5	aerobic	Morganella morganii	2.19			Morganella morganii
1775	D17-A-30-45	UC6	mGAM	30	mGAM	5	aerobic	Morganella morganii	2.31			Morganella morganii
1776	D18-A-0-2	UC7	None	0	mGAM	5	aerobic	Enterococcus avium	2.27			Enterococcus avium
1777	D18-A-0-6	UC7	None	0	mGAM	5	aerobic	Pediococcus acidilactici	2.15			Pediococcus acidilactici
1778	D18-A-0-8	UC7	None	0	mGAM	5	aerobic	Escherichia coli	2.36			Escherichia coli
1779	D18-A-0-9	UC7	None	0	mGAM	5	aerobic	Enterococcus avium	2.21			Enterococcus avium
1780	D18-A-0-11	UC7	None	0	mGAM	5	aerobic	Pediococcus acidilactici	2.28			Pediococcus acidilactici
1781	D18-A-0-12	UC7	None	0	mGAM	5	aerobic	Pediococcus acidilactici	2.15			Pediococcus acidilactici
1782	D18-A-0-13	UC7	None	0	mGAM	5	aerobic	Escherichia coli	2.18			Escherichia coli
1783	D18-A-0-14	UC7	None	0	mGAM	5	aerobic	Enterococcus avium	2.13			Enterococcus avium
1784	D18-A-0-15	UC7	None	0	mGAM	5	aerobic	Lactobacillus paracasei	2.29			Lactobacillus paracasei
1785	D18-A-0-16	UC7	None	0	mGAM	5	aerobic	Pediococcus acidilactici	2.25			Pediococcus acidilactici
1786	D18-A-0-17	UC7	None	0	mGAM	5	aerobic	Pediococcus acidilactici	2.08			Pediococcus acidilactici
1787	D18-A-0-18	UC7	None	0	mGAM	5	aerobic	Lactobacillus paracasei	2.26			Lactobacillus paracasei
1788	D18-A-0-19	UC7	None	0	mGAM	5	aerobic	Enterococcus faecium	2.55			Enterococcus faecium
1789	D18-A-0-20	UC7	None	0	mGAM	5	aerobic	Enterococcus avium	2.15			Enterococcus avium
1790	D18-A-0-21	UC7	None	0	mGAM	5	aerobic	Pediococcus acidilactici	2.27			Pediococcus acidilactici
1791	D18-A-0-22	UC7	None	0	mGAM	5	aerobic	Pediococcus acidilactici	2.29			Pediococcus acidilactici
1792	D18-A-0-23	UC7	None	0	mGAM	5	aerobic	Pediococcus acidilactici	2.24			Pediococcus acidilactici
1793	D18-A-0-24	UC7	None	0	mGAM	5	aerobic	Pediococcus acidilactici	2.3			Pediococcus acidilactici
1794	D18-A-0-26	UC7	None	0	mGAM	5	aerobic	Enterococcus avium	2.16			Enterococcus avium
1795	D18-A-0-27	UC7	None	0	mGAM	5	aerobic	Pediococcus acidilactici	2.32			Pediococcus acidilactici
1796	D18-A-0-29	UC7	None	0	mGAM	5	aerobic	Pediococcus acidilactici	2.4			Pediococcus acidilactici
1797	D18-A-0-30	UC7	None	0	mGAM	5	aerobic	Enterococcus avium	2.02			Enterococcus avium
1798	D18-A-0-31	UC7	None	0	mGAM	5	aerobic	Pediococcus acidilactici	2.28			Pediococcus acidilactici
1799	D18-A-0-32	UC7	None	0	mGAM	5	aerobic	Pediococcus acidilactici	2.08			Pediococcus acidilactici
1800	D18-A-0-33	UC7	None	0	mGAM	5	aerobic	Pediococcus acidilactici	2.15			Pediococcus acidilactici
1801	D18-A-0-34	UC7	None	0	mGAM	5	aerobic	Escherichia coli	2.25			Escherichia coli
1802	D18-A-0-35	UC7	None	0	mGAM	5	aerobic	Pediococcus acidilactici	2.2			Pediococcus acidilactici
1803	D18-A-0-36	UC7	None	0	mGAM	5	aerobic	Pediococcus acidilactici	2.15			Pediococcus acidilactici
1804	D18-A-0-37	UC7	None	0	mGAM	5	aerobic	Pediococcus acidilactici	2.15			Pediococcus acidilactici
1805	D18-A-0-38	UC7	None	0	mGAM	5	aerobic	Enterococcus avium	2.09			Enterococcus avium
1806	D18-A-0-39	UC7	None	0	mGAM	5	aerobic	Enterococcus gallinarum	2.14			Enterococcus gallinarum
1807	D18-A-0-40	UC7	None	0	mGAM	5	aerobic	Bacillus subtilis	1.8			Bacillus subtilis
1808	D18-A-0-41	UC7	None	0	mGAM	5	aerobic	Enterococcus avium	2.17			Enterococcus avium
1809	D18-A-0-42	UC7	None	0	mGAM	5	aerobic	Bacillus licheniformis	2			Bacillus licheniformis
1810	D18-A-0-43	UC7	None	0	mGAM	5	aerobic	Enterococcus avium	2.18			Enterococcus avium
1811	D18-A-0-44	UC7	None	0	mGAM	5	aerobic	Enterococcus avium	2.2			Enterococcus avium
1812	D18-A-0-45	UC7	None	0	mGAM	5	aerobic	Pediococcus acidilactici	2.14			Pediococcus acidilactici
1813	D18-A-0-46	UC7	None	0	mGAM	5	aerobic	Pediococcus acidilactici	2.26			Pediococcus acidilactici
1814	D18-A-0-47	UC7	None	0	mGAM	5	aerobic	Lactobacillus rhamnosus	2.21			Lactobacillus rhamnosus
1815	D18-A-0-48	UC7	None	0	mGAM	5	aerobic	Pediococcus acidilactici	2.13			Pediococcus acidilactici
1816	D18-A-0-49	UC7	None	0	mGAM	5	aerobic	Lactobacillus rhamnosus	2.32			Lactobacillus rhamnosus
1817	D18-A-0-50	UC7	None	0	mGAM	5	aerobic	Pediococcus acidilactici	1.73			Pediococcus acidilactici
1818	D18-A-0-51	UC7	None	0	mGAM	5	aerobic	Pediococcus acidilactici	2.2			Pediococcus acidilactici
1819	D18-A-0-52	UC7	None	0	mGAM	5	aerobic	Enterococcus avium	2.17			Enterococcus avium
1820	D18-A-0-53	UC7	None	0	mGAM	5	aerobic	Pediococcus acidilactici	2.25			Pediococcus acidilactici
1821	D18-A-0-55	UC7	None	0	mGAM	5	aerobic	Enterococcus avium	2.1			Enterococcus avium
1822	D18-A-0-56	UC7	None	0	mGAM	5	aerobic	Pediococcus acidilactici	2.2			Pediococcus acidilactici
1823	D18-A-0-57	UC7	None	0	mGAM	5	aerobic	Pediococcus acidilactici	2.15			Pediococcus acidilactici
1824	D18-A-0-58	UC7	None	0	mGAM	5	aerobic	Pediococcus acidilactici	2.25			Pediococcus acidilactici
1825	D18-A-0-59	UC7	None	0	mGAM	5	aerobic	Pediococcus acidilactici	2.22			Pediococcus acidilactici
1826	D18-A-0-60	UC7	None	0	mGAM	5	aerobic	Pediococcus acidilactici	2.24			Pediococcus acidilactici
1827	D18-A-0-61	UC7	None	0	mGAM	5	aerobic	Enterococcus avium	2.04			Enterococcus avium
1828	D18-A-0-62	UC7	None	0	mGAM	5	aerobic	Pediococcus acidilactici	2.21			Pediococcus acidilactici
1829	D18-A-0-63	UC7	None	0	mGAM	5	aerobic	Pediococcus acidilactici	2.37			Pediococcus acidilactici
1830	D18-A-0-65	UC7	None	0	mGAM	5	aerobic	Pediococcus acidilactici	2.23			Pediococcus acidilactici
1831	D18-A-0-66	UC7	None	0	mGAM	5	aerobic	Pediococcus acidilactici	2.24			Pediococcus acidilactici
1832	D18-A-0-67	UC7	None	0	mGAM	5	aerobic	Pediococcus acidilactici	2.31			Pediococcus acidilactici
1833	D18-A-0-68	UC7	None	0	mGAM	5	aerobic	Enterococcus avium	2.2			Enterococcus avium
1834	D18-A-0-69	UC7	None	0	mGAM	5	aerobic	Pediococcus acidilactici	2.24			Pediococcus acidilactici
1835	D18-A-0-70	UC7	None	0	mGAM	5	aerobic	Pediococcus acidilactici	2.21			Pediococcus acidilactici
1836	D18-A-0-71	UC7	None	0	mGAM	5	aerobic	Enterococcus faecium	2.54			Enterococcus faecium
1837	D18-A-0-72	UC7	None	0	mGAM	5	aerobic	Lactobacillus rhamnosus	2.19			Lactobacillus rhamnosus
1838	D18-A-0-73	UC7	None	0	mGAM	5	aerobic	Enterococcus avium	2.23			Enterococcus avium
1839	D18-A-0-74	UC7	None	0	mGAM	5	aerobic	Pediococcus acidilactici	2.19			Pediococcus acidilactici
1840	D18-A-0-75	UC7	None	0	mGAM	5	aerobic	Pediococcus acidilactici	2.25			Pediococcus acidilactici
1841	D18-A-0-76	UC7	None	0	mGAM	5	aerobic	Pediococcus acidilactici	2.13			Pediococcus acidilactici
1842	D18-A-0-77	UC7	None	0	mGAM	5	aerobic	Enterococcus faecium	2.5			Enterococcus faecium
1843	D18-A-0-78	UC7	None	0	mGAM	5	aerobic	Escherichia coli	2.19			Escherichia coli
1844	D18-A-0-79	UC7	None	0	mGAM	5	aerobic	Enterococcus avium	2.12			Enterococcus avium
1845	D18-A-0-81	UC7	None	0	mGAM	5	aerobic	Pediococcus acidilactici	2.24			Pediococcus acidilactici
1846	D18-A-0-82	UC7	None	0	mGAM	5	aerobic	Enterococcus avium	1.93			Enterococcus avium
1847	D18-A-0-83	UC7	None	0	mGAM	5	aerobic	Pediococcus acidilactici	2.28			Pediococcus acidilactici
1848	D18-A-0-84	UC7	None	0	mGAM	5	aerobic	Pediococcus acidilactici	2.25			Pediococcus acidilactici
1849	D18-A-0-85	UC7	None	0	mGAM	5	aerobic	Enterococcus avium	2.1			Enterococcus avium
1850	D18-A-0-86	UC7	None	0	mGAM	5	aerobic	Pediococcus acidilactici	2.31			Pediococcus acidilactici
1851	D18-A-0-87	UC7	None	0	mGAM	5	aerobic	Pediococcus acidilactici	2.2			Pediococcus acidilactici
1852	D18-A-0-88	UC7	None	0	mGAM	5	aerobic	Pediococcus acidilactici	2.19			Pediococcus acidilactici
1853	D18-A-0-89	UC7	None	0	mGAM	5	aerobic	Escherichia coli	2.32			Escherichia coli
1854	D18-A-0-91	UC7	None	0	mGAM	5	aerobic	Enterococcus faecium	2.49			Enterococcus faecium
1855	D18-A-0-92	UC7	None	0	mGAM	5	aerobic	Pediococcus acidilactici	2.31			Pediococcus acidilactici
1856	D18-A-0-93	UC7	None	0	mGAM	5	aerobic	Enterococcus faecium	2.18			Enterococcus faecium
1857	D18-A-3-1	UC7	BCT	3	mGAM	6	aerobic	Enterococcus faecium	2.38			Enterococcus faecium
1858	D18-A-3-2	UC7	BCT	3	mGAM	6	aerobic	Enterococcus faecium	2.5			Enterococcus faecium
1859	D18-A-3-3	UC7	BCT	3	mGAM	6	aerobic	Enterococcus faecium	2.36			Enterococcus faecium
1860	D18-A-3-4	UC7	BCT	3	mGAM	6	aerobic	Escherichia coli	2.17			Escherichia coli
1861	D18-A-3-5	UC7	BCT	3	mGAM	6	aerobic	Enterococcus faecium	2.51			Enterococcus faecium
1862	D18-A-3-6	UC7	BCT	3	mGAM	6	aerobic	Enterococcus avium	2.14			Enterococcus avium
1863	D18-A-3-7	UC7	BCT	3	mGAM	6	aerobic	Enterococcus faecium	2.44			Enterococcus faecium
1864	D18-A-3-8	UC7	BCT	3	mGAM	6	aerobic	Escherichia coli	2.36			Escherichia coli
1865	D18-A-3-9	UC7	BCT	3	mGAM	6	aerobic	Enterococcus faecium	2.48			Enterococcus faecium
1866	D18-A-3-10	UC7	BCT	3	mGAM	6	aerobic	Escherichia coli	2.15			Escherichia coli
1867	D18-A-3-11	UC7	BCT	3	mGAM	6	aerobic	Enterococcus avium	2.19			Enterococcus avium
1868	D18-A-3-12	UC7	BCT	3	mGAM	6	aerobic	Enterococcus faecium	2.52			Enterococcus faecium
1869	D18-A-3-13	UC7	BCT	3	mGAM	6	aerobic	Escherichia coli	2.32			Escherichia coli
1870	D18-A-3-14	UC7	BCT	3	mGAM	6	aerobic	Enterococcus avium	2.25			Enterococcus avium
1871	D18-A-3-15	UC7	BCT	3	mGAM	6	aerobic	Enterococcus faecium	2.55			Enterococcus faecium
1872	D18-A-3-16	UC7	BCT	3	mGAM	6	aerobic	Enterococcus faecium	2.46			Enterococcus faecium
1873	D18-A-3-17	UC7	BCT	3	mGAM	6	aerobic	Escherichia coli	2.43			Escherichia coli
1874	D18-A-3-18	UC7	BCT	3	mGAM	6	aerobic	Enterococcus avium	2.27			Enterococcus avium
1875	D18-A-3-20	UC7	BCT	3	mGAM	6	aerobic	Enterococcus faecium	2.54			Enterococcus faecium
1876	D18-A-3-21	UC7	BCT	3	mGAM	6	aerobic	Escherichia coli	2.37			Escherichia coli
1877	D18-A-3-22	UC7	BCT	3	mGAM	6	aerobic	Enterococcus avium	2.16			Enterococcus avium
1878	D18-A-3-23	UC7	BCT	3	mGAM	6	aerobic	Enterococcus avium	2.23			Enterococcus avium
1879	D18-A-3-24	UC7	BCT	3	mGAM	6	aerobic	Escherichia coli	2.31			Escherichia coli
1880	D18-A-3-25	UC7	BCT	3	mGAM	6	aerobic	Enterococcus avium	2.15			Enterococcus avium
1881	D18-A-3-26	UC7	BCT	3	mGAM	6	aerobic	Escherichia coli	2.33			Escherichia coli
1882	D18-A-3-27	UC7	BCT	3	mGAM	6	aerobic	Escherichia coli	2.34			Escherichia coli
1883	D18-A-3-28	UC7	BCT	3	mGAM	6	aerobic	Enterococcus avium	2.21			Enterococcus avium
1884	D18-A-3-29	UC7	BCT	3	mGAM	6	aerobic	Escherichia coli	2.31			Escherichia coli
1885	D18-A-3-30	UC7	BCT	3	mGAM	6	aerobic	Enterococcus faecium	2.55			Enterococcus faecium
1886	D18-A-3-31	UC7	BCT	3	mGAM	6	aerobic	Enterococcus avium	2.2			Enterococcus avium
1887	D18-A-3-32	UC7	BCT	3	mGAM	6	aerobic	Enterococcus avium	2.12			Enterococcus avium
1888	D18-A-3-33	UC7	BCT	3	mGAM	6	aerobic	Escherichia coli	2.37			Escherichia coli
1889	D18-A-3-34	UC7	BCT	3	mGAM	6	aerobic	Enterococcus avium	2.09			Enterococcus avium
1890	D18-A-3-35	UC7	BCT	3	mGAM	6	aerobic	Enterococcus avium	2.24			Enterococcus avium
1891	D18-A-3-36	UC7	BCT	3	mGAM	6	aerobic	Enterococcus avium	2.09			Enterococcus avium
1892	D18-A-3-37	UC7	BCT	3	mGAM	6	aerobic	Enterococcus avium	2.22			Enterococcus avium
1893	D18-A-3-38	UC7	BCT	3	mGAM	6	aerobic	Enterococcus faecium	2.59			Enterococcus faecium
1894	D18-A-3-39	UC7	BCT	3	mGAM	6	aerobic	Enterococcus avium	2.23			Enterococcus avium
1895	D18-A-3-41	UC7	BCT	3	mGAM	6	aerobic	Enterococcus avium	2.22			Enterococcus avium
1896	D18-A-3-42	UC7	BCT	3	mGAM	6	aerobic	Enterococcus avium	2.32			Enterococcus avium
1897	D18-A-3-43	UC7	BCT	3	mGAM	6	aerobic	Enterococcus faecium	2.5			Enterococcus faecium
1898	D18-A-3-44	UC7	BCT	3	mGAM	6	aerobic	Enterococcus avium	2.27			Enterococcus avium
1899	D18-A-3-45	UC7	BCT	3	mGAM	6	aerobic	Enterococcus avium	2.23			Enterococcus avium
1900	D18-A-3-46	UC7	BCT	3	mGAM	6	aerobic	Enterococcus faecium	2.52			Enterococcus faecium
1901	D18-A-3-47	UC7	BCT	3	mGAM	6	aerobic	Escherichia coli	2.32			Escherichia coli
1902	D18-A-3-49	UC7	BCT	3	mGAM	6	aerobic	Enterococcus faecium	2.51			Enterococcus faecium
1903	D18-A-3-50	UC7	BCT	3	mGAM	6	aerobic	Escherichia coli	2.33			Escherichia coli
1904	D18-A-3-51	UC7	BCT	3	mGAM	6	aerobic	Escherichia coli	2.17			Escherichia coli
1905	D18-A-3-52	UC7	BCT	3	mGAM	6	aerobic	Enterococcus avium	2.16			Enterococcus avium
1906	D18-A-3-53	UC7	BCT	3	mGAM	6	aerobic	Enterococcus avium	2.23			Enterococcus avium
1907	D18-A-3-54	UC7	BCT	3	mGAM	6	aerobic	Enterococcus avium	2.2			Enterococcus avium
1908	D18-A-3-55	UC7	BCT	3	mGAM	6	aerobic	Enterococcus faecium	2.48			Enterococcus faecium
1909	D18-A-3-56	UC7	mGAM	3	mGAM	6	aerobic	Escherichia coli	2.23			Escherichia coli
1910	D18-A-3-57	UC7	mGAM	3	mGAM	6	aerobic	Enterococcus avium	2.28			Enterococcus avium
1911	D18-A-3-58	UC7	mGAM	3	mGAM	6	aerobic	Enterococcus faecium	2.52			Enterococcus faecium
1912	D18-A-3-59	UC7	mGAM	3	mGAM	6	aerobic	Enterococcus faecium	2.51			Enterococcus faecium
1913	D18-A-3-60	UC7	mGAM	3	mGAM	6	aerobic	Enterococcus faecium	2.49			Enterococcus faecium
1914	D18-A-3-61	UC7	mGAM	3	mGAM	6	aerobic	Enterococcus faecium	2.52			Enterococcus faecium
1915	D18-A-3-62	UC7	mGAM	3	mGAM	6	aerobic	Enterococcus faecium	2.57			Enterococcus faecium
1916	D18-A-3-63	UC7	mGAM	3	mGAM	6	aerobic	Enterococcus faecium	2.43			Enterococcus faecium
1917	D18-A-3-64	UC7	mGAM	3	mGAM	6	aerobic	Enterococcus avium	2.13			Enterococcus avium
1918	D18-A-3-65	UC7	mGAM	3	mGAM	6	aerobic	Enterococcus avium	2.31			Enterococcus avium
1919	D18-A-3-66	UC7	mGAM	3	mGAM	6	aerobic	Escherichia coli	2.37			Escherichia coli
1920	D18-A-3-67	UC7	mGAM	3	mGAM	6	aerobic	Enterococcus faecium	2.53			Enterococcus faecium
1921	D18-A-3-68	UC7	mGAM	3	mGAM	6	aerobic	Enterococcus faecium	2.51			Enterococcus faecium
1922	D18-A-3-69	UC7	mGAM	3	mGAM	6	aerobic	Escherichia coli	2.28			Escherichia coli
1923	D18-A-3-70	UC7	mGAM	3	mGAM	6	aerobic	Enterococcus gallinarum	2.17			Enterococcus gallinarum
1924	D18-A-3-71	UC7	mGAM	3	mGAM	6	aerobic	Enterococcus faecium	2.49			Enterococcus faecium
1925	D18-A-3-72	UC7	mGAM	3	mGAM	6	aerobic	Enterococcus gallinarum	2.22			Enterococcus gallinarum
1926	D18-A-3-73	UC7	mGAM	3	mGAM	6	aerobic	Enterococcus faecium	2.57			Enterococcus faecium
1927	D18-A-3-74	UC7	mGAM	3	mGAM	6	aerobic	Enterococcus faecium	2.46			Enterococcus faecium
1928	D18-A-3-75	UC7	mGAM	3	mGAM	6	aerobic	Enterococcus gallinarum	2.22			Enterococcus gallinarum
1929	D18-A-3-76	UC7	mGAM	3	mGAM	6	aerobic	Enterococcus avium	2.22			Enterococcus avium
1930	D18-A-3-77	UC7	mGAM	3	mGAM	6	aerobic	Pediococcus acidilactici	2.3			Pediococcus acidilactici
1931	D18-A-3-78	UC7	mGAM	3	mGAM	6	aerobic	Enterococcus gallinarum	2.11			Enterococcus gallinarum
1932	D18-A-3-81	UC7	mGAM	3	mGAM	6	aerobic	Enterococcus gallinarum	2.31			Enterococcus gallinarum
1933	D18-A-3-82	UC7	mGAM	3	mGAM	6	aerobic	Enterococcus faecium	2.54			Enterococcus faecium
1934	D18-A-3-83	UC7	mGAM	3	mGAM	6	aerobic	Escherichia coli	2.03			Escherichia coli
1935	D18-A-3-84	UC7	mGAM	3	mGAM	6	aerobic	Enterococcus faecium	2.51			Enterococcus faecium
1936	D18-A-3-85	UC7	mGAM	3	mGAM	6	aerobic	Enterococcus faecium	2.24			Enterococcus faecium
1937	D18-A-3-86	UC7	mGAM	3	mGAM	6	aerobic	No Organism Identification Possible	1.61	Enterococcus avium	0.99	Enterococcus avium	PQ222798
1938	D18-A-3-87	UC7	mGAM	3	mGAM	6	aerobic	Enterococcus faecium	2.47			Enterococcus faecium
1939	D18-A-3-89	UC7	mGAM	3	mGAM	6	aerobic	Enterococcus avium	2.15			Enterococcus avium
1940	D18-A-3-92	UC7	mGAM	3	mGAM	6	aerobic	Enterococcus faecium	2.47			Enterococcus faecium
1941	D18-A-3-93	UC7	mGAM	3	mGAM	6	aerobic	Enterococcus avium	2.25			Enterococcus avium
1942	D18-A-3-94	UC7	mGAM	3	mGAM	6	aerobic	Enterococcus faecium	2.52			Enterococcus faecium
1943	D18-A-8-1	UC7	BCT	8	mGAM	6	aerobic	Enterococcus gallinarum	2.1			Enterococcus gallinarum
1944	D18-A-8-2	UC7	BCT	8	mGAM	6	aerobic	Enterococcus avium	2.03			Enterococcus avium
1945	D18-A-8-3	UC7	BCT	8	mGAM	6	aerobic	Escherichia coli	2.26			Escherichia coli
1946	D18-A-8-4	UC7	BCT	8	mGAM	6	aerobic	Bacillus licheniformis	2.07			Bacillus licheniformis
1947	D18-A-8-5	UC7	BCT	8	mGAM	6	aerobic	Escherichia coli	2.25			Escherichia coli
1948	D18-A-8-7	UC7	BCT	8	mGAM	6	aerobic	Enterococcus avium	2.14			Enterococcus avium
1949	D18-A-8-8	UC7	BCT	8	mGAM	6	aerobic	Enterococcus faecium	2.47			Enterococcus faecium
1950	D18-A-8-9	UC7	BCT	8	mGAM	6	aerobic	Escherichia coli	2.28			Escherichia coli
1951	D18-A-8-10	UC7	BCT	8	mGAM	6	aerobic	Enterococcus avium	2.13			Enterococcus avium
1952	D18-A-8-11	UC7	BCT	8	mGAM	6	aerobic	Bacillus licheniformis	1.93			Bacillus licheniformis
1953	D18-A-8-12	UC7	BCT	8	mGAM	6	aerobic	Enterococcus avium	2.21			Enterococcus avium
1954	D18-A-8-13	UC7	BCT	8	mGAM	6	aerobic	Bacillus licheniformis	1.8			Bacillus licheniformis
1955	D18-A-8-14	UC7	BCT	8	mGAM	6	aerobic	Enterococcus faecium	2.52			Enterococcus faecium
1956	D18-A-8-15	UC7	BCT	8	mGAM	6	aerobic	Escherichia coli	2.19			Escherichia coli
1957	D18-A-8-16	UC7	BCT	8	mGAM	6	aerobic	Enterococcus avium	2.19			Enterococcus avium
1958	D18-A-8-17	UC7	BCT	8	mGAM	6	aerobic	Bacillus licheniformis	1.92			Bacillus licheniformis
1959	D18-A-8-18	UC7	BCT	8	mGAM	6	aerobic	Enterococcus avium	2.17			Enterococcus avium
1960	D18-A-8-19	UC7	BCT	8	mGAM	6	aerobic	Enterococcus avium	2.2			Enterococcus avium
1961	D18-A-8-21	UC7	BCT	8	mGAM	6	aerobic	Enterococcus faecium	2.5			Enterococcus faecium
1962	D18-A-8-23	UC7	BCT	8	mGAM	6	aerobic	Enterococcus faecium	2.35			Enterococcus faecium
1963	D18-A-8-24	UC7	BCT	8	mGAM	6	aerobic	Enterococcus avium	2.18			Enterococcus avium
1964	D18-A-8-25	UC7	mGAM	8	mGAM	6	aerobic	Bacillus licheniformis	1.89			Bacillus licheniformis
1965	D18-A-8-26	UC7	mGAM	8	mGAM	6	aerobic	Enterococcus avium	2.16			Enterococcus avium
1966	D18-A-8-27	UC7	mGAM	8	mGAM	6	aerobic	Enterococcus avium	2.21			Enterococcus avium
1967	D18-A-8-28	UC7	mGAM	8	mGAM	6	aerobic	Enterococcus gallinarum	2.06			Enterococcus gallinarum
1968	D18-A-8-29	UC7	mGAM	8	mGAM	6	aerobic	Enterococcus avium	2.04			Enterococcus avium
1969	D18-A-8-30	UC7	mGAM	8	mGAM	6	aerobic	Enterococcus avium	2.13			Enterococcus avium
1970	D18-A-8-31	UC7	mGAM	8	mGAM	6	aerobic	Enterococcus avium	2.13			Enterococcus avium
1971	D18-A-8-32	UC7	mGAM	8	mGAM	6	aerobic	Enterococcus faecium	2.36			Enterococcus faecium
1972	D18-A-8-33	UC7	mGAM	8	mGAM	6	aerobic	Enterococcus faecium	2.42			Enterococcus faecium
1973	D18-A-8-34	UC7	mGAM	8	mGAM	6	aerobic	Enterococcus avium	2.23			Enterococcus avium
1974	D18-A-8-35	UC7	mGAM	8	mGAM	6	aerobic	Enterococcus avium	2.23			Enterococcus avium
1975	D18-A-8-36	UC7	mGAM	8	mGAM	6	aerobic	Enterococcus avium	2.17			Enterococcus avium
1976	D18-A-8-37	UC7	mGAM	8	mGAM	6	aerobic	Enterococcus avium	2.11			Enterococcus avium
1977	D18-A-8-38	UC7	mGAM	8	mGAM	6	aerobic	Enterococcus faecium	2.4			Enterococcus faecium
1978	D18-A-8-39	UC7	mGAM	8	mGAM	6	aerobic	Enterococcus avium	2.05			Enterococcus avium
1979	D18-A-8-40	UC7	mGAM	8	mGAM	6	aerobic	Enterococcus faecium	2.53			Enterococcus faecium
1980	D18-A-8-41	UC7	mGAM	8	mGAM	6	aerobic	Enterococcus avium	2.17			Enterococcus avium
1981	D18-A-8-42	UC7	mGAM	8	mGAM	6	aerobic	Enterococcus avium	2.17			Enterococcus avium
1982	D18-A-8-43	UC7	mGAM	8	mGAM	6	aerobic	Enterococcus avium	2.22			Enterococcus avium
1983	D18-A-8-44	UC7	mGAM	8	mGAM	6	aerobic	Enterococcus faecium	2.54			Enterococcus faecium
1984	D18-A-8-45	UC7	mGAM	8	mGAM	6	aerobic	Enterococcus avium	2.14			Enterococcus avium
1985	D18-A-8-46	UC7	mGAM	8	mGAM	6	aerobic	Enterococcus avium	1.99			Enterococcus avium
1986	D18-A-8-47	UC7	mGAM	8	mGAM	6	aerobic	Enterococcus avium	2.19			Enterococcus avium
1987	D18-A-8-48	UC7	mGAM	8	mGAM	6	aerobic	Escherichia coli	2.06			Escherichia coli
1988	D18-A-8-49	UC7	mGAM	8	mGAM	6	aerobic	Enterococcus faecium	2.55			Enterococcus faecium
1989	D18-A-8-50	UC7	mGAM	8	mGAM	6	aerobic	Enterococcus gallinarum	2.14			Enterococcus gallinarum
1990	D18-A-8-51	UC7	mGAM	8	mGAM	6	aerobic	Enterococcus avium	2.05			Enterococcus avium
1991	D18-A-8-52	UC7	mGAM	8	mGAM	6	aerobic	Enterococcus avium	2.16			Enterococcus avium
1992	D18-A-8-55	UC7	mGAM	8	mGAM	6	aerobic	Enterococcus avium	2.17			Enterococcus avium
1993	D18-A-8-56	UC7	mGAM	8	mGAM	6	aerobic	Enterococcus avium	2.06			Enterococcus avium
1994	D18-A-8-57	UC7	mGAM	8	mGAM	6	aerobic	Enterococcus faecium	2.41			Enterococcus faecium
1995	D18-A-8-58	UC7	mGAM	8	mGAM	6	aerobic	Enterococcus avium	2.16			Enterococcus avium
1996	D18-A-8-59	UC7	mGAM	8	mGAM	6	aerobic	Enterococcus faecium	2.5			Enterococcus faecium
1997	D18-A-8-60	UC7	mGAM	8	mGAM	6	aerobic	Enterococcus faecium	2.35			Enterococcus faecium
1998	D18-A-8-61	UC7	mGAM	8	mGAM	6	aerobic	Enterococcus faecium	2.53			Enterococcus faecium
[truncated: 380 more rows]

## Sheet: Anaerobic isolation
								Identification (Bruker MALDI Biotyper Sirius system)		Identification (16S rRNA gene sequencing)			GenBank accession numbers
no.	Stock code	Patient ID	Preincubation medium	Preincubation days	Isolation medium	Dilution factor (log)	Aerobic/anaerobic	Organism (best match)	Score value	Matched species in EzBioCloud	Similarity	Classification	16S rRNA	Draft genome	Culture collection no.	Novel species candidate	FT-IR analysis
1	D1-N-0-1	UC1	None	0	mGAM	6	anaerobic	Clostridium perfringens	2.38	Clostridium perfringens	0.9978	Clostridium perfringens	PQ222450				√
2	D1-N-0-2	UC1	None	0	mGAM	6	anaerobic	Enterococcus faecium	2.35			Enterococcus faecium
3	D1-N-0-3	UC1	None	0	mGAM	6	anaerobic	Enterococcus faecium	2.18			Enterococcus faecium
4	D1-N-0-4	UC1	None	0	mGAM	6	anaerobic	Enterococcus faecium	2.01			Enterococcus faecium
5	D1-N-0-7	UC1	None	0	mGAM	6	anaerobic	Bifidobacterium longum	1.96			Bifidobacterium longum
6	D1-N-0-8	UC1	None	0	mGAM	6	anaerobic	Bifidobacterium pseudocatenulatum	1.76			Bifidobacterium pseudocatenulatum
7	D1-N-0-9	UC1	None	0	mGAM	6	anaerobic	Streptococcus salivarius	2.12			Streptococcus salivarius
8	D1-N-0-10	UC1	None	0	mGAM	6	anaerobic	Enterococcus faecium	2.01			Enterococcus faecium
9	D1-N-0-11	UC1	None	0	mGAM	6	anaerobic	Enterococcus faecium	1.85			Enterococcus faecium
10	D1-N-0-12	UC1	None	0	mGAM	6	anaerobic	Enterococcus faecium	1.92			Enterococcus faecium
11	D1-N-0-14	UC1	None	0	mGAM	6	anaerobic	No Organism Identification Possible	1.19	Bacillus haynesii	0.99	Bacillus haynesii	PQ222417
12	D1-N-0-17	UC1	None	0	mGAM	6	anaerobic	Clostridium innocuum	1.9			Clostridium innocuum
13	D1-N-0-18	UC1	None	0	mGAM	6	anaerobic	Bacillus cereus	2.28			Bacillus cereus
14	D1-N-0-20	UC1	None	0	mGAM	6	anaerobic	Enterococcus faecium	1.79			Enterococcus faecium
15	D1-N-0-21	UC1	None	0	mGAM	6	anaerobic	Enterococcus avium	1.93			Enterococcus avium
16	D1-N-0-22	UC1	None	0	mGAM	6	anaerobic	Bifidobacterium longum	1.89			Bifidobacterium longum
17	D1-N-0-23	UC1	None	0	mGAM	6	anaerobic	Enterococcus faecium	2.23			Enterococcus faecium
18	D1-N-0-24	UC1	None	0	mGAM	6	anaerobic	Enterococcus faecium	1.87			Enterococcus faecium
19	D1-N-0-25	UC1	None	0	mGAM	6	anaerobic	Streptococcus parasanguinis	1.94			Streptococcus parasanguinis
20	D1-N-0-26	UC1	None	0	mGAM	6	anaerobic	Clostridium innocuum	2.05			Clostridium innocuum
21	D1-N-0-31	UC1	None	0	mGAM	6	anaerobic	Enterococcus faecium	2.29			Enterococcus faecium
22	D1-N-0-32	UC1	None	0	mGAM	6	anaerobic	Streptococcus vestibularis	2.2			Streptococcus vestibularis
23	D1-N-0-33	UC1	None	0	mGAM	7	anaerobic	No Organism Identification Possible	1.22	Bacillus velezensis	0.99	Bacillus velezensis	PQ222426
24	D1-N-0-34	UC1	None	0	mGAM	7	anaerobic	Enterococcus casseliflavus	2.2			Enterococcus casseliflavus
25	D1-N-0-36	UC1	None	0	mGAM	7	anaerobic	Bifidobacterium longum	1.87			Bifidobacterium longum
26	D1-N-0-41	UC1	None	0	mGAM	8	anaerobic	Enterococcus faecium	2.18			Enterococcus faecium
27	D1-N-0-42	UC1	None	0	mGAM	8	anaerobic	Clostridium innocuum	2.03			Clostridium innocuum
28	D1-N-0-43	UC1	None	0	mGAM	8	anaerobic	Enterococcus faecium	2.32			Enterococcus faecium
29	D1-N-0-45	UC1	None	0	mGAM	8	anaerobic	Bifidobacterium longum	1.89			Bifidobacterium longum
30	D1-BN-1-1	UC1	BCT	1	mGAM	6	anaerobic	Clostridium perfringens	2.23			Clostridium perfringens
31	D1-GN-1-1	UC1	mGAM	1	mGAM	6	anaerobic	Clostridium baratii	1.94			Clostridium baratii
32	D1-GN-1-2	UC1	mGAM	1	mGAM	6	anaerobic	Clostridium perfringens	2.12			Clostridium perfringens
33	D1-BN-1-3	UC1	BCT	1	mGAM	6	anaerobic	Clostridium perfringens	2.46			Clostridium perfringens
34	D1-GN-1-3	UC1	mGAM	1	mGAM	6	anaerobic	Paraclostridium bifermentans	1.91			Paraclostridium bifermentans
35	D1-GN-1-4	UC1	mGAM	1	mGAM	6	anaerobic	Bacillus cereus	2.32			Bacillus cereus
36	D1-GN-1-5	UC1	mGAM	1	mGAM	6	anaerobic	Paraclostridium bifermentans	1.86			Paraclostridium bifermentans
37	D1-BN-1-6	UC1	BCT	1	mGAM	6	anaerobic	Enterococcus faecium	2.08			Enterococcus faecium
38	D1-GN-1-6	UC1	mGAM	1	mGAM	6	anaerobic	Enterococcus faecium	1.92			Enterococcus faecium
39	D1-BN-1-7	UC1	BCT	1	mGAM	6	anaerobic	Clostridium perfringens	2.44			Clostridium perfringens
40	D1-GN-1-8	UC1	mGAM	1	mGAM	6	anaerobic	Clostridium perfringens	2.29			Clostridium perfringens
41	D1-BN-1-9	UC1	BCT	1	mGAM	6	anaerobic	Enterococcus faecalis	2.31			Enterococcus faecalis
42	D1-GN-1-10	UC1	mGAM	1	mGAM	6	anaerobic	Enterococcus faecalis	2.4			Enterococcus faecalis
43	D1-BN-1-11	UC1	BCT	1	mGAM	6	anaerobic	Enterococcus faecium	2.17			Enterococcus faecium
44	D1-GN-1-11	UC1	mGAM	1	mGAM	6	anaerobic	Enterococcus faecium	2.36			Enterococcus faecium
45	D1-GN-1-12	UC1	mGAM	1	mGAM	6	anaerobic	Clostridium perfringens	2.47			Clostridium perfringens
46	D1-BN-1-13	UC1	BCT	1	mGAM	6	anaerobic	Enterococcus faecium	2.08			Enterococcus faecium
47	D1-GN-1-13	UC1	mGAM	1	mGAM	6	anaerobic	Enterococcus faecium	2.26			Enterococcus faecium
48	D1-BN-1-14	UC1	BCT	1	mGAM	6	anaerobic	Enterococcus faecalis	2.45			Enterococcus faecalis
49	D1-GN-1-14	UC1	mGAM	1	mGAM	6	anaerobic	Clostridium perfringens	2.44			Clostridium perfringens
50	D1-BN-1-15	UC1	BCT	1	mGAM	6	anaerobic	Streptococcus salivarius	2.23			Streptococcus salivarius
51	D1-GN-1-15	UC1	mGAM	1	mGAM	6	anaerobic	Clostridium perfringens	2.1			Clostridium perfringens
52	D1-BN-1-16	UC1	BCT	1	mGAM	6	anaerobic	Enterococcus faecium	1.89			Enterococcus faecium
53	D1-GN-1-17	UC1	mGAM	1	mGAM	6	anaerobic	Paraclostridium bifermentans	1.89			Paraclostridium bifermentans
54	D1-BN-1-18	UC1	BCT	1	mGAM	6	anaerobic	Enterococcus faecium	2.19			Enterococcus faecium
55	D1-BN-1-19	UC1	BCT	1	mGAM	6	anaerobic	Clostridium baratii	2.23			Clostridium baratii
56	D1-GN-1-19	UC1	mGAM	1	mGAM	6	anaerobic	Paraclostridium bifermentans	1.85			Paraclostridium bifermentans
57	D1-BN-1-20	UC1	BCT	1	mGAM	6	anaerobic	Clostridium baratii	2.2			Clostridium baratii
58	D1-GN-1-20	UC1	mGAM	1	mGAM	6	anaerobic	Clostridium baratii	2.37			Clostridium baratii
59	D1-BN-1-21	UC1	BCT	1	mGAM	6	anaerobic	Clostridium perfringens	2.55			Clostridium perfringens
60	D1-GN-1-21	UC1	mGAM	1	mGAM	6	anaerobic	Clostridium baratii	1.85			Clostridium baratii
61	D1-BN-1-22	UC1	BCT	1	mGAM	6	anaerobic	Clostridium baratii	2.15			Clostridium baratii
62	D1-GN-1-22	UC1	mGAM	1	mGAM	6	anaerobic	Clostridium perfringens	2.31			Clostridium perfringens
63	D1-BN-1-23	UC1	BCT	1	mGAM	6	anaerobic	Enterococcus faecalis	2.09			Enterococcus faecalis
64	D1-GN-1-23	UC1	mGAM	1	mGAM	6	anaerobic	Clostridium perfringens	2.36			Clostridium perfringens
65	D1-BN-1-24	UC1	BCT	1	mGAM	6	anaerobic	Enterococcus faecium	2.29			Enterococcus faecium
66	D1-GN-1-24	UC1	mGAM	1	mGAM	6	anaerobic	Enterococcus faecium	2.18			Enterococcus faecium
67	D1-BN-1-25	UC1	BCT	1	mGAM	6	anaerobic	Enterococcus faecium	2.21			Enterococcus faecium
68	D1-GN-1-25	UC1	mGAM	1	mGAM	6	anaerobic	Clostridium perfringens	2.4			Clostridium perfringens
69	D1-GN-1-26	UC1	mGAM	1	mGAM	6	anaerobic	Enterococcus asini	2.03			Enterococcus asini
70	D1-BN-1-27	UC1	BCT	1	mGAM	6	anaerobic	Clostridium perfringens	1.83			Clostridium perfringens
71	D1-GN-1-27	UC1	mGAM	1	mGAM	6	anaerobic	Enterococcus faecalis	2.29			Enterococcus faecalis
72	D1-GN-1-28	UC1	mGAM	1	mGAM	6	anaerobic	Clostridium perfringens	2.19			Clostridium perfringens
73	D1-BN-1-29	UC1	BCT	1	mGAM	6	anaerobic	Enterococcus faecium	2.12			Enterococcus faecium
74	D1-GN-1-29	UC1	mGAM	1	mGAM	6	anaerobic	Enterococcus faecium	2.27			Enterococcus faecium
75	D1-GN-1-30	UC1	mGAM	1	mGAM	6	anaerobic	Clostridium baratii	2.13			Clostridium baratii
76	D1-BN-1-31	UC1	BCT	1	mGAM	6	anaerobic	Paraclostridium bifermentans	1.71			Paraclostridium bifermentans
77	D1-GN-1-31	UC1	mGAM	1	mGAM	6	anaerobic	Clostridium perfringens	2.41			Clostridium perfringens
78	D1-BN-1-32	UC1	BCT	1	mGAM	6	anaerobic	Clostridium perfringens	2.49			Clostridium perfringens
79	D1-GN-1-32	UC1	mGAM	1	mGAM	6	anaerobic	Enterococcus faecium	2.3			Enterococcus faecium
80	D1-BN-1-33	UC1	BCT	1	mGAM	6	anaerobic	Enterococcus faecium	2.08			Enterococcus faecium
81	D1-GN-1-33	UC1	mGAM	1	mGAM	6	anaerobic	Clostridium perfringens	2.49			Clostridium perfringens
82	D1-GN-1-34	UC1	mGAM	1	mGAM	6	anaerobic	Paraclostridium bifermentans	1.87			Paraclostridium bifermentans
83	D1-BN-1-35	UC1	BCT	1	mGAM	6	anaerobic	Enterococcus faecium	2.26			Enterococcus faecium
84	D1-GN-1-35	UC1	mGAM	1	mGAM	6	anaerobic	Enterococcus faecium	2.07			Enterococcus faecium
85	D1-BN-1-36	UC1	BCT	1	mGAM	6	anaerobic	Enterococcus faecalis	2.35			Enterococcus faecalis
86	D1-GN-1-36	UC1	mGAM	1	mGAM	6	anaerobic	Clostridium perfringens	2.46			Clostridium perfringens
87	D1-BN-1-37	UC1	BCT	1	mGAM	6	anaerobic	Clostridium baratii	2.21			Clostridium baratii
88	D1-BN-1-38	UC1	BCT	1	mGAM	6	anaerobic	Enterococcus faecium	2.15			Enterococcus faecium
89	D1-GN-1-38	UC1	mGAM	1	mGAM	6	anaerobic	Clostridium perfringens	2.02			Clostridium perfringens
90	D1-BN-1-39	UC1	BCT	1	mGAM	6	anaerobic	Streptococcus salivarius	2.06			Streptococcus salivarius
91	D1-GN-1-39	UC1	mGAM	1	mGAM	6	anaerobic	Enterococcus faecium	2.39			Enterococcus faecium
92	D1-BN-1-40	UC1	BCT	1	mGAM	6	anaerobic	Enterococcus faecium	1.91			Enterococcus faecium
93	D1-GN-1-40	UC1	mGAM	1	mGAM	6	anaerobic	Paraclostridium bifermentans	1.79			Paraclostridium bifermentans
94	D1-BN-1-41	UC1	BCT	1	mGAM	6	anaerobic	Clostridium perfringens	2.41			Clostridium perfringens
95	D1-GN-1-41	UC1	mGAM	1	mGAM	6	anaerobic	Enterococcus faecium	2.24			Enterococcus faecium
96	D1-BN-1-42	UC1	BCT	1	mGAM	6	anaerobic	Enterococcus faecalis	2.34			Enterococcus faecalis
97	D1-GN-1-42	UC1	mGAM	1	mGAM	6	anaerobic	Clostridium perfringens	2.26			Clostridium perfringens
98	D1-BN-1-43	UC1	BCT	1	mGAM	6	anaerobic	Enterococcus faecalis	2.46			Enterococcus faecalis
99	D1-GN-1-43	UC1	mGAM	1	mGAM	6	anaerobic	Clostridium perfringens	2.14			Clostridium perfringens
100	D1-BN-1-44	UC1	BCT	1	mGAM	6	anaerobic	Streptococcus salivarius	1.78			Streptococcus salivarius
101	D1-GN-1-44	UC1	mGAM	1	mGAM	6	anaerobic	Bifidobacterium longum	1.89			Bifidobacterium longum
102	D1-GN-1-46	UC1	mGAM	1	mGAM	6	anaerobic	Clostridium perfringens	2.13			Clostridium perfringens
103	D1-BN-1-47	UC1	BCT	1	mGAM	6	anaerobic	Escherichia coli	2.32			Escherichia coli
104	D1-GN-1-47	UC1	mGAM	1	mGAM	6	anaerobic	Paraclostridium bifermentans	1.89			Paraclostridium bifermentans
105	D1-BN-1-48	UC1	BCT	1	mGAM	6	anaerobic	Enterococcus faecium	2.28			Enterococcus faecium
106	D1-GN-1-48	UC1	mGAM	1	mGAM	6	anaerobic	Streptococcus salivarius	1.87			Streptococcus salivarius
107	D1-GN-1-49	UC1	mGAM	1	mGAM	6	anaerobic	Enterococcus faecium	2.14			Enterococcus faecium
108	D1-BN-1-50	UC1	BCT	1	mGAM	6	anaerobic	Enterococcus faecium	2.14			Enterococcus faecium
109	D1-GN-1-51	UC1	mGAM	1	mGAM	6	anaerobic	Escherichia coli	2.38			Escherichia coli
110	D1-BN-1-52	UC1	BCT	1	mGAM	6	anaerobic	Enterococcus faecium	2.16			Enterococcus faecium
111	D1-GN-1-52	UC1	mGAM	1	mGAM	6	anaerobic	Eubacterium tenue	1.85			Eubacterium tenue
112	D1-GN-1-53	UC1	mGAM	1	mGAM	6	anaerobic	Clostridium perfringens	2.52			Clostridium perfringens
113	D1-BN-1-54	UC1	BCT	1	mGAM	6	anaerobic	Enterococcus faecalis	2.41			Enterococcus faecalis
114	D1-GN-1-54	UC1	mGAM	1	mGAM	6	anaerobic	Clostridium perfringens	2			Clostridium perfringens
115	D1-BN-1-55	UC1	BCT	1	mGAM	6	anaerobic	Enterococcus faecium	2.05			Enterococcus faecium
116	D1-GN-1-55	UC1	mGAM	1	mGAM	6	anaerobic	Enterococcus faecium	2.48			Enterococcus faecium
117	D1-GN-1-56	UC1	mGAM	1	mGAM	6	anaerobic	Enterococcus faecium	2.4			Enterococcus faecium
118	D1-BN-1-56	UC1	BCT	1	mGAM	6	anaerobic	No Organism Identification Possible	1.41	Romboutsia hominis	0.992	Romboutsia hominis	PQ222434
119	D1-GN-1-57	UC1	mGAM	1	mGAM	7	anaerobic	Clostridium perfringens	2.47			Clostridium perfringens
120	D1-BN-1-58	UC1	BCT	1	mGAM	6	anaerobic	Enterococcus faecium	2.01			Enterococcus faecium
121	D1-GN-1-58	UC1	mGAM	1	mGAM	7	anaerobic	Citrobacter amalonaticus	2.33			Citrobacter amalonaticus
122	D1-BN-1-59	UC1	BCT	1	mGAM	6	anaerobic	Enterococcus faecium	2.17			Enterococcus faecium
123	D1-GN-1-59	UC1	mGAM	1	mGAM	7	anaerobic	Clostridium perfringens	2.26			Clostridium perfringens
124	D1-BN-1-60	UC1	BCT	1	mGAM	6	anaerobic	Clostridium perfringens	2.14			Clostridium perfringens
125	D1-GN-1-60	UC1	mGAM	1	mGAM	7	anaerobic	Clostridium perfringens	2.42			Clostridium perfringens
126	D1-BN-1-61	UC1	BCT	1	mGAM	6	anaerobic	Clostridium perfringens	2.45			Clostridium perfringens
127	D1-GN-1-61	UC1	mGAM	1	mGAM	7	anaerobic	Clostridium perfringens	2.54			Clostridium perfringens
128	D1-BN-1-62	UC1	BCT	1	mGAM	6	anaerobic	Enterococcus faecalis	2.37			Enterococcus faecalis
129	D1-GN-1-62	UC1	mGAM	1	mGAM	7	anaerobic	Enterococcus faecium	2.32			Enterococcus faecium
130	D1-BN-1-63	UC1	BCT	1	mGAM	6	anaerobic	Enterococcus faecium	1.92			Enterococcus faecium
131	D1-GN-1-63	UC1	mGAM	1	mGAM	7	anaerobic	Clostridium perfringens	2.45			Clostridium perfringens
132	D1-BN-1-64	UC1	BCT	1	mGAM	6	anaerobic	Enterococcus faecium	2.23			Enterococcus faecium
133	D1-GN-1-64	UC1	mGAM	1	mGAM	7	anaerobic	Clostridium perfringens	2.27			Clostridium perfringens
134	D1-GN-1-65	UC1	mGAM	1	mGAM	7	anaerobic	Enterococcus faecalis	2.31			Enterococcus faecalis
135	D1-GN-1-66	UC1	mGAM	1	mGAM	7	anaerobic	Enterococcus faecium	2.37			Enterococcus faecium
136	D1-BN-1-67	UC1	BCT	1	mGAM	7	anaerobic	Clostridium perfringens	2.14			Clostridium perfringens
137	D1-BN-1-68	UC1	BCT	1	mGAM	7	anaerobic	Streptococcus salivarius	2.23			Streptococcus salivarius
138	D1-GN-1-68	UC1	mGAM	1	mGAM	7	anaerobic	Clostridium perfringens	2.53			Clostridium perfringens
139	D1-BN-1-69	UC1	BCT	1	mGAM	7	anaerobic	Enterococcus avium	1.81			Enterococcus avium
140	D1-GN-1-69	UC1	mGAM	1	mGAM	7	anaerobic	Clostridium perfringens	2.51			Clostridium perfringens
141	D1-BN-1-70	UC1	BCT	1	mGAM	7	anaerobic	Enterococcus faecium	2.22			Enterococcus faecium
142	D1-GN-1-70	UC1	mGAM	1	mGAM	7	anaerobic	Enterococcus faecalis	2.44			Enterococcus faecalis
143	D1-BN-1-71	UC1	BCT	1	mGAM	7	anaerobic	No Organism Identification Possible	1.62	Limosilactobacillus fermentum	0.99	Limosilactobacillus fermentum	PQ222439
144	D1-BN-1-72	UC1	BCT	1	mGAM	7	anaerobic	Enterococcus faecium	1.77			Enterococcus faecium
145	D1-GN-1-72	UC1	mGAM	1	mGAM	7	anaerobic	Enterococcus faecalis	2.25			Enterococcus faecalis
146	D1-BN-1-73	UC1	BCT	1	mGAM	7	anaerobic	Clostridium perfringens	2			Clostridium perfringens
147	D1-GN-1-73	UC1	mGAM	1	mGAM	7	anaerobic	Paraclostridium bifermentans	1.78			Paraclostridium bifermentans
148	D1-BN-1-74	UC1	BCT	1	mGAM	7	anaerobic	Lactiplantibacillus plantarum	1.82			Lactiplantibacillus plantarum
149	D1-GN-1-74	UC1	mGAM	1	mGAM	7	anaerobic	Streptococcus vestibularis	2.37			Streptococcus vestibularis
150	D1-BN-1-75	UC1	BCT	1	mGAM	7	anaerobic	Streptococcus salivarius	2.07			Streptococcus salivarius
151	D1-BN-1-76	UC1	BCT	1	mGAM	7	anaerobic	Streptococcus salivarius	2.16			Streptococcus salivarius
152	D1-GN-1-76	UC1	mGAM	1	mGAM	7	anaerobic	Citrobacter braakii	2.22			Citrobacter braakii
153	D1-BN-1-77	UC1	BCT	1	mGAM	7	anaerobic	Enterococcus faecium	1.99			Enterococcus faecium
154	D1-GN-1-77	UC1	mGAM	1	mGAM	7	anaerobic	Streptococcus salivarius	2.23			Streptococcus salivarius
155	D1-BN-1-78	UC1	BCT	1	mGAM	7	anaerobic	Clostridium perfringens	2.49			Clostridium perfringens
156	D1-GN-1-78	UC1	mGAM	1	mGAM	7	anaerobic	Enterococcus faecium	2.36			Enterococcus faecium
157	D1-BN-1-79	UC1	BCT	1	mGAM	7	anaerobic	Enterococcus faecium	1.99			Enterococcus faecium
158	D1-GN-1-80	UC1	mGAM	1	mGAM	7	anaerobic	Clostridium baratii	2.08			Clostridium baratii
159	D1-BN-1-81	UC1	BCT	1	mGAM	7	anaerobic	Clostridium perfringens	2.46			Clostridium perfringens
160	D1-GN-1-81	UC1	mGAM	1	mGAM	7	anaerobic	Clostridium perfringens	2.49			Clostridium perfringens
161	D1-BN-1-82	UC1	BCT	1	mGAM	7	anaerobic	Streptococcus salivarius	1.95			Streptococcus salivarius
162	D1-GN-1-82	UC1	mGAM	1	mGAM	7	anaerobic	Clostridium baratii	2.17			Clostridium baratii
163	D1-GN-1-83	UC1	mGAM	1	mGAM	7	anaerobic	Clostridium perfringens	2.46			Clostridium perfringens
164	D1-BN-1-84	UC1	BCT	1	mGAM	7	anaerobic	Streptococcus salivarius	1.91			Streptococcus salivarius
165	D1-GN-1-84	UC1	mGAM	1	mGAM	7	anaerobic	Clostridium perfringens	2.42			Clostridium perfringens
166	D1-BN-1-85	UC1	BCT	1	mGAM	7	anaerobic	Enterococcus faecium	2.15			Enterococcus faecium
167	D1-GN-1-85	UC1	mGAM	1	mGAM	7	anaerobic	Paeniclostridium sordellii	1.86			Paeniclostridium sordellii
168	D1-BN-1-86	UC1	BCT	1	mGAM	7	anaerobic	Enterococcus faecium	2.07			Enterococcus faecium
169	D1-GN-1-86	UC1	mGAM	1	mGAM	7	anaerobic	Clostridium baratii	2.24			Clostridium baratii
170	D1-GN-1-87	UC1	mGAM	1	mGAM	7	anaerobic	Clostridium perfringens	2.37			Clostridium perfringens
171	D1-BN-1-88	UC1	BCT	1	mGAM	7	anaerobic	Enterococcus faecalis	1.92			Enterococcus faecalis
172	D1-GN-1-88	UC1	mGAM	1	mGAM	7	anaerobic	No Organism Identification Possible	1.46	Clostridium perfringens	0.9986	Clostridium perfringens	PQ222451				√
173	D1-BN-1-89	UC1	BCT	1	mGAM	7	anaerobic	Lactococcus lactis	1.97			Lactococcus lactis
174	D1-GN-1-89	UC1	mGAM	1	mGAM	7	anaerobic	Enterococcus faecium	2.37			Enterococcus faecium
175	D1-BN-1-90	UC1	BCT	1	mGAM	7	anaerobic	Enterococcus faecium	1.95			Enterococcus faecium
176	D1-GN-1-90	UC1	mGAM	1	mGAM	7	anaerobic	Citrobacter braakii	2.3			Citrobacter braakii
177	D1-BN-1-91	UC1	BCT	1	mGAM	7	anaerobic	Enterococcus faecium	2.13			Enterococcus faecium
178	D1-GN-1-91	UC1	mGAM	1	mGAM	7	anaerobic	Enterococcus faecalis	2.41			Enterococcus faecalis
179	D1-BN-1-92	UC1	BCT	1	mGAM	7	anaerobic	Streptococcus salivarius	1.76			Streptococcus salivarius
180	D1-GN-1-92	UC1	mGAM	1	mGAM	7	anaerobic	Enterococcus faecium	2.28			Enterococcus faecium
181	D1-BN-1-93	UC1	BCT	1	mGAM	7	anaerobic	Clostridium perfringens	2.45			Clostridium perfringens
182	D1-GN-1-93	UC1	mGAM	1	mGAM	7	anaerobic	Citrobacter freundii	2			Citrobacter freundii
183	D1-BN-1-94	UC1	BCT	1	mGAM	7	anaerobic	Streptococcus salivarius	2			Streptococcus salivarius
184	D1-GN-1-94	UC1	mGAM	1	mGAM	7	anaerobic	No Organism Identification Possible	1.36	Paraclostridium bifermentans	1	Paraclostridium bifermentans	PQ222446
185	D1-BN-1-95	UC1	BCT	1	mGAM	7	anaerobic	Enterococcus faecium	1.79			Enterococcus faecium
186	D1-GN-1-95	UC1	mGAM	1	mGAM	7	anaerobic	Enterococcus faecium	2.12			Enterococcus faecium
187	D1-N-5-1	UC1	BCT	5	mGAM	6	anaerobic	Enterococcus faecalis	2.27			Enterococcus faecalis
188	D1-N-5-2	UC1	BCT	5	mGAM	6	anaerobic	Bacteroides uniformis	2.32			Bacteroides uniformis
189	D1-N-5-3	UC1	BCT	5	mGAM	6	anaerobic	Escherichia coli	2.38			Escherichia coli
190	D1-N-5-4	UC1	BCT	5	mGAM	6	anaerobic	Enterococcus faecium	2.35			Enterococcus faecium
191	D1-N-5-5	UC1	BCT	5	mGAM	6	anaerobic	Enterococcus faecium	2.02			Enterococcus faecium
192	D1-N-5-8	UC1	BCT	5	mGAM	6	anaerobic	Enterococcus faecium	2.29			Enterococcus faecium
193	D1-N-5-10	UC1	BCT	5	mGAM	6	anaerobic	Enterococcus faecium	2.33			Enterococcus faecium
194	D1-N-5-11	UC1	BCT	5	mGAM	6	anaerobic	Citrobacter amalonaticus	2.22			Citrobacter amalonaticus
195	D1-N-5-12	UC1	BCT	5	mGAM	6	anaerobic	Enterococcus faecium	2.33			Enterococcus faecium
196	D1-N-5-13	UC1	BCT	5	mGAM	6	anaerobic	Enterococcus faecium	2.27			Enterococcus faecium
197	D1-N-5-14	UC1	BCT	5	mGAM	6	anaerobic	Enterococcus faecium	2.34			Enterococcus faecium
198	D1-N-5-16	UC1	BCT	5	mGAM	6	anaerobic	Escherichia coli	2.19			Escherichia coli
199	D1-N-5-18	UC1	BCT	5	mGAM	6	anaerobic	Enterococcus faecalis	2.26			Enterococcus faecalis
200	D1-N-5-19	UC1	BCT	5	mGAM	6	anaerobic	Enterococcus faecium	2.3			Enterococcus faecium
201	D1-N-5-20	UC1	BCT	5	mGAM	6	anaerobic	Escherichia coli	2.13			Escherichia coli
202	D1-N-5-21	UC1	BCT	5	mGAM	6	anaerobic	Citrobacter amalonaticus	2.36			Citrobacter amalonaticus
203	D1-N-5-22	UC1	BCT	5	mGAM	6	anaerobic	Enterococcus asini	2.16			Enterococcus asini
204	D1-N-5-23	UC1	BCT	5	mGAM	6	anaerobic	Citrobacter amalonaticus	2.12			Citrobacter amalonaticus
205	D1-N-5-24	UC1	BCT	5	mGAM	6	anaerobic	Paeniclostridium sordellii	1.8			Paeniclostridium sordellii
206	D1-N-5-25	UC1	BCT	5	mGAM	6	anaerobic	Enterococcus faecium	2.22			Enterococcus faecium
207	D1-N-5-26	UC1	BCT	5	mGAM	6	anaerobic	Escherichia coli	2.25			Escherichia coli
208	D1-N-5-27	UC1	BCT	5	mGAM	6	anaerobic	Enterococcus avium	2.17			Enterococcus avium
209	D1-N-5-28	UC1	BCT	5	mGAM	6	anaerobic	Enterococcus faecium	2.15			Enterococcus faecium
210	D1-N-5-29	UC1	BCT	5	mGAM	6	anaerobic	No Organism Identification Possible	1.37	Terrisporobacter petrolearius	0.99	Terrisporobacter petrolearius	PQ222418
211	D1-N-5-30	UC1	BCT	5	mGAM	6	anaerobic	Citrobacter amalonaticus	2.17			Citrobacter amalonaticus
212	D1-N-5-33	UC1	BCT	5	mGAM	7	anaerobic	Terrisporobacter glycolicus	1.92			Terrisporobacter glycolicus
213	D1-N-5-34	UC1	BCT	5	mGAM	7	anaerobic	Enterococcus faecium	2.29			Enterococcus faecium
214	D1-N-5-35	UC1	BCT	5	mGAM	7	anaerobic	Citrobacter amalonaticus	2.13			Citrobacter amalonaticus
215	D1-N-5-36	UC1	BCT	5	mGAM	7	anaerobic	Enterococcus faecium	2.13			Enterococcus faecium
216	D1-N-5-38	UC1	BCT	5	mGAM	7	anaerobic	Enterococcus avium	2.11			Enterococcus avium
217	D1-N-5-39	UC1	BCT	5	mGAM	7	anaerobic	No Organism Identification Possible	1.48	Terrisporobacter petrolearius	0.99	Terrisporobacter petrolearius	PQ222422
218	D1-N-5-40	UC1	BCT	5	mGAM	7	anaerobic	Enterococcus faecium	2.16			Enterococcus faecium
219	D1-N-5-41	UC1	BCT	5	mGAM	7	anaerobic	Clostridium innocuum	2.31			Clostridium innocuum
220	D1-N-5-42	UC1	BCT	5	mGAM	7	anaerobic	Enterococcus faecalis	2.4			Enterococcus faecalis
221	D1-N-5-44	UC1	BCT	5	mGAM	7	anaerobic	Escherichia coli	2.26			Escherichia coli
222	D1-N-5-45	UC1	BCT	5	mGAM	7	anaerobic	Citrobacter amalonaticus	2.36			Citrobacter amalonaticus
223	D1-N-5-46	UC1	BCT	5	mGAM	7	anaerobic	Clostridium innocuum	2.05			Clostridium innocuum
224	D1-N-5-47	UC1	BCT	5	mGAM	7	anaerobic	Citrobacter amalonaticus	2.25			Citrobacter amalonaticus
225	D1-N-5-49	UC1	mGAM	5	mGAM	6	anaerobic	Paraclostridium bifermentans	1.81			Paraclostridium bifermentans
226	D1-N-5-50	UC1	mGAM	5	mGAM	6	anaerobic	Citrobacter braakii	2.32			Citrobacter braakii
227	D1-N-5-51	UC1	mGAM	5	mGAM	6	anaerobic	No Organism Identification Possible	1.29	Terrisporobacter petrolearius	0.99	Terrisporobacter petrolearius	PQ222427
228	D1-N-5-52	UC1	mGAM	5	mGAM	6	anaerobic	Terrisporobacter glycolicus	1.71			Terrisporobacter glycolicus
229	D1-N-5-56	UC1	mGAM	5	mGAM	6	anaerobic	Enterococcus faecalis	2.33			Enterococcus faecalis
230	D1-N-5-57	UC1	mGAM	5	mGAM	6	anaerobic	Paraclostridium bifermentans	1.75			Paraclostridium bifermentans
231	D1-N-5-58	UC1	mGAM	5	mGAM	6	anaerobic	Paraclostridium bifermentans	1.84			Paraclostridium bifermentans
232	D1-N-5-59	UC1	mGAM	5	mGAM	6	anaerobic	Clostridium butyricum	1.89			Clostridium butyricum
233	D1-N-5-60	UC1	mGAM	5	mGAM	6	anaerobic	Citrobacter braakii	2.12			Citrobacter braakii
234	D1-N-5-61	UC1	mGAM	5	mGAM	6	anaerobic	Enterococcus faecalis	2.28			Enterococcus faecalis
235	D1-N-5-62	UC1	mGAM	5	mGAM	6	anaerobic	Terrisporobacter glycolicus	1.81			Terrisporobacter glycolicus
236	D1-N-5-64	UC1	mGAM	5	mGAM	6	anaerobic	No Organism Identification Possible	1.33	Terrisporobacter petrolearius	0.99	Terrisporobacter petrolearius	PQ222430
237	D1-N-5-65	UC1	mGAM	5	mGAM	6	anaerobic	Enterococcus faecium	2.35			Enterococcus faecium
238	D1-N-5-66	UC1	mGAM	5	mGAM	6	anaerobic	Paeniclostridium sordellii	1.73			Paeniclostridium sordellii
239	D1-N-5-67	UC1	mGAM	5	mGAM	6	anaerobic	Enterococcus faecalis	2.06			Enterococcus faecalis
240	D1-N-5-68	UC1	mGAM	5	mGAM	6	anaerobic	Paraclostridium bifermentans	1.77			Paraclostridium bifermentans
241	D1-N-5-70	UC1	mGAM	5	mGAM	6	anaerobic	Citrobacter braakii	2.34			Citrobacter braakii
242	D1-N-5-71	UC1	mGAM	5	mGAM	6	anaerobic	Enterococcus faecalis	2.35			Enterococcus faecalis
243	D1-N-5-74	UC1	mGAM	5	mGAM	7	anaerobic	Citrobacter freundii	2.34			Citrobacter freundii
244	D1-N-5-75	UC1	mGAM	5	mGAM	7	anaerobic	Escherichia coli	2.33			Escherichia coli
245	D1-N-5-76	UC1	mGAM	5	mGAM	7	anaerobic	Citrobacter freundii	2.21			Citrobacter freundii
246	D1-N-5-79	UC1	mGAM	5	mGAM	7	anaerobic	Enterococcus casseliflavus	2.32			Enterococcus casseliflavus
247	D1-N-5-80	UC1	mGAM	5	mGAM	7	anaerobic	Enterococcus faecium	2.13			Enterococcus faecium
248	D1-N-5-82	UC1	mGAM	5	mGAM	7	anaerobic	Paraclostridium bifermentans	1.75			Paraclostridium bifermentans
249	D1-N-5-83	UC1	mGAM	5	mGAM	7	anaerobic	Citrobacter freundii	2.28			Citrobacter freundii
250	D1-N-5-84	UC1	mGAM	5	mGAM	7	anaerobic	Enterococcus faecalis	2.32			Enterococcus faecalis
251	D1-N-5-85	UC1	mGAM	5	mGAM	7	anaerobic	Enterococcus faecium	2.17			Enterococcus faecium
252	D1-N-5-87	UC1	mGAM	5	mGAM	7	anaerobic	Escherichia coli	2.13			Escherichia coli
253	D1-N-5-89	UC1	mGAM	5	mGAM	7	anaerobic	Enterococcus faecalis	2.13			Enterococcus faecalis
254	D1-N-5-90	UC1	mGAM	5	mGAM	7	anaerobic	Clostridium ramosum	2.34	Clostridium ramosum	0.9993	Clostridium ramosum	PQ222452				√
255	D1-N-5-91	UC1	mGAM	5	mGAM	7	anaerobic	Enterococcus faecium	2.31			Enterococcus faecium
256	D1-N-5-92	UC1	mGAM	5	mGAM	7	anaerobic	Flavonifractor plautii	1.84			Flavonifractor plautii
257	D1-N-5-93	UC1	mGAM	5	mGAM	7	anaerobic	No Organism Identification Possible	1.53	Paraclostridium bifermentans	1	Paraclostridium bifermentans	PQ222435
258	D1-N-5-94	UC1	mGAM	5	mGAM	7	anaerobic	Citrobacter amalonaticus	2.17			Citrobacter amalonaticus
259	D1-N-5-96	UC1	mGAM	5	mGAM	7	anaerobic	Citrobacter braakii	2.24			Citrobacter braakii
260	D1-N-10-1	UC1	BCT	10	mGAM	6	anaerobic	Enterococcus faecium	2.12			Enterococcus faecium
261	D1-N-10-2	UC1	BCT	10	mGAM	6	anaerobic	Escherichia coli	2.33			Escherichia coli
262	D1-N-10-5	UC1	BCT	10	mGAM	6	anaerobic	Clostridium butyricum	2.2			Clostridium butyricum
263	D1-N-10-8	UC1	BCT	10	mGAM	6	anaerobic	Bacteroides thetaiotaomicron	2.06			Bacteroides thetaiotaomicron
264	D1-N-10-9	UC1	BCT	10	mGAM	6	anaerobic	Bacteroides thetaiotaomicron	2.18			Bacteroides thetaiotaomicron
265	D1-N-10-11	UC1	BCT	10	mGAM	6	anaerobic	Escherichia coli	2.32			Escherichia coli
266	D1-N-10-12	UC1	BCT	10	mGAM	6	anaerobic	Bifidobacterium pseudocatenulatum	1.75			Bifidobacterium pseudocatenulatum
267	D1-N-10-13	UC1	BCT	10	mGAM	6	anaerobic	Bacteroides uniformis	2.39			Bacteroides uniformis
268	D1-N-10-14	UC1	BCT	10	mGAM	6	anaerobic	Clostridium butyricum	2.12			Clostridium butyricum
269	D1-N-10-15	UC1	BCT	10	mGAM	6	anaerobic	Bifidobacterium adolescentis	1.93			Bifidobacterium adolescentis
270	D1-N-10-16	UC1	BCT	10	mGAM	6	anaerobic	Bacteroides fragilis	1.98			Bacteroides fragilis
271	D1-N-10-17	UC1	BCT	10	mGAM	6	anaerobic	Escherichia coli	2.34			Escherichia coli
272	D1-N-10-18	UC1	BCT	10	mGAM	6	anaerobic	Enterococcus faecium	2.38			Enterococcus faecium
273	D1-N-10-19	UC1	BCT	10	mGAM	6	anaerobic	Eisenbergiella massiliensis	1.95			Eisenbergiella massiliensis
274	D1-N-10-20	UC1	BCT	10	mGAM	6	anaerobic	Bacteroides uniformis	2.26			Bacteroides uniformis
275	D1-N-10-21	UC1	BCT	10	mGAM	6	anaerobic	Enterococcus faecium	2.1			Enterococcus faecium
276	D1-N-10-22	UC1	BCT	10	mGAM	6	anaerobic	Bacteroides thetaiotaomicron	2.26			Bacteroides thetaiotaomicron
277	D1-N-10-23	UC1	BCT	10	mGAM	6	anaerobic	Escherichia coli	2.34			Escherichia coli
278	D1-N-10-24	UC1	BCT	10	mGAM	6	anaerobic	Enterococcus faecium	2.38			Enterococcus faecium
279	D1-N-10-25	UC1	BCT	10	mGAM	6	anaerobic	Terrisporobacter glycolicus	1.81			Terrisporobacter glycolicus
280	D1-N-10-26	UC1	BCT	10	mGAM	6	anaerobic	Eisenbergiella massiliensis	1.93			Eisenbergiella massiliensis
281	D1-N-10-27	UC1	BCT	10	mGAM	6	anaerobic	Eggerthella lenta	1.88			Eggerthella lenta
282	D1-N-10-28	UC1	BCT	10	mGAM	6	anaerobic	Bifidobacterium pseudocatenulatum	1.98			Bifidobacterium pseudocatenulatum
283	D1-N-10-29	UC1	BCT	10	mGAM	6	anaerobic	Escherichia coli	2.26			Escherichia coli
284	D1-N-10-30	UC1	BCT	10	mGAM	6	anaerobic	No Organism Identification Possible	1.45	Terrisporobacter petrolearius	0.99	Terrisporobacter petrolearius	PQ222440
285	D1-N-10-31	UC1	BCT	10	mGAM	6	anaerobic	Eggerthella lenta	2.04			Eggerthella lenta
286	D1-N-10-32	UC1	BCT	10	mGAM	6	anaerobic	Escherichia coli	2.34			Escherichia coli
287	D1-N-10-33	UC1	BCT	10	mGAM	7	anaerobic	Escherichia coli	2.21			Escherichia coli
288	D1-N-10-34	UC1	BCT	10	mGAM	7	anaerobic	Escherichia coli	2.25			Escherichia coli
289	D1-N-10-35	UC1	BCT	10	mGAM	7	anaerobic	Enterococcus faecium	2.32			Enterococcus faecium
290	D1-N-10-37	UC1	BCT	10	mGAM	7	anaerobic	Citrobacter amalonaticus	2.19			Citrobacter amalonaticus
291	D1-N-10-38	UC1	BCT	10	mGAM	7	anaerobic	Clostridium butyricum	2.06			Clostridium butyricum
292	D1-N-10-40	UC1	BCT	10	mGAM	7	anaerobic	Bacteroides uniformis	2.13			Bacteroides uniformis
293	D1-N-10-41	UC1	BCT	10	mGAM	7	anaerobic	Bacteroides uniformis	2.2			Bacteroides uniformis
294	D1-N-10-42	UC1	BCT	10	mGAM	7	anaerobic	Bifidobacterium dentium	1.86			Bifidobacterium dentium
295	D1-N-10-43	UC1	BCT	10	mGAM	7	anaerobic	Citrobacter amalonaticus	2.3			Citrobacter amalonaticus
296	D1-N-10-44	UC1	BCT	10	mGAM	7	anaerobic	Enterococcus faecium	2.41			Enterococcus faecium
297	D1-N-10-45	UC1	BCT	10	mGAM	7	anaerobic	Escherichia coli	2.31			Escherichia coli
298	D1-N-10-46	UC1	BCT	10	mGAM	7	anaerobic	Escherichia coli	2.22			Escherichia coli
299	D1-N-10-47	UC1	BCT	10	mGAM	7	anaerobic	Clostridium innocuum	2.09			Clostridium innocuum
300	D1-N-10-48	UC1	BCT	10	mGAM	7	anaerobic	Clostridium innocuum	2.04			Clostridium innocuum
301	D1-N-10-49	UC1	mGAM	10	mGAM	6	anaerobic	Paraclostridium bifermentans	1.84			Paraclostridium bifermentans
302	D1-N-10-50	UC1	mGAM	10	mGAM	6	anaerobic	Escherichia coli	2.24			Escherichia coli
303	D1-N-10-51	UC1	mGAM	10	mGAM	6	anaerobic	Bifidobacterium dentium	1.84			Bifidobacterium dentium
304	D1-N-10-52	UC1	mGAM	10	mGAM	6	anaerobic	No Organism Identification Possible	1.67	Paraclostridium bifermentans	0.99	Paraclostridium bifermentans	PQ222444
305	D1-N-10-53	UC1	mGAM	10	mGAM	6	anaerobic	Escherichia coli	2.38			Escherichia coli
306	D1-N-10-54	UC1	mGAM	10	mGAM	6	anaerobic	Bacteroides ovatus	1.99			Bacteroides ovatus
307	D1-N-10-55	UC1	mGAM	10	mGAM	6	anaerobic	Escherichia coli	2.14			Escherichia coli
308	D1-N-10-57	UC1	mGAM	10	mGAM	6	anaerobic	Bacteroides uniformis	2.12			Bacteroides uniformis
309	D1-N-10-58	UC1	mGAM	10	mGAM	6	anaerobic	Bacteroides uniformis	2.23			Bacteroides uniformis
310	D1-N-10-61	UC1	mGAM	10	mGAM	6	anaerobic	Escherichia coli	2.32			Escherichia coli
311	D1-N-10-62	UC1	mGAM	10	mGAM	6	anaerobic	Citrobacter freundii	2.12			Citrobacter freundii
312	D1-N-10-64	UC1	mGAM	10	mGAM	6	anaerobic	Enterococcus faecium	2.11			Enterococcus faecium
313	D1-N-10-65	UC1	mGAM	10	mGAM	6	anaerobic	Escherichia coli	2.29			Escherichia coli
314	D1-N-10-66	UC1	mGAM	10	mGAM	6	anaerobic	No Organism Identification Possible	1.28	Terrisporobacter petrolearius	0.99	Terrisporobacter petrolearius	PQ222447
315	D1-N-10-68	UC1	mGAM	10	mGAM	6	anaerobic	Escherichia coli	2.25			Escherichia coli
316	D1-N-10-70	UC1	mGAM	10	mGAM	6	anaerobic	Alistipes onderdonkii	1.9			Alistipes onderdonkii
317	D1-N-10-73	UC1	mGAM	10	mGAM	7	anaerobic	Clostridium butyricum	2.46			Clostridium butyricum
318	D1-N-10-74	UC1	mGAM	10	mGAM	7	anaerobic	Escherichia coli	2.3			Escherichia coli
319	D1-N-10-75	UC1	mGAM	10	mGAM	7	anaerobic	Bacteroides thetaiotaomicron	2.1			Bacteroides thetaiotaomicron
320	D1-N-10-76	UC1	mGAM	10	mGAM	7	anaerobic	Escherichia coli	2.2			Escherichia coli
321	D1-N-10-77	UC1	mGAM	10	mGAM	7	anaerobic	Enterococcus faecium	2.33			Enterococcus faecium
322	D1-N-10-80	UC1	mGAM	10	mGAM	7	anaerobic	Flavonifractor plautii	1.93			Flavonifractor plautii
323	D1-N-10-82	UC1	mGAM	10	mGAM	7	anaerobic	No Organism Identification Possible	1.65	Paraclostridium bifermentans	0.99	Paraclostridium bifermentans	PQ222419
324	D1-N-10-83	UC1	mGAM	10	mGAM	7	anaerobic	Bacteroides uniformis	2.14			Bacteroides uniformis
325	D1-N-10-84	UC1	mGAM	10	mGAM	7	anaerobic	Eggerthella lenta	2.12			Eggerthella lenta
326	D1-N-10-85	UC1	mGAM	10	mGAM	7	anaerobic	Clostridium scindens	2.03			Clostridium scindens
327	D1-N-10-86	UC1	mGAM	10	mGAM	7	anaerobic	Enterococcus faecium	2.36			Enterococcus faecium
328	D1-N-10-87	UC1	mGAM	10	mGAM	7	anaerobic	Peptoniphilus grossensis	2.14			Peptoniphilus grossensis
329	D1-N-10-89	UC1	mGAM	10	mGAM	7	anaerobic	Bacteroides uniformis	2.3			Bacteroides uniformis
330	D1-N-10-90	UC1	mGAM	10	mGAM	7	anaerobic	Paraclostridium bifermentans	1.82			Paraclostridium bifermentans
331	D1-N-10-91	UC1	mGAM	10	mGAM	7	anaerobic	No Organism Identification Possible	1.41	Terrisporobacter petrolearius	0.99	Terrisporobacter petrolearius	PQ222423
332	D1-N-10-92	UC1	mGAM	10	mGAM	7	anaerobic	Escherichia coli	2.3			Escherichia coli
333	D1-N-10-93	UC1	mGAM	10	mGAM	7	anaerobic	Escherichia coli	2.18			Escherichia coli
334	D1-N-10-95	UC1	mGAM	10	mGAM	7	anaerobic	Clostridium innocuum	2			Clostridium innocuum
335	D1-N-15-2	UC1	BCT	15	mGAM	7	anaerobic	Citrobacter amalonaticus	2.08			Citrobacter amalonaticus
336	D1-N-15-5	UC1	BCT	15	mGAM	7	anaerobic	Eggerthella lenta	1.97			Eggerthella lenta
337	D1-N-15-7	UC1	BCT	15	mGAM	7	anaerobic	Clostridium butyricum	1.96			Clostridium butyricum
338	D1-N-15-9	UC1	BCT	15	mGAM	7	anaerobic	Escherichia coli	2.16			Escherichia coli
339	D1-N-15-10	UC1	BCT	15	mGAM	7	anaerobic	Terrisporobacter glycolicus	1.8			Terrisporobacter glycolicus
340	D1-N-15-12	UC1	BCT	15	mGAM	7	anaerobic	Clostridium symbiosum	2.22			Clostridium symbiosum
341	D1-N-15-13	UC1	BCT	15	mGAM	7	anaerobic	Escherichia coli	2.39			Escherichia coli
342	D1-N-15-16	UC1	BCT	15	mGAM	7	anaerobic	Bacteroides uniformis	2.33			Bacteroides uniformis
343	D1-N-15-18	UC1	BCT	15	mGAM	7	anaerobic	Terrisporobacter glycolicus	1.76			Terrisporobacter glycolicus
344	D1-N-15-21	UC1	BCT	15	mGAM	7	anaerobic	Bacteroides uniformis	2.29			Bacteroides uniformis
345	D1-N-15-22	UC1	BCT	15	mGAM	7	anaerobic	No Organism Identification Possible	1.44	Terrisporobacter petrolearius	0.99	Terrisporobacter petrolearius	PQ222428
346	D1-N-15-23	UC1	BCT	15	mGAM	7	anaerobic	Escherichia coli	2.3			Escherichia coli
347	D1-N-15-25	UC1	BCT	15	mGAM	6	anaerobic	Escherichia coli	2.25			Escherichia coli
348	D1-N-15-26	UC1	BCT	15	mGAM	6	anaerobic	Enterococcus faecium	2.32			Enterococcus faecium
349	D1-N-15-27	UC1	BCT	15	mGAM	6	anaerobic	No Organism Identification Possible	1.39	Terrisporobacter petrolearius	0.99	Terrisporobacter petrolearius	PQ222431
350	D1-N-15-28	UC1	BCT	15	mGAM	6	anaerobic	Enterococcus asini	2.09			Enterococcus asini
351	D1-N-15-29	UC1	BCT	15	mGAM	6	anaerobic	Escherichia coli	2.31			Escherichia coli
352	D1-N-15-30	UC1	BCT	15	mGAM	6	anaerobic	Enterococcus faecium	2.39			Enterococcus faecium
353	D1-N-15-32	UC1	BCT	15	mGAM	6	anaerobic	Terrisporobacter glycolicus	1.84			Terrisporobacter glycolicus
354	D1-N-15-33	UC1	BCT	15	mGAM	6	anaerobic	Enterococcus faecium	2.21			Enterococcus faecium
355	D1-N-15-34	UC1	BCT	15	mGAM	6	anaerobic	Citrobacter amalonaticus	2.34			Citrobacter amalonaticus
356	D1-N-15-35	UC1	BCT	15	mGAM	6	anaerobic	Eggerthella lenta	2.03			Eggerthella lenta
357	D1-N-15-36	UC1	BCT	15	mGAM	6	anaerobic	Enterococcus faecium	2.28			Enterococcus faecium
358	D1-N-15-38	UC1	BCT	15	mGAM	6	anaerobic	Escherichia coli	2.33			Escherichia coli
359	D1-N-15-40	UC1	BCT	15	mGAM	6	anaerobic	Eggerthella lenta	1.88			Eggerthella lenta
360	D1-N-15-42	UC1	BCT	15	mGAM	6	anaerobic	No Organism Identification Possible	1.42	Clostridium lavalense	0.99	Clostridium lavalense	PQ222436
361	D1-N-15-43	UC1	BCT	15	mGAM	6	anaerobic	Bacteroides uniformis	2.3			Bacteroides uniformis
362	D1-N-15-44	UC1	BCT	15	mGAM	6	anaerobic	Eggerthella lenta	2.05			Eggerthella lenta
363	D1-N-15-45	UC1	BCT	15	mGAM	6	anaerobic	No Organism Identification Possible	1.57	Terrisporobacter petrolearius	0.99	Terrisporobacter petrolearius	PQ222441
364	D1-N-15-47	UC1	BCT	15	mGAM	6	anaerobic	Enterococcus faecium	2.18			Enterococcus faecium
365	D1-N-15-52	UC1	mGAM	15	mGAM	7	anaerobic	Escherichia coli	2.31			Escherichia coli
366	D1-N-15-55	UC1	mGAM	15	mGAM	7	anaerobic	Escherichia coli	2.38			Escherichia coli
367	D1-N-15-58	UC1	mGAM	15	mGAM	7	anaerobic	Eggerthella lenta	2.22			Eggerthella lenta
368	D1-N-15-59	UC1	mGAM	15	mGAM	7	anaerobic	Asaccharospora irregularis	2.08			Asaccharospora irregularis
369	D1-N-15-60	UC1	mGAM	15	mGAM	7	anaerobic	Terrisporobacter glycolicus	1.86			Terrisporobacter glycolicus
370	D1-N-15-61	UC1	mGAM	15	mGAM	7	anaerobic	Terrisporobacter glycolicus	2.12			Terrisporobacter glycolicus
371	D1-N-15-62	UC1	mGAM	15	mGAM	7	anaerobic	No Organism Identification Possible	1.43	Clostridium culturomicium	0.99	Clostridium culturomicium	PQ222445
372	D1-N-15-63	UC1	mGAM	15	mGAM	7	anaerobic	Enterococcus faecium	2.29			Enterococcus faecium
373	D1-N-15-65	UC1	mGAM	15	mGAM	6	anaerobic	Enterococcus faecium	2.36			Enterococcus faecium
374	D1-N-15-66	UC1	mGAM	15	mGAM	6	anaerobic	Terrisporobacter glycolicus	2.13			Terrisporobacter glycolicus
375	D1-N-15-68	UC1	mGAM	15	mGAM	6	anaerobic	Escherichia coli	2.29			Escherichia coli
376	D1-N-15-69	UC1	mGAM	15	mGAM	6	anaerobic	Clostridium butyricum	1.98			Clostridium butyricum
377	D1-N-15-70	UC1	mGAM	15	mGAM	6	anaerobic	Clostridium aldenense	2.01			Clostridium aldenense
378	D1-N-15-71	UC1	mGAM	15	mGAM	6	anaerobic	Clostridium butyricum	1.81			Clostridium butyricum
379	D1-N-15-72	UC1	mGAM	15	mGAM	6	anaerobic	Escherichia coli	2.19			Escherichia coli
380	D1-N-15-73	UC1	mGAM	15	mGAM	6	anaerobic	Clostridium innocuum	1.94			Clostridium innocuum
381	D1-N-15-76	UC1	mGAM	15	mGAM	6	anaerobic	Escherichia coli	2.23			Escherichia coli
382	D1-N-15-77	UC1	mGAM	15	mGAM	6	anaerobic	Clostridium symbiosum	2.28			Clostridium symbiosum
383	D1-N-15-81	UC1	mGAM	15	mGAM	6	anaerobic	Escherichia coli	2.24			Escherichia coli
384	D1-N-15-82	UC1	mGAM	15	mGAM	6	anaerobic	Bacteroides uniformis	2.32			Bacteroides uniformis
385	D1-N-15-83	UC1	mGAM	15	mGAM	6	anaerobic	Escherichia coli	2.29			Escherichia coli
386	D1-N-15-84	UC1	mGAM	15	mGAM	6	anaerobic	Eggerthella lenta	2.06			Eggerthella lenta
387	D1-N-15-85	UC1	mGAM	15	mGAM	6	anaerobic	Enterococcus faecium	2.09			Enterococcus faecium
388	D1-N-15-86	UC1	mGAM	15	mGAM	6	anaerobic	Terrisporobacter glycolicus	1.92			Terrisporobacter glycolicus
389	D1-N-15-87	UC1	mGAM	15	mGAM	6	anaerobic	Bacteroides uniformis	2.18			Bacteroides uniformis
390	D1-N-15-88	UC1	mGAM	15	mGAM	6	anaerobic	Peptoniphilus harei	1.94			Peptoniphilus harei
391	D1-N-15-90	UC1	mGAM	15	mGAM	6	anaerobic	Terrisporobacter glycolicus	1.8			Terrisporobacter glycolicus
392	D1-N-15-91	UC1	mGAM	15	mGAM	6	anaerobic	Terrisporobacter glycolicus	2.04			Terrisporobacter glycolicus
393	D1-N-15-92	UC1	mGAM	15	mGAM	6	anaerobic	Enterococcus faecium	2.12			Enterococcus faecium
394	D1-BN-20-3	UC1	BCT	20	mGAM	7	anaerobic	Bacteroides uniformis	2.31			Bacteroides uniformis
395	D1-GN-20-4	UC1	mGAM	20	mGAM	7	anaerobic	Clostridium aldenense	1.85			Clostridium aldenense
396	D1-BN-20-5	UC1	BCT	20	mGAM	7	anaerobic	Bacteroides ovatus	2.18			Bacteroides ovatus
397	D1-BN-20-6	UC1	BCT	20	mGAM	7	anaerobic	Clostridium butyricum	2.11			Clostridium butyricum
398	D1-BN-20-11	UC1	BCT	20	mGAM	6	anaerobic	Eggerthella lenta	1.95			Eggerthella lenta
399	D1-GN-20-11	UC1	mGAM	20	mGAM	7	anaerobic	Citrobacter amalonaticus	2.4			Citrobacter amalonaticus
400	D1-GN-20-13	UC1	mGAM	20	mGAM	7	anaerobic	Eggerthella lenta	1.98			Eggerthella lenta
401	D1-BN-20-14	UC1	BCT	20	mGAM	6	anaerobic	Eggerthella lenta	2.07			Eggerthella lenta
402	D1-GN-20-14	UC1	mGAM	20	mGAM	7	anaerobic	Enterococcus faecium	2.2			Enterococcus faecium
403	D1-GN-20-15	UC1	mGAM	20	mGAM	7	anaerobic	Terrisporobacter glycolicus	2.09			Terrisporobacter glycolicus
404	D1-GN-20-16	UC1	mGAM	20	mGAM	7	anaerobic	No Organism Identification Possible	1.63	Terrisporobacter petrolearius	0.99	Terrisporobacter petrolearius	PQ222429
405	D1-BN-20-17	UC1	BCT	20	mGAM	6	anaerobic	Bacteroides uniformis	2.36			Bacteroides uniformis
406	D1-GN-20-18	UC1	mGAM	20	mGAM	7	anaerobic	Terrisporobacter glycolicus	2.09			Terrisporobacter glycolicus
407	D1-BN-20-19	UC1	BCT	20	mGAM	6	anaerobic	Clostridium aldenense	1.96			Clostridium aldenense
408	D1-GN-20-19	UC1	mGAM	20	mGAM	7	anaerobic	Flavonifractor plautii	1.83			Flavonifractor plautii
409	D1-BN-20-20	UC1	BCT	20	mGAM	6	anaerobic	Bacteroides ovatus	2.15			Bacteroides ovatus
410	D1-GN-20-20	UC1	mGAM	20	mGAM	7	anaerobic	Paraclostridium bifermentans	2.01			Paraclostridium bifermentans
411	D1-BN-20-21	UC1	BCT	20	mGAM	6	anaerobic	Bacteroides uniformis	2.31			Bacteroides uniformis
412	D1-BN-20-22	UC1	BCT	20	mGAM	6	anaerobic	Eggerthella lenta	2.14			Eggerthella lenta
413	D1-GN-20-22	UC1	mGAM	20	mGAM	7	anaerobic	No Organism Identification Possible	1.68	Terrisporobacter petrolearius	0.99	Terrisporobacter petrolearius	PQ222432
414	D1-BN-20-25	UC1	BCT	20	mGAM	6	anaerobic	Bacteroides ovatus	2.1			Bacteroides ovatus
415	D1-BN-20-26	UC1	BCT	20	mGAM	6	anaerobic	Eggerthella lenta	1.81			Eggerthella lenta
416	D1-BN-20-27	UC1	BCT	20	mGAM	6	anaerobic	Flavonifractor plautii	2.22			Flavonifractor plautii
417	D1-BN-20-28	UC1	BCT	20	mGAM	6	anaerobic	Peptoniphilus grossensis	1.92			Peptoniphilus grossensis
418	D1-GN-20-28	UC1	mGAM	20	mGAM	6	anaerobic	Enterococcus faecium	2.15			Enterococcus faecium
419	D1-BN-20-29	UC1	BCT	20	mGAM	6	anaerobic	Citrobacter amalonaticus	2.22			Citrobacter amalonaticus
420	D1-GN-20-29	UC1	mGAM	20	mGAM	6	anaerobic	Flavonifractor plautii	2.03			Flavonifractor plautii
421	D1-BN-20-30	UC1	BCT	20	mGAM	6	anaerobic	Eggerthella lenta	2.29			Eggerthella lenta
422	D1-BN-20-33	UC1	BCT	20	mGAM	6	anaerobic	Bacteroides ovatus	1.9			Bacteroides ovatus
423	D1-GN-20-33	UC1	mGAM	20	mGAM	6	anaerobic	Citrobacter amalonaticus	2.27			Citrobacter amalonaticus
424	D1-GN-20-35	UC1	mGAM	20	mGAM	6	anaerobic	Enterococcus faecium	2.19			Enterococcus faecium
425	D1-BN-20-36	UC1	BCT	20	mGAM	6	anaerobic	Eggerthella lenta	2.24			Eggerthella lenta
426	D1-BN-20-37	UC1	BCT	20	mGAM	6	anaerobic	Clostridium innocuum	2.16			Clostridium innocuum
427	D1-BN-20-38	UC1	BCT	20	mGAM	6	anaerobic	Escherichia coli	2.34			Escherichia coli
428	D1-BN-20-39	UC1	BCT	20	mGAM	6	anaerobic	Escherichia coli	2.34			Escherichia coli
429	D1-GN-20-42	UC1	mGAM	20	mGAM	6	anaerobic	Flavonifractor plautii	1.86			Flavonifractor plautii
430	D1-GN-20-43	UC1	mGAM	20	mGAM	6	anaerobic	Escherichia coli	2.27			Escherichia coli
431	D1-BN-20-44	UC1	BCT	20	mGAM	6	anaerobic	Enterococcus faecium	2.36			Enterococcus faecium
432	D1-GN-20-44	UC1	mGAM	20	mGAM	6	anaerobic	Flavonifractor plautii	2.11			Flavonifractor plautii
433	D1-BN-20-45	UC1	BCT	20	mGAM	6	anaerobic	Clostridium symbiosum	1.96			Clostridium symbiosum
434	D1-BN-20-46	UC1	BCT	20	mGAM	6	anaerobic	Eggerthella lenta	2.17			Eggerthella lenta
435	D1-GN-20-47	UC1	mGAM	20	mGAM	6	anaerobic	Clostridium aldenense	1.9			Clostridium aldenense
436	D1-BN-20-48	UC1	BCT	20	mGAM	6	anaerobic	Terrisporobacter glycolicus	1.86			Terrisporobacter glycolicus
437	D1-GN-20-49	UC1	mGAM	20	mGAM	6	anaerobic	Clostridium paraputrificum	2.07			Clostridium paraputrificum
438	D1-BN-20-49	UC1	BCT	20	mGAM	6	anaerobic	No Organism Identification Possible	1.44	Terrisporobacter petrolearius	0.99	Terrisporobacter petrolearius	PQ222448
439	D1-BN-20-50	UC1	BCT	20	mGAM	6	anaerobic	Enterococcus faecium	2.38			Enterococcus faecium
440	D1-GN-20-50	UC1	mGAM	20	mGAM	6	anaerobic	Bacteroides uniformis	2.32			Bacteroides uniformis
441	D1-BN-20-51	UC1	BCT	20	mGAM	6	anaerobic	Clostridium butyricum	2.21			Clostridium butyricum
442	D1-GN-20-51	UC1	mGAM	20	mGAM	6	anaerobic	Eggerthella lenta	1.81			Eggerthella lenta
443	D1-BN-20-52	UC1	BCT	20	mGAM	6	anaerobic	Eggerthella lenta	2.13			Eggerthella lenta
444	D1-BN-20-53	UC1	BCT	20	mGAM	6	anaerobic	Enterococcus faecium	2.4			Enterococcus faecium
445	D1-BN-20-54	UC1	BCT	20	mGAM	6	anaerobic	Bacteroides uniformis	2.35			Bacteroides uniformis
446	D1-GN-20-55	UC1	mGAM	20	mGAM	6	anaerobic	Escherichia coli	2.38			Escherichia coli
447	D1-BN-20-56	UC1	BCT	20	mGAM	6	anaerobic	Escherichia coli	2.27			Escherichia coli
448	D1-GN-20-56	UC1	mGAM	20	mGAM	6	anaerobic	Escherichia coli	2.38			Escherichia coli
449	D1-BN-20-57	UC1	BCT	20	mGAM	6	anaerobic	Bacteroides uniformis	2.29			Bacteroides uniformis
450	D1-GN-20-57	UC1	mGAM	20	mGAM	6	anaerobic	Terrisporobacter glycolicus	1.9			Terrisporobacter glycolicus
451	D1-GN-20-58	UC1	mGAM	20	mGAM	6	anaerobic	Flavonifractor plautii	2.26			Flavonifractor plautii
452	D1-BN-20-60	UC1	BCT	20	mGAM	6	anaerobic	Clostridium innocuum	2.22			Clostridium innocuum
453	D1-BN-20-61	UC1	BCT	20	mGAM	6	anaerobic	Escherichia coli	2.19			Escherichia coli
454	D1-GN-20-61	UC1	mGAM	20	mGAM	6	anaerobic	Paraclostridium bifermentans	1.73			Paraclostridium bifermentans
455	D1-BN-20-62	UC1	BCT	20	mGAM	6	anaerobic	Flavonifractor plautii	2.29			Flavonifractor plautii
456	D1-BN-20-63	UC1	BCT	20	mGAM	6	anaerobic	Eggerthella lenta	1.93			Eggerthella lenta
457	D1-GN-20-63	UC1	mGAM	20	mGAM	6	anaerobic	Eisenbergiella massiliensis	2.21			Eisenbergiella massiliensis
458	D1-BN-20-65	UC1	BCT	20	mGAM	5	anaerobic	Clostridium butyricum	2.01			Clostridium butyricum
459	D1-BN-20-66	UC1	BCT	20	mGAM	5	anaerobic	No Organism Identification Possible	1.47	Terrisporobacter petrolearius	0.99	Terrisporobacter petrolearius	PQ222420
460	D1-BN-20-67	UC1	BCT	20	mGAM	5	anaerobic	No Organism Identification Possible	1.4	Terrisporobacter petrolearius	0.99	Terrisporobacter petrolearius	PQ222424
461	D1-BN-20-68	UC1	BCT	20	mGAM	5	anaerobic	Enterococcus faecium	2.36			Enterococcus faecium
462	D1-GN-20-68	UC1	mGAM	20	mGAM	6	anaerobic	Bacteroides uniformis	2.2			Bacteroides uniformis
463	D1-GN-20-69	UC1	mGAM	20	mGAM	6	anaerobic	Eggerthella lenta	2.04			Eggerthella lenta
464	D1-GN-20-70	UC1	mGAM	20	mGAM	6	anaerobic	Bacteroides uniformis	2.29			Bacteroides uniformis
465	D1-BN-20-71	UC1	BCT	20	mGAM	5	anaerobic	Clostridium aldenense	1.98			Clostridium aldenense
466	D1-GN-20-71	UC1	mGAM	20	mGAM	6	anaerobic	Flavonifractor plautii	1.99			Flavonifractor plautii
467	D1-BN-25-1	UC1	BCT	25	mGAM	6	anaerobic	Enterococcus faecium	2.22			Enterococcus faecium
468	D1-GN-25-1	UC1	mGAM	25	mGAM	6	anaerobic	Paraclostridium bifermentans	1.77			Paraclostridium bifermentans
469	D1-GN-25-2	UC1	mGAM	25	mGAM	6	anaerobic	Alistipes onderdonkii	1.81			Alistipes onderdonkii
470	D1-GN-25-3	UC1	mGAM	25	mGAM	6	anaerobic	Alistipes onderdonkii	2.01			Alistipes onderdonkii
471	D1-BN-25-4	UC1	BCT	25	mGAM	6	anaerobic	Clostridium innocuum	2.06			Clostridium innocuum
472	D1-GN-25-4	UC1	mGAM	25	mGAM	6	anaerobic	Citrobacter amalonaticus	2.28			Citrobacter amalonaticus
473	D1-GN-25-5	UC1	mGAM	25	mGAM	6	anaerobic	Bacteroides uniformis	2.22			Bacteroides uniformis
474	D1-GN-25-6	UC1	mGAM	25	mGAM	6	anaerobic	Enterococcus faecium	2.31			Enterococcus faecium
475	D1-GN-25-7	UC1	mGAM	25	mGAM	6	anaerobic	Clostridium aldenense	1.98			Clostridium aldenense
476	D1-BN-25-8	UC1	BCT	25	mGAM	6	anaerobic	Enterococcus faecium	1.82			Enterococcus faecium
477	D1-GN-25-8	UC1	mGAM	25	mGAM	6	anaerobic	Clostridium innocuum	2.08			Clostridium innocuum
478	D1-BN-25-9	UC1	BCT	25	mGAM	6	anaerobic	Enterococcus faecium	2.35			Enterococcus faecium
479	D1-GN-25-9	UC1	mGAM	25	mGAM	6	anaerobic	Citrobacter amalonaticus	2.34			Citrobacter amalonaticus
480	D1-GN-25-10	UC1	mGAM	25	mGAM	6	anaerobic	Clostridium ramosum	2.18	Clostridium ramosum	0.9993	Clostridium ramosum	PQ222454				√
481	D1-BN-25-11	UC1	BCT	25	mGAM	6	anaerobic	Enterococcus faecium	2.35			Enterococcus faecium
482	D1-GN-25-11	UC1	mGAM	25	mGAM	6	anaerobic	Enterococcus faecium	2.25			Enterococcus faecium
483	D1-BN-25-12	UC1	BCT	25	mGAM	6	anaerobic	Escherichia coli	2.28			Escherichia coli
484	D1-GN-25-13	UC1	mGAM	25	mGAM	6	anaerobic	Escherichia coli	2.17			Escherichia coli
485	D1-BN-25-14	UC1	BCT	25	mGAM	6	anaerobic	Bacteroides thetaiotaomicron	2.07			Bacteroides thetaiotaomicron
486	D1-BN-25-15	UC1	BCT	25	mGAM	6	anaerobic	Bacteroides thetaiotaomicron	2.04			Bacteroides thetaiotaomicron
487	D1-GN-25-15	UC1	mGAM	25	mGAM	6	anaerobic	Enterococcus faecium	2.34			Enterococcus faecium
488	D1-BN-25-16	UC1	BCT	25	mGAM	6	anaerobic	Enterococcus faecium	2.29			Enterococcus faecium
489	D1-BN-25-17	UC1	BCT	25	mGAM	6	anaerobic	Bacteroides faecis	1.88			Bacteroides faecis
490	D1-BN-25-18	UC1	BCT	25	mGAM	6	anaerobic	Bacteroides fragilis	2.16			Bacteroides fragilis
491	D1-BN-25-19	UC1	BCT	25	mGAM	6	anaerobic	Escherichia coli	1.86			Escherichia coli
492	D1-GN-25-19	UC1	mGAM	25	mGAM	6	anaerobic	Bacteroides uniformis	2.22			Bacteroides uniformis
493	D1-BN-25-20	UC1	BCT	25	mGAM	6	anaerobic	Eggerthella lenta	1.9			Eggerthella lenta
494	D1-BN-25-21	UC1	BCT	25	mGAM	6	anaerobic	Bacteroides ovatus	1.85			Bacteroides ovatus
495	D1-GN-25-21	UC1	mGAM	25	mGAM	6	anaerobic	Bacteroides uniformis	2.24			Bacteroides uniformis
496	D1-BN-25-22	UC1	BCT	25	mGAM	6	anaerobic	Eggerthella lenta	2.2			Eggerthella lenta
497	D1-BN-25-23	UC1	BCT	25	mGAM	6	anaerobic	Clostridium innocuum	2.07			Clostridium innocuum
498	D1-GN-25-23	UC1	mGAM	25	mGAM	6	anaerobic	Paraclostridium bifermentans	1.83			Paraclostridium bifermentans
499	D1-BN-25-25	UC1	BCT	25	mGAM	6	anaerobic	Enterococcus gallinarum	2.27			Enterococcus gallinarum
500	D1-BN-25-26	UC1	BCT	25	mGAM	6	anaerobic	Clostridium innocuum	2.31			Clostridium innocuum
501	D1-BN-25-27	UC1	BCT	25	mGAM	6	anaerobic	Bacteroides uniformis	2.24			Bacteroides uniformis
502	D1-BN-25-28	UC1	BCT	25	mGAM	6	anaerobic	Asaccharospora irregularis	2.13			Asaccharospora irregularis
503	D1-GN-25-28	UC1	mGAM	25	mGAM	6	anaerobic	Clostridium tertium	2.14			Clostridium tertium
504	D1-BN-25-29	UC1	BCT	25	mGAM	6	anaerobic	Eggerthella lenta	2.23			Eggerthella lenta
505	D1-BN-25-30	UC1	BCT	25	mGAM	6	anaerobic	Eggerthella lenta	2.14			Eggerthella lenta
506	D1-GN-25-30	UC1	mGAM	25	mGAM	6	anaerobic	Enterococcus faecium	2.4			Enterococcus faecium
507	D1-BN-25-31	UC1	BCT	25	mGAM	6	anaerobic	Bacteroides ovatus	2.2			Bacteroides ovatus
508	D1-GN-25-31	UC1	mGAM	25	mGAM	6	anaerobic	Enterococcus faecium	2.24			Enterococcus faecium
509	D1-BN-25-32	UC1	BCT	25	mGAM	6	anaerobic	Enterococcus faecium	2.37			Enterococcus faecium
510	D1-BN-25-33	UC1	BCT	25	mGAM	6	anaerobic	Bacteroides fragilis	1.91			Bacteroides fragilis
511	D1-GN-25-33	UC1	mGAM	25	mGAM	6	anaerobic	Citrobacter braakii	2.27			Citrobacter braakii
512	D1-BN-25-34	UC1	BCT	25	mGAM	6	anaerobic	Clostridium innocuum	1.84			Clostridium innocuum
513	D1-GN-25-34	UC1	mGAM	25	mGAM	6	anaerobic	Bacteroides uniformis	2.03			Bacteroides uniformis
514	D1-BN-25-35	UC1	BCT	25	mGAM	6	anaerobic	Bacteroides ovatus	1.9			Bacteroides ovatus
515	D1-BN-25-36	UC1	BCT	25	mGAM	6	anaerobic	Eggerthella lenta	1.97			Eggerthella lenta
516	D1-BN-25-37	UC1	BCT	25	mGAM	6	anaerobic	No Organism Identification Possible	1.65	Eggerthella lenta	0.99	Eggerthella lenta	PQ222437
517	D1-BN-25-38	UC1	BCT	25	mGAM	6	anaerobic	Enterococcus faecium	2.03			Enterococcus faecium
518	D1-BN-25-41	UC1	BCT	25	mGAM	6	anaerobic	Bacteroides uniformis	2.03			Bacteroides uniformis
519	D1-BN-25-42	UC1	BCT	25	mGAM	6	anaerobic	Asaccharospora irregularis	2.15			Asaccharospora irregularis
520	D1-BN-25-43	UC1	BCT	25	mGAM	6	anaerobic	Eggerthella lenta	2			Eggerthella lenta
521	D1-GN-25-44	UC1	mGAM	25	mGAM	6	anaerobic	Paraclostridium bifermentans	1.97			Paraclostridium bifermentans
522	D1-GN-25-45	UC1	mGAM	25	mGAM	6	anaerobic	Bacteroides uniformis	2.07			Bacteroides uniformis
523	D1-GN-25-46	UC1	mGAM	25	mGAM	6	anaerobic	Paraclostridium bifermentans	2.02			Paraclostridium bifermentans
524	D1-BN-25-48	UC1	BCT	25	mGAM	6	anaerobic	Eggerthella lenta	2.01			Eggerthella lenta
525	D1-BN-25-49	UC1	BCT	25	mGAM	6	anaerobic	Eggerthella lenta	1.85			Eggerthella lenta
526	D1-GN-25-50	UC1	mGAM	25	mGAM	6	anaerobic	Paraclostridium bifermentans	1.79			Paraclostridium bifermentans
527	D1-BN-25-52	UC1	BCT	25	mGAM	6	anaerobic	Terrisporobacter glycolicus	1.7			Terrisporobacter glycolicus
528	D1-BN-25-53	UC1	BCT	25	mGAM	6	anaerobic	Escherichia coli	2.19			Escherichia coli
529	D1-BN-25-55	UC1	BCT	25	mGAM	6	anaerobic	No Organism Identification Possible	1.37	Terrisporobacter petrolearius	0.99	Terrisporobacter petrolearius	PQ222442
530	D1-BN-25-57	UC1	BCT	25	mGAM	6	anaerobic	Eggerthella lenta	1.89			Eggerthella lenta
531	D1-GN-25-57	UC1	mGAM	25	mGAM	6	anaerobic	Bacteroides uniformis	2.25			Bacteroides uniformis
532	D1-BN-25-58	UC1	BCT	25	mGAM	6	anaerobic	Bacteroides thetaiotaomicron	2.21			Bacteroides thetaiotaomicron
533	D1-GN-25-59	UC1	mGAM	25	mGAM	6	anaerobic	No Organism Identification Possible	1.35	Terrisporobacter petrolearius	0.99	Terrisporobacter petrolearius	PQ222449
534	D1-BN-25-60	UC1	BCT	25	mGAM	6	anaerobic	Bacteroides uniformis	2.35			Bacteroides uniformis
535	D1-BN-25-61	UC1	BCT	25	mGAM	6	anaerobic	Clostridium innocuum	1.92			Clostridium innocuum
536	D1-BN-25-69	UC1	BCT	25	mGAM	6	anaerobic	Bacteroides uniformis	2.07			Bacteroides uniformis
537	D1-BN-25-70	UC1	BCT	25	mGAM	6	anaerobic	Eggerthella lenta	1.91			Eggerthella lenta
538	D1-GN-25-72	UC1	mGAM	25	mGAM	6	anaerobic	No Organism Identification Possible	1.59	Clostridium butyricum	0.99	Clostridium butyricum	PQ222421
539	D1-N-30-1	UC1	BCT	30	mGAM	6	anaerobic	Enterococcus faecium	1.71			Enterococcus faecium
540	D1-N-30-6	UC1	BCT	30	mGAM	6	anaerobic	Escherichia coli	2.41			Escherichia coli
541	D1-N-30-7	UC1	BCT	30	mGAM	6	anaerobic	Escherichia coli	2.32			Escherichia coli
542	D1-N-30-8	UC1	BCT	30	mGAM	6	anaerobic	Terrisporobacter glycolicus	1.98			Terrisporobacter glycolicus
543	D1-N-30-9	UC1	BCT	30	mGAM	6	anaerobic	Clostridium ramosum	2.24			Clostridium ramosum
544	D1-N-30-11	UC1	BCT	30	mGAM	6	anaerobic	Escherichia coli	2.22			Escherichia coli
545	D1-N-30-12	UC1	BCT	30	mGAM	6	anaerobic	Clostridium tertium	2.06			Clostridium tertium
546	D1-N-30-13	UC1	BCT	30	mGAM	6	anaerobic	Enterococcus faecium	2.4			Enterococcus faecium
547	D1-N-30-16	UC1	BCT	30	mGAM	6	anaerobic	Enterococcus faecium	1.98			Enterococcus faecium
548	D1-N-30-17	UC1	BCT	30	mGAM	6	anaerobic	Clostridium butyricum	2.14			Clostridium butyricum
549	D1-N-30-18	UC1	BCT	30	mGAM	6	anaerobic	Alistipes onderdonkii	1.75			Alistipes onderdonkii
550	D1-N-30-21	UC1	BCT	30	mGAM	6	anaerobic	Escherichia coli	2.23			Escherichia coli
551	D1-N-30-22	UC1	BCT	30	mGAM	6	anaerobic	Terrisporobacter glycolicus	2.04			Terrisporobacter glycolicus
552	D1-N-30-23	UC1	BCT	30	mGAM	6	anaerobic	No Organism Identification Possible	1.66	Terrisporobacter petrolearius	0.99	Terrisporobacter petrolearius	PQ222425
553	D1-N-30-25	UC1	BCT	30	mGAM	6	anaerobic	Escherichia coli	2.41			Escherichia coli
554	D1-N-30-26	UC1	BCT	30	mGAM	6	anaerobic	Clostridium butyricum	2.08			Clostridium butyricum
555	D1-N-30-28	UC1	BCT	30	mGAM	6	anaerobic	Clostridium butyricum	2.07			Clostridium butyricum
556	D1-N-30-30	UC1	BCT	30	mGAM	6	anaerobic	Enterococcus faecium	2.34			Enterococcus faecium
557	D1-N-30-31	UC1	BCT	30	mGAM	6	anaerobic	No Organism Identification Possible	1.56	Clostridium ramosum	0.9993	Clostridium ramosum	PQ222453				√
558	D1-N-30-33	UC1	BCT	30	mGAM	7	anaerobic	Alistipes onderdonkii	1.81			Alistipes onderdonkii
559	D1-N-30-35	UC1	BCT	30	mGAM	7	anaerobic	Enterococcus faecium	2.43			Enterococcus faecium
560	D1-N-30-36	UC1	BCT	30	mGAM	7	anaerobic	Clostridium ramosum	2.19			Clostridium ramosum
561	D1-N-30-40	UC1	BCT	30	mGAM	7	anaerobic	No Organism Identification Possible	1.54	Clostridium butyricum	0.99	Clostridium butyricum	PQ222433
562	D1-N-30-42	UC1	BCT	30	mGAM	7	anaerobic	Escherichia coli	2.4			Escherichia coli
563	D1-N-30-43	UC1	BCT	30	mGAM	7	anaerobic	Clostridium ramosum	2.22			Clostridium ramosum
564	D1-N-30-47	UC1	BCT	30	mGAM	7	anaerobic	Clostridium innocuum	2.17			Clostridium innocuum
565	D1-N-30-49	UC1	mGAM	30	mGAM	6	anaerobic	Clostridium butyricum	2.09			Clostridium butyricum
566	D1-N-30-52	UC1	mGAM	30	mGAM	6	anaerobic	Clostridium tertium	2.04			Clostridium tertium
567	D1-N-30-53	UC1	mGAM	30	mGAM	6	anaerobic	Enterococcus faecium	2.24			Enterococcus faecium
568	D1-N-30-54	UC1	mGAM	30	mGAM	6	anaerobic	Enterococcus faecium	2.15			Enterococcus faecium
569	D1-N-30-55	UC1	mGAM	30	mGAM	6	anaerobic	No Organism Identification Possible	1.55	Paraclostridium bifermentans	1	Paraclostridium bifermentans	PQ222438
570	D1-N-30-57	UC1	mGAM	30	mGAM	6	anaerobic	Terrisporobacter glycolicus	2.08			Terrisporobacter glycolicus
571	D1-N-30-59	UC1	mGAM	30	mGAM	6	anaerobic	Enterococcus faecium	2.16			Enterococcus faecium
572	D1-N-30-61	UC1	mGAM	30	mGAM	6	anaerobic	Alistipes onderdonkii	1.76			Alistipes onderdonkii
573	D1-N-30-62	UC1	mGAM	30	mGAM	6	anaerobic	Terrisporobacter glycolicus	2.11			Terrisporobacter glycolicus
574	D1-N-30-64	UC1	mGAM	30	mGAM	6	anaerobic	Terrisporobacter glycolicus	2			Terrisporobacter glycolicus
575	D1-N-30-65	UC1	mGAM	30	mGAM	6	anaerobic	Paraclostridium bifermentans	1.7			Paraclostridium bifermentans
576	D1-N-30-66	UC1	mGAM	30	mGAM	6	anaerobic	Terrisporobacter glycolicus	1.99			Terrisporobacter glycolicus
577	D1-N-30-67	UC1	mGAM	30	mGAM	6	anaerobic	Enterococcus faecium	2.33			Enterococcus faecium
578	D1-N-30-69	UC1	mGAM	30	mGAM	6	anaerobic	Enterococcus faecium	2.34			Enterococcus faecium
579	D1-N-30-70	UC1	mGAM	30	mGAM	6	anaerobic	No Organism Identification Possible	1.45	Terrisporobacter petrolearius	0.99	Terrisporobacter petrolearius	PQ222443
580	D1-N-30-71	UC1	mGAM	30	mGAM	6	anaerobic	Enterococcus faecium	2.18			Enterococcus faecium
581	D1-N-30-73	UC1	mGAM	30	mGAM	5	anaerobic	Clostridium butyricum	2.07			Clostridium butyricum
582	D1-N-30-74	UC1	mGAM	30	mGAM	5	anaerobic	Clostridium tertium	2.1			Clostridium tertium
583	D1-N-30-78	UC1	mGAM	30	mGAM	5	anaerobic	Clostridium tertium	2.07			Clostridium tertium
584	D1-N-30-81	UC1	mGAM	30	mGAM	5	anaerobic	Terrisporobacter glycolicus	2.12			Terrisporobacter glycolicus
585	D1-N-30-82	UC1	mGAM	30	mGAM	5	anaerobic	Clostridium tertium	2.12			Clostridium tertium
586	D1-N-30-86	UC1	mGAM	30	mGAM	5	anaerobic	Paraclostridium bifermentans	1.9			Paraclostridium bifermentans
587	D1-N-30-87	UC1	mGAM	30	mGAM	5	anaerobic	Terrisporobacter glycolicus	1.88			Terrisporobacter glycolicus
588	D1-N-30-88	UC1	mGAM	30	mGAM	5	anaerobic	Clostridium butyricum	2.1			Clostridium butyricum
589	D1-N-30-89	UC1	mGAM	30	mGAM	5	anaerobic	Enterococcus faecium	2.31			Enterococcus faecium
590	D1-N-30-90	UC1	mGAM	30	mGAM	5	anaerobic	Clostridium butyricum	2.26			Clostridium butyricum
591	D1-N-30-91	UC1	mGAM	30	mGAM	5	anaerobic	Paraclostridium bifermentans	1.97			Paraclostridium bifermentans
592	D1-N-30-92	UC1	mGAM	30	mGAM	5	anaerobic	Paraclostridium bifermentans	1.97			Paraclostridium bifermentans
593	D1-N-30-93	UC1	mGAM	30	mGAM	5	anaerobic	Terrisporobacter glycolicus	2.02			Terrisporobacter glycolicus
594	D1-N-30-94	UC1	mGAM	30	mGAM	5	anaerobic	Paraclostridium bifermentans	1.81			Paraclostridium bifermentans
595	D6-N-0-1	UC2	None	0	mGAM	8	anaerobic	Lactococcus lactis	1.88			Lactococcus lactis
596	D6-N-0-2	UC2	None	0	mGAM	8	anaerobic	Lactococcus garvieae	2.08			Lactococcus garvieae
597	D6-N-0-4	UC2	None	0	mGAM	8	anaerobic	Bifidobacterium bifidum	1.99			Bifidobacterium bifidum
598	D6-N-0-10	UC2	None	0	mGAM	7	anaerobic	Bifidobacterium bifidum	1.99			Bifidobacterium bifidum
599	D6-N-0-19	UC2	None	0	mGAM	7	anaerobic	Bifidobacterium bifidum	2.07			Bifidobacterium bifidum
600	D6-N-0-25	UC2	None	0	mGAM	6	anaerobic	Paeniclostridium sordellii	2.1			Paeniclostridium sordellii
601	D6-N-0-26	UC2	None	0	mGAM	6	anaerobic	Lactococcus lactis	2.18			Lactococcus lactis
602	D6-N-0-27	UC2	None	0	mGAM	6	anaerobic	Enterococcus faecium	2.39			Enterococcus faecium
603	D6-N-0-28	UC2	None	0	mGAM	6	anaerobic	Klebsiella aerogenes	2.39			Klebsiella aerogenes
604	D6-N-0-29	UC2	None	0	mGAM	6	anaerobic	Enterococcus faecium	2.47			Enterococcus faecium
605	D6-N-0-30	UC2	None	0	mGAM	6	anaerobic	Staphylococcus aureus	2.29			Staphylococcus aureus
606	D6-N-0-31	UC2	None	0	mGAM	6	anaerobic	Clostridium innocuum	2.17			Clostridium innocuum
607	D6-N-0-33	UC2	None	0	mGAM	6	anaerobic	Enterococcus faecium	2.24			Enterococcus faecium
608	D6-N-0-34	UC2	None	0	mGAM	6	anaerobic	Enterococcus faecium	2.21			Enterococcus faecium
609	D6-N-0-36	UC2	None	0	mGAM	6	anaerobic	Klebsiella aerogenes	2.35			Klebsiella aerogenes
610	D6-N-0-37	UC2	None	0	mGAM	6	anaerobic	Clostridium innocuum	1.95			Clostridium innocuum
611	D6-N-0-38	UC2	None	0	mGAM	6	anaerobic	Lactococcus lactis	2.27			Lactococcus lactis
612	D6-N-0-39	UC2	None	0	mGAM	6	anaerobic	Clostridium innocuum	2.23			Clostridium innocuum
613	D6-N-0-45	UC2	None	0	mGAM	6	anaerobic	Clostridium innocuum	2.01			Clostridium innocuum
614	D6-N-0-49	UC2	None	0	mGAM	6	anaerobic	Enterococcus faecium	2.45			Enterococcus faecium
615	D6-N-0-51	UC2	None	0	mGAM	6	anaerobic	Enterococcus faecalis	2.29			Enterococcus faecalis
616	D6-N-0-62	UC2	None	0	mGAM	6	anaerobic	Bifidobacterium longum	1.92			Bifidobacterium longum
617	D6-N-0-63	UC2	None	0	mGAM	6	anaerobic	Clostridium innocuum	1.92			Clostridium innocuum
618	D6-N-0-69	UC2	None	0	mGAM	6	anaerobic	Clostridium innocuum	1.87			Clostridium innocuum
619	D6-N-0-72	UC2	None	0	mGAM	6	anaerobic	Bifidobacterium bifidum	2.16			Bifidobacterium bifidum
620	D6-N-0-74	UC2	None	0	mGAM	6	anaerobic	Escherichia coli	2.31			Escherichia coli
621	D6-N-0-79	UC2	None	0	mGAM	6	anaerobic	Enterococcus faecium	1.97			Enterococcus faecium
622	D6-N-0-90	UC2	None	0	mGAM	5	anaerobic	Lactococcus lactis	1.85			Lactococcus lactis
623	D6-N-0-91	UC2	None	0	mGAM	5	anaerobic	Bacteroides vulgatus	2.14			Bacteroides vulgatus
624	D6-N-0-92	UC2	None	0	mGAM	5	anaerobic	No Organism Identification Possible	1.43	Parasutterella excrementihominis	0.99	Parasutterella excrementihominis	PQ222472
625	D6-N-0-94	UC2	None	0	mGAM	5	anaerobic	Bacteroides vulgatus	2.25			Bacteroides vulgatus
626	D6-N-3-1	UC2	BCT	3	mGAM	7	anaerobic	Clostridium butyricum	2.17			Clostridium butyricum
627	D6-N-3-3	UC2	BCT	3	mGAM	7	anaerobic	Escherichia coli	2.3			Escherichia coli
628	D6-N-3-4	UC2	BCT	3	mGAM	7	anaerobic	Escherichia coli	2.41			Escherichia coli
629	D6-N-3-5	UC2	BCT	3	mGAM	7	anaerobic	Enterococcus faecium	2.49			Enterococcus faecium
630	D6-N-3-7	UC2	BCT	3	mGAM	7	anaerobic	Escherichia coli	2.32			Escherichia coli
631	D6-N-3-8	UC2	BCT	3	mGAM	7	anaerobic	Enterococcus thailandicus	2.23			Enterococcus thailandicus
632	D6-N-3-9	UC2	BCT	3	mGAM	7	anaerobic	Enterococcus dispar	2.07			Enterococcus dispar
633	D6-N-3-10	UC2	BCT	3	mGAM	7	anaerobic	No Organism Identification Possible	1.58	Enterococcus faecium	0.99	Enterococcus faecium	PQ222475
634	D6-N-3-11	UC2	BCT	3	mGAM	7	anaerobic	Enterococcus faecium	2.52			Enterococcus faecium
635	D6-N-3-12	UC2	BCT	3	mGAM	7	anaerobic	Enterococcus thailandicus	2.27			Enterococcus thailandicus
636	D6-N-3-13	UC2	BCT	3	mGAM	7	anaerobic	Escherichia coli	2.37			Escherichia coli
637	D6-N-3-14	UC2	BCT	3	mGAM	7	anaerobic	Escherichia coli	2.3			Escherichia coli
638	D6-N-3-15	UC2	BCT	3	mGAM	7	anaerobic	Enterococcus faecium	2.53			Enterococcus faecium
639	D6-N-3-16	UC2	BCT	3	mGAM	7	anaerobic	Clostridium butyricum	1.98			Clostridium butyricum
640	D6-N-3-17	UC2	BCT	3	mGAM	7	anaerobic	Enterococcus faecium	2.37			Enterococcus faecium
641	D6-N-3-18	UC2	BCT	3	mGAM	7	anaerobic	Lactococcus garvieae	2.02			Lactococcus garvieae
642	D6-N-3-19	UC2	BCT	3	mGAM	7	anaerobic	Enterococcus faecium	2.53			Enterococcus faecium
643	D6-N-3-20	UC2	BCT	3	mGAM	7	anaerobic	Enterococcus thailandicus	2.14			Enterococcus thailandicus
644	D6-N-3-22	UC2	BCT	3	mGAM	7	anaerobic	Enterococcus faecium	2.47			Enterococcus faecium
645	D6-N-3-23	UC2	BCT	3	mGAM	7	anaerobic	Lactococcus lactis	2.22			Lactococcus lactis
646	D6-N-3-24	UC2	BCT	3	mGAM	7	anaerobic	Enterococcus faecium	2.51			Enterococcus faecium
647	D6-N-3-25	UC2	BCT	3	mGAM	7	anaerobic	Bacteroides ovatus	2.11			Bacteroides ovatus
648	D6-N-3-26	UC2	BCT	3	mGAM	7	anaerobic	Escherichia coli	2.35			Escherichia coli
649	D6-N-3-27	UC2	BCT	3	mGAM	7	anaerobic	Escherichia coli	2.28			Escherichia coli
650	D6-N-3-28	UC2	BCT	3	mGAM	7	anaerobic	Bacteroides ovatus	2.06			Bacteroides ovatus
651	D6-N-3-29	UC2	BCT	3	mGAM	7	anaerobic	Bacteroides thetaiotaomicron	2.13			Bacteroides thetaiotaomicron
652	D6-N-3-30	UC2	BCT	3	mGAM	7	anaerobic	Enterococcus faecium	2.39			Enterococcus faecium
653	D6-N-3-31	UC2	BCT	3	mGAM	7	anaerobic	Escherichia coli	2.35			Escherichia coli
654	D6-N-3-32	UC2	BCT	3	mGAM	7	anaerobic	Enterococcus faecium	2.5			Enterococcus faecium
655	D6-N-3-33	UC2	BCT	3	mGAM	7	anaerobic	Morganella morganii	1.94			Morganella morganii
656	D6-N-3-34	UC2	BCT	3	mGAM	7	anaerobic	Escherichia coli	2.39			Escherichia coli
657	D6-N-3-35	UC2	BCT	3	mGAM	7	anaerobic	Enterococcus faecium	2.38			Enterococcus faecium
658	D6-N-3-36	UC2	BCT	3	mGAM	7	anaerobic	Bacteroides ovatus	2.24			Bacteroides ovatus
659	D6-N-3-37	UC2	BCT	3	mGAM	7	anaerobic	Enterococcus faecium	2.42			Enterococcus faecium
660	D6-N-3-38	UC2	BCT	3	mGAM	7	anaerobic	Escherichia coli	2.34			Escherichia coli
661	D6-N-3-39	UC2	BCT	3	mGAM	7	anaerobic	Bacteroides thetaiotaomicron	2.19			Bacteroides thetaiotaomicron
662	D6-N-3-40	UC2	BCT	3	mGAM	7	anaerobic	Enterococcus faecium	2.26			Enterococcus faecium
663	D6-N-3-41	UC2	BCT	3	mGAM	7	anaerobic	Lactococcus lactis	2.24			Lactococcus lactis
664	D6-N-3-42	UC2	BCT	3	mGAM	7	anaerobic	Enterococcus faecium	2.23			Enterococcus faecium
665	D6-N-3-43	UC2	BCT	3	mGAM	7	anaerobic	Enterococcus thailandicus	2.29			Enterococcus thailandicus
666	D6-N-3-44	UC2	BCT	3	mGAM	7	anaerobic	Lactococcus lactis	2.27			Lactococcus lactis
667	D6-N-3-45	UC2	BCT	3	mGAM	7	anaerobic	Bacteroides ovatus	2.1			Bacteroides ovatus
668	D6-N-3-46	UC2	BCT	3	mGAM	7	anaerobic	Escherichia coli	2.25			Escherichia coli
669	D6-N-3-47	UC2	BCT	3	mGAM	7	anaerobic	Enterococcus faecium	2.53			Enterococcus faecium
670	D6-N-3-48	UC2	BCT	3	mGAM	7	anaerobic	Escherichia coli	2.28			Escherichia coli
671	D6-N-3-49	UC2	BCT	3	mGAM	7	anaerobic	Enterococcus faecium	2.51			Enterococcus faecium
672	D6-N-3-50	UC2	BCT	3	mGAM	7	anaerobic	Escherichia coli	2.37			Escherichia coli
673	D6-N-3-51	UC2	BCT	3	mGAM	7	anaerobic	Enterococcus faecium	2.5			Enterococcus faecium
674	D6-N-3-52	UC2	BCT	3	mGAM	7	anaerobic	Bacteroides ovatus	2.26			Bacteroides ovatus
675	D6-N-3-53	UC2	BCT	3	mGAM	7	anaerobic	Enterococcus gallinarum	2.02			Enterococcus gallinarum
676	D6-N-3-54	UC2	BCT	3	mGAM	7	anaerobic	Enterococcus faecium	2.4			Enterococcus faecium
677	D6-N-3-55	UC2	BCT	3	mGAM	7	anaerobic	Escherichia coli	2.15			Escherichia coli
678	D6-N-3-56	UC2	BCT	3	mGAM	7	anaerobic	Enterococcus thailandicus	2.23			Enterococcus thailandicus
679	D6-N-3-57	UC2	mGAM	3	mGAM	7	anaerobic	Enterococcus gallinarum	2.01	Enterococcus gallinarum	0.9993	Enterococcus gallinarum	PQ222482				√
680	D6-N-3-58	UC2	mGAM	3	mGAM	7	anaerobic	Bacteroides ovatus	2.05			Bacteroides ovatus
681	D6-N-3-59	UC2	mGAM	3	mGAM	7	anaerobic	Clostridium butyricum	2.22			Clostridium butyricum
682	D6-N-3-60	UC2	mGAM	3	mGAM	7	anaerobic	Escherichia coli	2.41			Escherichia coli
683	D6-N-3-61	UC2	mGAM	3	mGAM	7	anaerobic	Enterococcus faecium	2.47			Enterococcus faecium
684	D6-N-3-62	UC2	mGAM	3	mGAM	7	anaerobic	Enterococcus faecium	2.24			Enterococcus faecium
685	D6-N-3-63	UC2	mGAM	3	mGAM	7	anaerobic	Escherichia coli	2.35			Escherichia coli
686	D6-N-3-64	UC2	mGAM	3	mGAM	7	anaerobic	Enterococcus faecium	2.32			Enterococcus faecium
687	D6-N-3-65	UC2	mGAM	3	mGAM	7	anaerobic	Enterococcus faecium	2.23			Enterococcus faecium
688	D6-N-3-66	UC2	mGAM	3	mGAM	7	anaerobic	Clostridium butyricum	1.97			Clostridium butyricum
689	D6-N-3-67	UC2	mGAM	3	mGAM	7	anaerobic	Enterococcus casseliflavus	2.24			Enterococcus casseliflavus
690	D6-N-3-68	UC2	mGAM	3	mGAM	7	anaerobic	Escherichia coli	2.4			Escherichia coli
691	D6-N-3-69	UC2	mGAM	3	mGAM	7	anaerobic	Lactococcus lactis	2.31			Lactococcus lactis
692	D6-N-3-70	UC2	mGAM	3	mGAM	7	anaerobic	Escherichia coli	2.28			Escherichia coli
693	D6-N-3-71	UC2	mGAM	3	mGAM	7	anaerobic	Enterococcus faecium	2.55			Enterococcus faecium
694	D6-N-3-72	UC2	mGAM	3	mGAM	7	anaerobic	Paraclostridium bifermentans	1.95			Paraclostridium bifermentans
695	D6-N-3-73	UC2	mGAM	3	mGAM	7	anaerobic	Enterococcus dispar	2.32			Enterococcus dispar
696	D6-N-3-74	UC2	mGAM	3	mGAM	7	anaerobic	Escherichia coli	2.38			Escherichia coli
697	D6-N-3-75	UC2	mGAM	3	mGAM	7	anaerobic	Enterococcus thailandicus	2.2			Enterococcus thailandicus
698	D6-N-3-76	UC2	mGAM	3	mGAM	7	anaerobic	Enterococcus faecium	2.48			Enterococcus faecium
699	D6-N-3-77	UC2	mGAM	3	mGAM	7	anaerobic	Escherichia coli	2.34			Escherichia coli
700	D6-N-3-78	UC2	mGAM	3	mGAM	7	anaerobic	Clostridium butyricum	2.23			Clostridium butyricum
701	D6-N-3-79	UC2	mGAM	3	mGAM	7	anaerobic	Escherichia coli	2.4			Escherichia coli
702	D6-N-3-80	UC2	mGAM	3	mGAM	7	anaerobic	Bacteroides ovatus	1.96			Bacteroides ovatus
703	D6-N-3-83	UC2	mGAM	3	mGAM	7	anaerobic	Bacteroides thetaiotaomicron	2.28			Bacteroides thetaiotaomicron
704	D6-N-3-84	UC2	mGAM	3	mGAM	7	anaerobic	Escherichia coli	2.42			Escherichia coli
705	D6-N-3-85	UC2	mGAM	3	mGAM	7	anaerobic	Lactococcus garvieae	2			Lactococcus garvieae
706	D6-N-3-87	UC2	mGAM	3	mGAM	7	anaerobic	Enterococcus faecium	2.47			Enterococcus faecium
707	D6-N-3-88	UC2	mGAM	3	mGAM	7	anaerobic	Escherichia coli	2.23			Escherichia coli
708	D6-N-3-89	UC2	mGAM	3	mGAM	7	anaerobic	Escherichia coli	2.38			Escherichia coli
709	D6-N-3-90	UC2	mGAM	3	mGAM	7	anaerobic	Enterococcus thailandicus	2.16			Enterococcus thailandicus
710	D6-N-3-91	UC2	mGAM	3	mGAM	7	anaerobic	Bacteroides ovatus	1.81			Bacteroides ovatus
711	D6-N-3-92	UC2	mGAM	3	mGAM	7	anaerobic	Enterococcus faecium	2.51			Enterococcus faecium
712	D6-N-3-94	UC2	mGAM	3	mGAM	7	anaerobic	Enterococcus thailandicus	2.14			Enterococcus thailandicus
713	D6-N-7-1	UC2	BCT	7	mGAM	7	anaerobic	Enterococcus faecium	2.32			Enterococcus faecium
714	D6-N-7-2	UC2	BCT	7	mGAM	7	anaerobic	Parabacteroides merdae	2.33			Parabacteroides merdae
715	D6-N-7-4	UC2	BCT	7	mGAM	7	anaerobic	Escherichia coli	2.39			Escherichia coli
716	D6-N-7-5	UC2	BCT	7	mGAM	7	anaerobic	Parabacteroides merdae	2.42			Parabacteroides merdae
717	D6-N-7-6	UC2	BCT	7	mGAM	7	anaerobic	Parabacteroides merdae	2.37			Parabacteroides merdae
718	D6-N-7-7	UC2	BCT	7	mGAM	7	anaerobic	Escherichia coli	2.34			Escherichia coli
719	D6-N-7-8	UC2	BCT	7	mGAM	7	anaerobic	Parabacteroides merdae	2.34			Parabacteroides merdae
720	D6-N-7-9	UC2	BCT	7	mGAM	7	anaerobic	Clostridium butyricum	1.94			Clostridium butyricum
721	D6-N-7-10	UC2	BCT	7	mGAM	7	anaerobic	Clostridium aldenense	1.82			Clostridium aldenense
722	D6-N-7-11	UC2	BCT	7	mGAM	7	anaerobic	Parabacteroides merdae	2.32			Parabacteroides merdae
723	D6-N-7-12	UC2	BCT	7	mGAM	7	anaerobic	Escherichia coli	2.41			Escherichia coli
724	D6-N-7-13	UC2	BCT	7	mGAM	7	anaerobic	Bacteroides thetaiotaomicron	2.28			Bacteroides thetaiotaomicron
725	D6-N-7-14	UC2	BCT	7	mGAM	7	anaerobic	Parabacteroides merdae	2.3			Parabacteroides merdae
726	D6-N-7-15	UC2	BCT	7	mGAM	7	anaerobic	Parabacteroides merdae	2.38			Parabacteroides merdae
727	D6-N-7-16	UC2	BCT	7	mGAM	7	anaerobic	Enterococcus faecium	2.31			Enterococcus faecium
728	D6-N-7-17	UC2	BCT	7	mGAM	7	anaerobic	Parabacteroides merdae	2.29			Parabacteroides merdae
729	D6-N-7-18	UC2	BCT	7	mGAM	7	anaerobic	Escherichia coli	2.35			Escherichia coli
730	D6-N-7-19	UC2	BCT	7	mGAM	7	anaerobic	Escherichia coli	2.26			Escherichia coli
731	D6-N-7-20	UC2	BCT	7	mGAM	7	anaerobic	Parabacteroides merdae	2.35			Parabacteroides merdae
732	D6-N-7-21	UC2	BCT	7	mGAM	7	anaerobic	Parabacteroides merdae	2.3			Parabacteroides merdae
733	D6-N-7-22	UC2	BCT	7	mGAM	7	anaerobic	Parabacteroides merdae	2.36			Parabacteroides merdae
734	D6-N-7-23	UC2	BCT	7	mGAM	7	anaerobic	Escherichia coli	2.34			Escherichia coli
735	D6-N-7-24	UC2	BCT	7	mGAM	7	anaerobic	Parabacteroides merdae	2.35			Parabacteroides merdae
736	D6-N-7-25	UC2	BCT	7	mGAM	7	anaerobic	Lactococcus lactis	2.24			Lactococcus lactis
737	D6-N-7-26	UC2	BCT	7	mGAM	7	anaerobic	Escherichia coli	2.32			Escherichia coli
738	D6-N-7-27	UC2	BCT	7	mGAM	7	anaerobic	Parabacteroides merdae	2.29			Parabacteroides merdae
739	D6-N-7-28	UC2	BCT	7	mGAM	7	anaerobic	Parabacteroides merdae	2.28			Parabacteroides merdae
740	D6-N-7-29	UC2	BCT	7	mGAM	7	anaerobic	Bacteroides nordii	2.21			Bacteroides nordii
741	D6-N-7-30	UC2	BCT	7	mGAM	7	anaerobic	Escherichia coli	2.19			Escherichia coli
742	D6-N-7-31	UC2	BCT	7	mGAM	7	anaerobic	Bacteroides thetaiotaomicron	2.33			Bacteroides thetaiotaomicron
743	D6-N-7-32	UC2	BCT	7	mGAM	7	anaerobic	Parabacteroides merdae	2.29			Parabacteroides merdae
744	D6-N-7-33	UC2	BCT	7	mGAM	6	anaerobic	Proteus mirabilis	2.15			Proteus mirabilis
745	D6-N-7-34	UC2	BCT	7	mGAM	6	anaerobic	Proteus mirabilis	2.26			Proteus mirabilis
746	D6-N-7-35	UC2	BCT	7	mGAM	6	anaerobic	Enterococcus faecium	2.37			Enterococcus faecium
747	D6-N-7-36	UC2	BCT	7	mGAM	6	anaerobic	Escherichia coli	2.23			Escherichia coli
748	D6-N-7-37	UC2	BCT	7	mGAM	6	anaerobic	Proteus mirabilis	2.06			Proteus mirabilis
749	D6-N-7-38	UC2	BCT	7	mGAM	6	anaerobic	Proteus mirabilis	2.06			Proteus mirabilis
750	D6-N-7-39	UC2	BCT	7	mGAM	6	anaerobic	Escherichia coli	2.3			Escherichia coli
751	D6-N-7-41	UC2	BCT	7	mGAM	6	anaerobic	Proteus mirabilis	2.38			Proteus mirabilis
752	D6-N-7-42	UC2	BCT	7	mGAM	6	anaerobic	Proteus mirabilis	2.19			Proteus mirabilis
753	D6-N-7-43	UC2	BCT	7	mGAM	6	anaerobic	Proteus mirabilis	2.06			Proteus mirabilis
754	D6-N-7-44	UC2	BCT	7	mGAM	6	anaerobic	Escherichia coli	2.34			Escherichia coli
755	D6-N-7-45	UC2	BCT	7	mGAM	6	anaerobic	Escherichia coli	2.31			Escherichia coli
756	D6-N-7-46	UC2	BCT	7	mGAM	6	anaerobic	Proteus mirabilis	2.23			Proteus mirabilis
757	D6-N-7-47	UC2	BCT	7	mGAM	6	anaerobic	Enterococcus faecium	2.29			Enterococcus faecium
758	D6-N-7-48	UC2	BCT	7	mGAM	6	anaerobic	Enterococcus faecium	2.28			Enterococcus faecium
759	D6-N-7-50	UC2	mGAM	7	mGAM	7	anaerobic	Escherichia coli	2.37			Escherichia coli
760	D6-N-7-51	UC2	mGAM	7	mGAM	7	anaerobic	No Organism Identification Possible	1.56	Clostridium butyricum	1	Clostridium butyricum	PQ222479
761	D6-N-7-52	UC2	mGAM	7	mGAM	7	anaerobic	Paraclostridium bifermentans	1.98			Paraclostridium bifermentans
762	D6-N-7-53	UC2	mGAM	7	mGAM	7	anaerobic	Eggerthella lenta	2.06			Eggerthella lenta
763	D6-N-7-55	UC2	mGAM	7	mGAM	7	anaerobic	Escherichia coli	2.36			Escherichia coli
764	D6-N-7-56	UC2	mGAM	7	mGAM	7	anaerobic	Enterococcus faecium	2.51			Enterococcus faecium
765	D6-N-7-57	UC2	mGAM	7	mGAM	7	anaerobic	Bacteroides uniformis	2.12			Bacteroides uniformis
766	D6-N-7-58	UC2	mGAM	7	mGAM	7	anaerobic	Enterococcus faecium	2.53			Enterococcus faecium
767	D6-N-7-59	UC2	mGAM	7	mGAM	7	anaerobic	Parabacteroides distasonis	2.4			Parabacteroides distasonis
768	D6-N-7-61	UC2	mGAM	7	mGAM	7	anaerobic	No Organism Identification Possible	1.34	Terrisporobacter petrolearius	0.99	Terrisporobacter petrolearius	PQ222483
769	D6-N-7-62	UC2	mGAM	7	mGAM	7	anaerobic	Escherichia coli	2.31			Escherichia coli
770	D6-N-7-64	UC2	mGAM	7	mGAM	7	anaerobic	Escherichia coli	2.29			Escherichia coli
771	D6-N-7-66	UC2	mGAM	7	mGAM	7	anaerobic	Parabacteroides merdae	2.41			Parabacteroides merdae
772	D6-N-7-68	UC2	mGAM	7	mGAM	7	anaerobic	Bacteroides uniformis	2.52			Bacteroides uniformis
773	D6-N-7-69	UC2	mGAM	7	mGAM	7	anaerobic	Parabacteroides distasonis	2.2			Parabacteroides distasonis
774	D6-N-7-70	UC2	mGAM	7	mGAM	7	anaerobic	Escherichia coli	2.31			Escherichia coli
775	D6-N-7-72	UC2	mGAM	7	mGAM	7	anaerobic	Bacteroides vulgatus	2.37			Bacteroides vulgatus
776	D6-N-7-73	UC2	mGAM	7	mGAM	7	anaerobic	No Organism Identification Possible	1.47	Terrisporobacter petrolearius	0.99	Terrisporobacter petrolearius	PQ222486
777	D6-N-7-74	UC2	mGAM	7	mGAM	7	anaerobic	Parabacteroides merdae	2.32			Parabacteroides merdae
778	D6-N-7-75	UC2	mGAM	7	mGAM	7	anaerobic	Parabacteroides merdae	2.28			Parabacteroides merdae
779	D6-N-7-76	UC2	mGAM	7	mGAM	7	anaerobic	Bacteroides uniformis	2.51			Bacteroides uniformis
780	D6-N-7-77	UC2	mGAM	7	mGAM	7	anaerobic	Lactococcus lactis	2.33			Lactococcus lactis
781	D6-N-7-78	UC2	mGAM	7	mGAM	7	anaerobic	Enterococcus faecium	2.4			Enterococcus faecium
782	D6-N-7-79	UC2	mGAM	7	mGAM	7	anaerobic	Escherichia coli	2.28			Escherichia coli
783	D6-N-7-80	UC2	mGAM	7	mGAM	7	anaerobic	Parabacteroides merdae	2.36			Parabacteroides merdae
784	D6-N-7-81	UC2	mGAM	7	mGAM	6	anaerobic	Proteus mirabilis	2.24			Proteus mirabilis
785	D6-N-7-82	UC2	mGAM	7	mGAM	6	anaerobic	Enterococcus thailandicus	2.13			Enterococcus thailandicus
786	D6-N-7-83	UC2	mGAM	7	mGAM	6	anaerobic	Bifidobacterium adolescentis	2.11			Bifidobacterium adolescentis
787	D6-N-7-84	UC2	mGAM	7	mGAM	6	anaerobic	Bifidobacterium adolescentis	2.05			Bifidobacterium adolescentis
788	D6-N-7-85	UC2	mGAM	7	mGAM	6	anaerobic	Proteus mirabilis	2.23			Proteus mirabilis
789	D6-N-7-86	UC2	mGAM	7	mGAM	6	anaerobic	Proteus mirabilis	2.16			Proteus mirabilis
790	D6-N-7-87	UC2	mGAM	7	mGAM	6	anaerobic	Enterococcus faecium	2.34			Enterococcus faecium
791	D6-N-7-88	UC2	mGAM	7	mGAM	6	anaerobic	Proteus mirabilis	2.28			Proteus mirabilis
792	D6-N-7-89	UC2	mGAM	7	mGAM	6	anaerobic	Proteus mirabilis	2.27			Proteus mirabilis
793	D6-N-7-90	UC2	mGAM	7	mGAM	6	anaerobic	Proteus mirabilis	2.32			Proteus mirabilis
794	D6-N-7-91	UC2	mGAM	7	mGAM	6	anaerobic	Enterococcus faecium	2.37			Enterococcus faecium
795	D6-N-7-92	UC2	mGAM	7	mGAM	6	anaerobic	Escherichia coli	2.28			Escherichia coli
796	D6-N-7-93	UC2	mGAM	7	mGAM	6	anaerobic	Bifidobacterium adolescentis	2.28			Bifidobacterium adolescentis
797	D6-N-7-94	UC2	mGAM	7	mGAM	6	anaerobic	Proteus mirabilis	2.23			Proteus mirabilis
798	D6-N-7-95	UC2	mGAM	7	mGAM	6	anaerobic	Proteus mirabilis	2.35			Proteus mirabilis
799	D6-N-11-2	UC2	BCT	11	mGAM	7	anaerobic	Paeniclostridium sordellii	1.98			Paeniclostridium sordellii
800	D6-N-11-4	UC2	BCT	11	mGAM	7	anaerobic	Escherichia coli	2.4			Escherichia coli
801	D6-N-11-5	UC2	BCT	11	mGAM	7	anaerobic	Clostridium butyricum	2.17			Clostridium butyricum
802	D6-N-11-6	UC2	BCT	11	mGAM	7	anaerobic	Bacteroides uniformis	2.21			Bacteroides uniformis
803	D6-N-11-7	UC2	BCT	11	mGAM	7	anaerobic	Enterococcus thailandicus	2.27			Enterococcus thailandicus
804	D6-N-11-10	UC2	BCT	11	mGAM	7	anaerobic	Clostridium scindens	2.17			Clostridium scindens
805	D6-N-11-11	UC2	BCT	11	mGAM	7	anaerobic	Bacteroides thetaiotaomicron	2.33			Bacteroides thetaiotaomicron
806	D6-N-11-12	UC2	BCT	11	mGAM	7	anaerobic	No Organism Identification Possible	1.59	Alistipes shahii	0.99	Alistipes shahii	PQ222489
807	D6-N-11-14	UC2	BCT	11	mGAM	7	anaerobic	Bacteroides vulgatus	2.33			Bacteroides vulgatus
808	D6-N-11-15	UC2	BCT	11	mGAM	7	anaerobic	Parabacteroides merdae	2.43			Parabacteroides merdae
809	D6-N-11-16	UC2	BCT	11	mGAM	7	anaerobic	Enterococcus dispar	2.39			Enterococcus dispar
810	D6-N-11-17	UC2	BCT	11	mGAM	7	anaerobic	Alistipes putredinis	2.1			Alistipes putredinis
811	D6-N-11-18	UC2	BCT	11	mGAM	7	anaerobic	Alistipes putredinis	2.19			Alistipes putredinis
812	D6-N-11-20	UC2	BCT	11	mGAM	7	anaerobic	Alistipes putredinis	2.28			Alistipes putredinis
813	D6-N-11-21	UC2	BCT	11	mGAM	7	anaerobic	Alistipes putredinis	2.14			Alistipes putredinis
814	D6-N-11-22	UC2	BCT	11	mGAM	7	anaerobic	Alistipes putredinis	2.26			Alistipes putredinis
815	D6-N-11-25	UC2	BCT	11	mGAM	7	anaerobic	Eggerthella lenta	2.16			Eggerthella lenta
816	D6-N-11-27	UC2	BCT	11	mGAM	7	anaerobic	Eubacterium limosum	2.21			Eubacterium limosum
817	D6-N-11-28	UC2	BCT	11	mGAM	7	anaerobic	Enterococcus dispar	2.28			Enterococcus dispar
818	D6-N-11-30	UC2	BCT	11	mGAM	7	anaerobic	Bacteroides uniformis	2.4			Bacteroides uniformis
819	D6-N-11-31	UC2	BCT	11	mGAM	7	anaerobic	Clostridium butyricum	2.06			Clostridium butyricum
820	D6-N-11-32	UC2	BCT	11	mGAM	7	anaerobic	Parabacteroides merdae	2.37			Parabacteroides merdae
821	D6-N-11-33	UC2	BCT	11	mGAM	6	anaerobic	Proteus mirabilis	2.43			Proteus mirabilis
822	D6-N-11-34	UC2	BCT	11	mGAM	6	anaerobic	Proteus mirabilis	2.5			Proteus mirabilis
823	D6-N-11-35	UC2	BCT	11	mGAM	6	anaerobic	Enterococcus dispar	1.75			Enterococcus dispar
824	D6-N-11-36	UC2	BCT	11	mGAM	6	anaerobic	Proteus mirabilis	2.24			Proteus mirabilis
825	D6-N-11-37	UC2	BCT	11	mGAM	6	anaerobic	Proteus mirabilis	2.39			Proteus mirabilis
826	D6-N-11-38	UC2	BCT	11	mGAM	6	anaerobic	Proteus mirabilis	2.39			Proteus mirabilis
827	D6-N-11-39	UC2	BCT	11	mGAM	6	anaerobic	Escherichia coli	2.16			Escherichia coli
828	D6-N-11-40	UC2	BCT	11	mGAM	6	anaerobic	Proteus mirabilis	2.32			Proteus mirabilis
829	D6-N-11-41	UC2	BCT	11	mGAM	6	anaerobic	Proteus mirabilis	2.45			Proteus mirabilis
830	D6-N-11-42	UC2	BCT	11	mGAM	6	anaerobic	Proteus mirabilis	2.43			Proteus mirabilis
831	D6-N-11-43	UC2	BCT	11	mGAM	6	anaerobic	Proteus mirabilis	2.35			Proteus mirabilis
832	D6-N-11-44	UC2	BCT	11	mGAM	6	anaerobic	Proteus mirabilis	2			Proteus mirabilis
833	D6-N-11-45	UC2	BCT	11	mGAM	6	anaerobic	Proteus mirabilis	2.43			Proteus mirabilis
834	D6-N-11-46	UC2	BCT	11	mGAM	6	anaerobic	Enterococcus faecium	2.2			Enterococcus faecium
835	D6-N-11-47	UC2	BCT	11	mGAM	6	anaerobic	Proteus mirabilis	2.2			Proteus mirabilis
836	D6-N-11-48	UC2	BCT	11	mGAM	6	anaerobic	Proteus mirabilis	2.53			Proteus mirabilis
837	D6-N-11-49	UC2	mGAM	11	mGAM	7	anaerobic	Paeniclostridium sordellii	2.02			Paeniclostridium sordellii
838	D6-N-11-53	UC2	mGAM	11	mGAM	7	anaerobic	Enterococcus faecium	2.42			Enterococcus faecium
839	D6-N-11-54	UC2	mGAM	11	mGAM	7	anaerobic	Enterococcus dispar	2.07			Enterococcus dispar
840	D6-N-11-55	UC2	mGAM	11	mGAM	7	anaerobic	Alistipes shahii	1.77			Alistipes shahii
841	D6-N-11-56	UC2	mGAM	11	mGAM	7	anaerobic	Clostridium butyricum	2.18			Clostridium butyricum
842	D6-N-11-57	UC2	mGAM	11	mGAM	7	anaerobic	No Organism Identification Possible	1.36	Terrisporobacter petrolearius	0.99	Terrisporobacter petrolearius	PQ222470
843	D6-N-11-60	UC2	mGAM	11	mGAM	7	anaerobic	Enterococcus faecium	2.4			Enterococcus faecium
844	D6-N-11-61	UC2	mGAM	11	mGAM	7	anaerobic	Alistipes shahii	1.88			Alistipes shahii
845	D6-N-11-62	UC2	mGAM	11	mGAM	7	anaerobic	Clostridium butyricum	1.98			Clostridium butyricum
846	D6-N-11-63	UC2	mGAM	11	mGAM	7	anaerobic	Bacteroides uniformis	2.32			Bacteroides uniformis
847	D6-N-11-66	UC2	mGAM	11	mGAM	6	anaerobic	No Organism Identification Possible	1.32	Terrisporobacter petrolearius	0.99	Terrisporobacter petrolearius	PQ222473
848	D6-N-11-67	UC2	mGAM	11	mGAM	6	anaerobic	Escherichia coli	2.29			Escherichia coli
849	D6-N-11-68	UC2	mGAM	11	mGAM	6	anaerobic	Bacteroides uniformis	2.26			Bacteroides uniformis
850	D6-N-11-70	UC2	mGAM	11	mGAM	6	anaerobic	No Organism Identification Possible	1.58	Clostridium scindens	0.99	Clostridium scindens	PQ222476
851	D6-N-11-71	UC2	mGAM	11	mGAM	6	anaerobic	Bacteroides vulgatus	2.29			Bacteroides vulgatus
852	D6-N-11-73	UC2	mGAM	11	mGAM	6	anaerobic	Escherichia coli	2.38			Escherichia coli
853	D6-N-11-74	UC2	mGAM	11	mGAM	6	anaerobic	Flavonifractor plautii	2.08			Flavonifractor plautii
854	D6-N-11-75	UC2	mGAM	11	mGAM	6	anaerobic	Clostridium butyricum	2.32			Clostridium butyricum
855	D6-N-11-77	UC2	mGAM	11	mGAM	6	anaerobic	Eubacterium limosum	2.2			Eubacterium limosum
856	D6-N-11-78	UC2	mGAM	11	mGAM	6	anaerobic	Eubacterium limosum	1.87			Eubacterium limosum
857	D6-N-11-79	UC2	mGAM	11	mGAM	6	anaerobic	Parabacteroides merdae	2.28			Parabacteroides merdae
858	D6-N-11-80	UC2	mGAM	11	mGAM	6	anaerobic	Clostridium butyricum	2.18			Clostridium butyricum
859	D6-N-11-81	UC2	mGAM	11	mGAM	6	anaerobic	Paraclostridium bifermentans	1.86			Paraclostridium bifermentans
860	D6-N-11-83	UC2	mGAM	11	mGAM	6	anaerobic	Alistipes shahii	1.83			Alistipes shahii
861	D6-N-11-84	UC2	mGAM	11	mGAM	6	anaerobic	Parabacteroides merdae	2.18			Parabacteroides merdae
862	D6-N-11-86	UC2	mGAM	11	mGAM	6	anaerobic	Clostridium tertium	2.2			Clostridium tertium
863	D6-N-11-87	UC2	mGAM	11	mGAM	6	anaerobic	Parabacteroides merdae	2.23			Parabacteroides merdae
864	D6-N-11-88	UC2	mGAM	11	mGAM	6	anaerobic	Eggerthella lenta	2.18			Eggerthella lenta
865	D6-N-11-89	UC2	mGAM	11	mGAM	6	anaerobic	Parabacteroides distasonis	2.28			Parabacteroides distasonis
866	D6-N-11-90	UC2	mGAM	11	mGAM	6	anaerobic	Clostridium symbiosum	1.99			Clostridium symbiosum
867	D6-N-11-91	UC2	mGAM	11	mGAM	6	anaerobic	Clostridium tertium	2.11			Clostridium tertium
868	D6-N-11-92	UC2	mGAM	11	mGAM	6	anaerobic	Clostridium scindens	2.17			Clostridium scindens
869	D6-N-11-93	UC2	mGAM	11	mGAM	6	anaerobic	Parabacteroides merdae	2.19			Parabacteroides merdae
870	D6-N-11-94	UC2	mGAM	11	mGAM	6	anaerobic	Escherichia coli	2.33			Escherichia coli
871	D6-N-11-95	UC2	mGAM	11	mGAM	6	anaerobic	Parabacteroides merdae	1.98			Parabacteroides merdae
872	D6-N-15-2	UC2	BCT	15	mGAM	7	anaerobic	Escherichia coli	2.31			Escherichia coli
873	D6-N-15-3	UC2	BCT	15	mGAM	7	anaerobic	Paeniclostridium sordellii	1.93			Paeniclostridium sordellii
874	D6-N-15-4	UC2	BCT	15	mGAM	7	anaerobic	Enterococcus faecium	2.54			Enterococcus faecium
875	D6-N-15-5	UC2	BCT	15	mGAM	7	anaerobic	Bacteroides uniformis	2.37			Bacteroides uniformis
876	D6-N-15-6	UC2	BCT	15	mGAM	7	anaerobic	Parabacteroides merdae	2.4			Parabacteroides merdae
877	D6-N-15-8	UC2	BCT	15	mGAM	7	anaerobic	Eubacterium limosum	2.29			Eubacterium limosum
878	D6-N-15-9	UC2	BCT	15	mGAM	7	anaerobic	Flavonifractor plautii	1.83			Flavonifractor plautii
879	D6-N-15-10	UC2	BCT	15	mGAM	7	anaerobic	Enterococcus faecium	2.11			Enterococcus faecium
880	D6-N-15-11	UC2	BCT	15	mGAM	7	anaerobic	Bacteroides thetaiotaomicron	2.29			Bacteroides thetaiotaomicron
881	D6-N-15-12	UC2	BCT	15	mGAM	7	anaerobic	Intestinimonas butyriciproducens	2.07			Intestinimonas butyriciproducens
882	D6-N-15-13	UC2	BCT	15	mGAM	7	anaerobic	Bacteroides uniformis	2.36			Bacteroides uniformis
883	D6-N-15-14	UC2	BCT	15	mGAM	7	anaerobic	Clostridium symbiosum	1.94			Clostridium symbiosum
884	D6-N-15-15	UC2	BCT	15	mGAM	7	anaerobic	Clostridium scindens	2.18			Clostridium scindens
885	D6-N-15-16	UC2	BCT	15	mGAM	7	anaerobic	Eubacterium limosum	1.96			Eubacterium limosum
886	D6-N-15-17	UC2	BCT	15	mGAM	6	anaerobic	Enterococcus faecium	2.17			Enterococcus faecium
887	D6-N-15-18	UC2	BCT	15	mGAM	6	anaerobic	Proteus mirabilis	2.26			Proteus mirabilis
888	D6-N-15-19	UC2	BCT	15	mGAM	6	anaerobic	Proteus mirabilis	2.44			Proteus mirabilis
889	D6-N-15-20	UC2	BCT	15	mGAM	6	anaerobic	Proteus mirabilis	2.44			Proteus mirabilis
890	D6-N-15-21	UC2	BCT	15	mGAM	6	anaerobic	Bacteroides uniformis	2.25			Bacteroides uniformis
891	D6-N-15-22	UC2	BCT	15	mGAM	6	anaerobic	Proteus mirabilis	2.26			Proteus mirabilis
892	D6-N-15-23	UC2	BCT	15	mGAM	6	anaerobic	Proteus mirabilis	2.36			Proteus mirabilis
893	D6-N-15-24	UC2	BCT	15	mGAM	6	anaerobic	Proteus mirabilis	2.35			Proteus mirabilis
894	D6-N-15-25	UC2	BCT	15	mGAM	6	anaerobic	Bacteroides uniformis	2.06			Bacteroides uniformis
895	D6-N-15-26	UC2	BCT	15	mGAM	6	anaerobic	Bacteroides uniformis	2.09			Bacteroides uniformis
896	D6-N-15-27	UC2	BCT	15	mGAM	6	anaerobic	Proteus mirabilis	2.3			Proteus mirabilis
897	D6-N-15-28	UC2	BCT	15	mGAM	6	anaerobic	Proteus mirabilis	2.34			Proteus mirabilis
898	D6-N-15-29	UC2	BCT	15	mGAM	6	anaerobic	Proteus mirabilis	2.41			Proteus mirabilis
899	D6-N-15-30	UC2	BCT	15	mGAM	6	anaerobic	Proteus mirabilis	2.21			Proteus mirabilis
900	D6-N-15-31	UC2	BCT	15	mGAM	6	anaerobic	Proteus mirabilis	2.32			Proteus mirabilis
901	D6-N-15-32	UC2	BCT	15	mGAM	6	anaerobic	Proteus mirabilis	2.51			Proteus mirabilis
902	D6-N-15-33	UC2	BCT	15	mGAM	6	anaerobic	Proteus mirabilis	2.35			Proteus mirabilis
903	D6-N-15-34	UC2	BCT	15	mGAM	6	anaerobic	Proteus mirabilis	2.31			Proteus mirabilis
904	D6-N-15-35	UC2	BCT	15	mGAM	6	anaerobic	Proteus mirabilis	2.57			Proteus mirabilis
905	D6-N-15-36	UC2	BCT	15	mGAM	6	anaerobic	Bacteroides uniformis	2.26			Bacteroides uniformis
906	D6-N-15-37	UC2	BCT	15	mGAM	6	anaerobic	Proteus mirabilis	2.54			Proteus mirabilis
907	D6-N-15-38	UC2	BCT	15	mGAM	6	anaerobic	Proteus mirabilis	2.25			Proteus mirabilis
908	D6-N-15-39	UC2	BCT	15	mGAM	6	anaerobic	Proteus mirabilis	2.19			Proteus mirabilis
909	D6-N-15-40	UC2	BCT	15	mGAM	6	anaerobic	Proteus mirabilis	2.2			Proteus mirabilis
910	D6-N-15-41	UC2	BCT	15	mGAM	6	anaerobic	Proteus mirabilis	2.36			Proteus mirabilis
911	D6-N-15-42	UC2	BCT	15	mGAM	6	anaerobic	Proteus mirabilis	2.45			Proteus mirabilis
912	D6-N-15-43	UC2	BCT	15	mGAM	6	anaerobic	Proteus mirabilis	2.4			Proteus mirabilis
913	D6-N-15-44	UC2	BCT	15	mGAM	6	anaerobic	Proteus mirabilis	2.43			Proteus mirabilis
914	D6-N-15-45	UC2	BCT	15	mGAM	6	anaerobic	Proteus mirabilis	2.47			Proteus mirabilis
915	D6-N-15-46	UC2	BCT	15	mGAM	6	anaerobic	Proteus mirabilis	2.31			Proteus mirabilis
916	D6-N-15-47	UC2	BCT	15	mGAM	6	anaerobic	Proteus mirabilis	2.22			Proteus mirabilis
917	D6-N-15-48	UC2	BCT	15	mGAM	6	anaerobic	Proteus mirabilis	2.12			Proteus mirabilis
918	D6-N-15-49	UC2	mGAM	15	mGAM	7	anaerobic	Paeniclostridium sordellii	2.07			Paeniclostridium sordellii
919	D6-N-15-50	UC2	mGAM	15	mGAM	7	anaerobic	No Organism Identification Possible	1.41	Terrisporobacter petrolearius	0.99	Terrisporobacter petrolearius	PQ222477
920	D6-N-15-51	UC2	mGAM	15	mGAM	7	anaerobic	Clostridium butyricum	2.26			Clostridium butyricum
921	D6-N-15-52	UC2	mGAM	15	mGAM	7	anaerobic	Clostridium butyricum	1.96			Clostridium butyricum
922	D6-N-15-53	UC2	mGAM	15	mGAM	7	anaerobic	Enterococcus faecium	2.54			Enterococcus faecium
923	D6-N-15-54	UC2	mGAM	15	mGAM	7	anaerobic	Parabacteroides distasonis	2.4			Parabacteroides distasonis
924	D6-N-15-56	UC2	mGAM	15	mGAM	7	anaerobic	Clostridium symbiosum	2.07			Clostridium symbiosum
925	D6-N-15-57	UC2	mGAM	15	mGAM	7	anaerobic	Parabacteroides distasonis	2.3			Parabacteroides distasonis
926	D6-N-15-58	UC2	mGAM	15	mGAM	7	anaerobic	Parabacteroides distasonis	2.36			Parabacteroides distasonis
927	D6-N-15-59	UC2	mGAM	15	mGAM	7	anaerobic	Enterococcus faecium	2.46			Enterococcus faecium
928	D6-N-15-60	UC2	mGAM	15	mGAM	7	anaerobic	Clostridium butyricum	1.88			Clostridium butyricum
929	D6-N-15-61	UC2	mGAM	15	mGAM	7	anaerobic	Eubacterium limosum	2.19			Eubacterium limosum
930	D6-N-15-64	UC2	mGAM	15	mGAM	7	anaerobic	Enterococcus faecium	2.48			Enterococcus faecium
931	D6-N-15-65	UC2	mGAM	15	mGAM	6	anaerobic	Eubacterium limosum	2.21			Eubacterium limosum
932	D6-N-15-66	UC2	mGAM	15	mGAM	6	anaerobic	Enterococcus faecium	2.17			Enterococcus faecium
933	D6-N-15-67	UC2	mGAM	15	mGAM	6	anaerobic	Parabacteroides merdae	2.12			Parabacteroides merdae
934	D6-N-15-68	UC2	mGAM	15	mGAM	6	anaerobic	Parabacteroides merdae	2.22			Parabacteroides merdae
935	D6-N-15-71	UC2	mGAM	15	mGAM	6	anaerobic	Eubacterium limosum	1.87			Eubacterium limosum
936	D6-N-15-72	UC2	mGAM	15	mGAM	6	anaerobic	Clostridium butyricum	1.94			Clostridium butyricum
937	D6-N-15-73	UC2	mGAM	15	mGAM	6	anaerobic	Eubacterium limosum	2.27			Eubacterium limosum
938	D6-N-15-74	UC2	mGAM	15	mGAM	6	anaerobic	Clostridium aldenense	1.87			Clostridium aldenense
939	D6-N-15-75	UC2	mGAM	15	mGAM	6	anaerobic	Enterococcus faecium	2.48			Enterococcus faecium
940	D6-N-15-76	UC2	mGAM	15	mGAM	6	anaerobic	Eubacterium limosum	2.27			Eubacterium limosum
941	D6-N-15-77	UC2	mGAM	15	mGAM	6	anaerobic	Parabacteroides merdae	2.29			Parabacteroides merdae
942	D6-N-15-78	UC2	mGAM	15	mGAM	6	anaerobic	Enterococcus faecium	2.53			Enterococcus faecium
943	D6-N-15-79	UC2	mGAM	15	mGAM	6	anaerobic	Parabacteroides distasonis	2.3			Parabacteroides distasonis
944	D6-N-15-80	UC2	mGAM	15	mGAM	6	anaerobic	No Organism Identification Possible	1.34	Terrisporobacter petrolearius	0.99	Terrisporobacter petrolearius	PQ222480
945	D6-N-15-81	UC2	mGAM	15	mGAM	6	anaerobic	Parabacteroides merdae	2.38			Parabacteroides merdae
946	D6-N-15-82	UC2	mGAM	15	mGAM	6	anaerobic	Flavonifractor plautii	2.08			Flavonifractor plautii
947	D6-N-15-83	UC2	mGAM	15	mGAM	6	anaerobic	Eubacterium limosum	2.25			Eubacterium limosum
948	D6-N-15-84	UC2	mGAM	15	mGAM	6	anaerobic	Parabacteroides merdae	2.25			Parabacteroides merdae
949	D6-N-15-85	UC2	mGAM	15	mGAM	6	anaerobic	Paeniclostridium sordellii	1.87			Paeniclostridium sordellii
950	D6-N-15-86	UC2	mGAM	15	mGAM	6	anaerobic	Alistipes shahii	1.9			Alistipes shahii
951	D6-N-15-87	UC2	mGAM	15	mGAM	6	anaerobic	Eubacterium limosum	2.07			Eubacterium limosum
952	D6-N-15-89	UC2	mGAM	15	mGAM	6	anaerobic	Eubacterium limosum	1.9			Eubacterium limosum
953	D6-N-15-91	UC2	mGAM	15	mGAM	6	anaerobic	Clostridium scindens	2.21			Clostridium scindens
954	D6-N-15-93	UC2	mGAM	15	mGAM	6	anaerobic	Eubacterium limosum	2.15			Eubacterium limosum
955	D6-N-15-94	UC2	mGAM	15	mGAM	6	anaerobic	Eubacterium limosum	2.18			Eubacterium limosum
956	D6-N-15-95	UC2	mGAM	15	mGAM	6	anaerobic	Clostridium butyricum	2.34			Clostridium butyricum
957	D6-N-20-1	UC2	BCT	20	mGAM	6	anaerobic	Clostridium butyricum	2.07			Clostridium butyricum
958	D6-N-20-2	UC2	BCT	20	mGAM	6	anaerobic	No Organism Identification Possible	1.63	Paraclostridium benzoelyticum	0.99	Paraclostridium benzoelyticum	PQ222484
959	D6-N-20-3	UC2	BCT	20	mGAM	6	anaerobic	Bacteroides uniformis	2.37			Bacteroides uniformis
960	D6-N-20-4	UC2	BCT	20	mGAM	6	anaerobic	Enterococcus dispar	2.28			Enterococcus dispar
961	D6-N-20-5	UC2	BCT	20	mGAM	6	anaerobic	Enterococcus thailandicus	2.08			Enterococcus thailandicus
962	D6-N-20-6	UC2	BCT	20	mGAM	6	anaerobic	Bacteroides uniformis	2.3			Bacteroides uniformis
963	D6-N-20-7	UC2	BCT	20	mGAM	6	anaerobic	Clostridium symbiosum	1.83			Clostridium symbiosum
964	D6-N-20-8	UC2	BCT	20	mGAM	6	anaerobic	Enterococcus faecium	2.31			Enterococcus faecium
965	D6-N-20-9	UC2	BCT	20	mGAM	6	anaerobic	Enterococcus faecium	2.56			Enterococcus faecium
966	D6-N-20-10	UC2	BCT	20	mGAM	6	anaerobic	Clostridium butyricum	2.25			Clostridium butyricum
967	D6-N-20-11	UC2	BCT	20	mGAM	6	anaerobic	Enterococcus thailandicus	2.15			Enterococcus thailandicus
968	D6-N-20-12	UC2	BCT	20	mGAM	6	anaerobic	Bacteroides uniformis	2.41			Bacteroides uniformis
969	D6-N-20-13	UC2	BCT	20	mGAM	6	anaerobic	Enterococcus faecium	2.58			Enterococcus faecium
970	D6-N-20-14	UC2	BCT	20	mGAM	6	anaerobic	Bacteroides uniformis	2.19			Bacteroides uniformis
971	D6-N-20-15	UC2	BCT	20	mGAM	6	anaerobic	Bacteroides uniformis	2.39			Bacteroides uniformis
972	D6-N-20-16	UC2	BCT	20	mGAM	6	anaerobic	Bacteroides uniformis	2.38			Bacteroides uniformis
973	D6-N-20-18	UC2	BCT	20	mGAM	6	anaerobic	Enterococcus faecium	2.42			Enterococcus faecium
974	D6-N-20-19	UC2	BCT	20	mGAM	6	anaerobic	Bacteroides uniformis	2.24			Bacteroides uniformis
975	D6-N-20-20	UC2	BCT	20	mGAM	6	anaerobic	Bacteroides uniformis	1.97			Bacteroides uniformis
976	D6-N-20-21	UC2	BCT	20	mGAM	6	anaerobic	Bacteroides uniformis	2.29			Bacteroides uniformis
977	D6-N-20-22	UC2	BCT	20	mGAM	6	anaerobic	Bacteroides uniformis	2.31			Bacteroides uniformis
978	D6-N-20-24	UC2	BCT	20	mGAM	6	anaerobic	Bacteroides uniformis	2.37			Bacteroides uniformis
979	D6-N-20-25	UC2	BCT	20	mGAM	6	anaerobic	Bacteroides uniformis	2.26			Bacteroides uniformis
980	D6-N-20-26	UC2	BCT	20	mGAM	6	anaerobic	Eubacterium limosum	1.81			Eubacterium limosum
981	D6-N-20-27	UC2	BCT	20	mGAM	6	anaerobic	Bacteroides uniformis	2.23			Bacteroides uniformis
982	D6-N-20-28	UC2	BCT	20	mGAM	6	anaerobic	Bacteroides uniformis	2.33			Bacteroides uniformis
983	D6-N-20-29	UC2	BCT	20	mGAM	6	anaerobic	Eggerthella lenta	1.78			Eggerthella lenta
984	D6-N-20-30	UC2	BCT	20	mGAM	6	anaerobic	Bacteroides uniformis	2.34			Bacteroides uniformis
985	D6-N-20-31	UC2	BCT	20	mGAM	6	anaerobic	Bacteroides uniformis	2.35			Bacteroides uniformis
986	D6-N-20-32	UC2	BCT	20	mGAM	6	anaerobic	Bacteroides uniformis	2.22			Bacteroides uniformis
987	D6-N-20-33	UC2	BCT	20	mGAM	6	anaerobic	Bacteroides uniformis	2.26			Bacteroides uniformis
988	D6-N-20-34	UC2	BCT	20	mGAM	6	anaerobic	Clostridium citroniae	2.15			Clostridium citroniae
989	D6-N-20-35	UC2	BCT	20	mGAM	6	anaerobic	Bacteroides uniformis	2.26			Bacteroides uniformis
990	D6-N-20-36	UC2	BCT	20	mGAM	6	anaerobic	Bacteroides uniformis	2.38			Bacteroides uniformis
991	D6-N-20-37	UC2	BCT	20	mGAM	6	anaerobic	Enterococcus faecium	2.5			Enterococcus faecium
992	D6-N-20-38	UC2	BCT	20	mGAM	6	anaerobic	Enterococcus faecium	2.28			Enterococcus faecium
993	D6-N-20-39	UC2	BCT	20	mGAM	6	anaerobic	Clostridium butyricum	2.13			Clostridium butyricum
994	D6-N-20-40	UC2	BCT	20	mGAM	6	anaerobic	Paraclostridium bifermentans	1.81			Paraclostridium bifermentans
995	D6-N-20-41	UC2	BCT	20	mGAM	6	anaerobic	Bacteroides uniformis	2.34			Bacteroides uniformis
996	D6-N-20-42	UC2	BCT	20	mGAM	6	anaerobic	Bacteroides uniformis	2.33			Bacteroides uniformis
997	D6-N-20-43	UC2	BCT	20	mGAM	6	anaerobic	Bacteroides uniformis	2.02			Bacteroides uniformis
998	D6-N-20-45	UC2	BCT	20	mGAM	6	anaerobic	Clostridium symbiosum	1.85			Clostridium symbiosum
999	D6-N-20-46	UC2	BCT	20	mGAM	6	anaerobic	Eubacterium limosum	2.31			Eubacterium limosum
1000	D6-N-20-47	UC2	BCT	20	mGAM	6	anaerobic	Enterococcus dispar	2.33			Enterococcus dispar
1001	D6-N-20-48	UC2	BCT	20	mGAM	6	anaerobic	Bacteroides uniformis	2.33			Bacteroides uniformis
1002	D6-N-20-49	UC2	mGAM	20	mGAM	6	anaerobic	Enterococcus faecium	2.46			Enterococcus faecium
1003	D6-N-20-50	UC2	mGAM	20	mGAM	6	anaerobic	No Organism Identification Possible	1.39	Terrisporobacter petrolearius	0.99	Terrisporobacter petrolearius	PQ222487
1004	D6-N-20-51	UC2	mGAM	20	mGAM	6	anaerobic	Paeniclostridium sordellii	1.96			Paeniclostridium sordellii
1005	D6-N-20-52	UC2	mGAM	20	mGAM	6	anaerobic	Enterococcus faecium	2.55			Enterococcus faecium
1006	D6-N-20-53	UC2	mGAM	20	mGAM	6	anaerobic	Paeniclostridium sordellii	1.83			Paeniclostridium sordellii
1007	D6-N-20-55	UC2	mGAM	20	mGAM	6	anaerobic	No Organism Identification Possible	1.29	Terrisporobacter petrolearius	0.99	Terrisporobacter petrolearius	PQ222490
1008	D6-N-20-56	UC2	mGAM	20	mGAM	6	anaerobic	Enterococcus faecium	2.53			Enterococcus faecium
1009	D6-N-20-57	UC2	mGAM	20	mGAM	6	anaerobic	Corynebacterium glucuronolyticum	1.75			Corynebacterium glucuronolyticum
1010	D6-N-20-58	UC2	mGAM	20	mGAM	6	anaerobic	Enterococcus faecium	2.52			Enterococcus faecium
1011	D6-N-20-59	UC2	mGAM	20	mGAM	6	anaerobic	Enterococcus faecium	2.36			Enterococcus faecium
1012	D6-N-20-60	UC2	mGAM	20	mGAM	6	anaerobic	Enterococcus faecium	2.45			Enterococcus faecium
1013	D6-N-20-61	UC2	mGAM	20	mGAM	6	anaerobic	Paraclostridium bifermentans	1.8			Paraclostridium bifermentans
1014	D6-N-20-63	UC2	mGAM	20	mGAM	6	anaerobic	Enterococcus faecium	2.6			Enterococcus faecium
1015	D6-N-20-66	UC2	mGAM	20	mGAM	6	anaerobic	Enterococcus faecium	2.57			Enterococcus faecium
1016	D6-N-20-68	UC2	mGAM	20	mGAM	6	anaerobic	Enterococcus faecium	2.53			Enterococcus faecium
1017	D6-N-20-69	UC2	mGAM	20	mGAM	6	anaerobic	No Organism Identification Possible	1.36	Terrisporobacter petrolearius	0.99	Terrisporobacter petrolearius	PQ222471
1018	D6-N-20-70	UC2	mGAM	20	mGAM	6	anaerobic	Corynebacterium glucuronolyticum	1.71			Corynebacterium glucuronolyticum
1019	D6-N-20-71	UC2	mGAM	20	mGAM	6	anaerobic	Paraclostridium bifermentans	2.01			Paraclostridium bifermentans
1020	D6-N-20-72	UC2	mGAM	20	mGAM	6	anaerobic	Enterococcus faecium	2.46			Enterococcus faecium
1021	D6-N-20-73	UC2	mGAM	20	mGAM	6	anaerobic	Enterococcus faecium	2.53			Enterococcus faecium
1022	D6-N-20-75	UC2	mGAM	20	mGAM	6	anaerobic	Corynebacterium glucuronolyticum	2.07			Corynebacterium glucuronolyticum
1023	D6-N-20-76	UC2	mGAM	20	mGAM	6	anaerobic	Enterococcus faecium	2.47			Enterococcus faecium
1024	D6-N-20-77	UC2	mGAM	20	mGAM	6	anaerobic	Corynebacterium glucuronolyticum	1.8			Corynebacterium glucuronolyticum
1025	D6-N-20-78	UC2	mGAM	20	mGAM	6	anaerobic	No Organism Identification Possible	1.36	Terrisporobacter petrolearius	0.99	Terrisporobacter petrolearius	PQ222474
1026	D6-N-20-79	UC2	mGAM	20	mGAM	6	anaerobic	Corynebacterium glucuronolyticum	2.09			Corynebacterium glucuronolyticum
1027	D6-N-20-81	UC2	mGAM	20	mGAM	6	anaerobic	Bacteroides uniformis	2.13			Bacteroides uniformis
1028	D6-N-20-83	UC2	mGAM	20	mGAM	6	anaerobic	Enterococcus faecium	2.53			Enterococcus faecium
1029	D6-N-20-84	UC2	mGAM	20	mGAM	6	anaerobic	Enterococcus thailandicus	2.22			Enterococcus thailandicus
1030	D6-N-20-85	UC2	mGAM	20	mGAM	6	anaerobic	Paeniclostridium sordellii	1.73			Paeniclostridium sordellii
1031	D6-N-20-86	UC2	mGAM	20	mGAM	6	anaerobic	Enterococcus faecium	2.51			Enterococcus faecium
1032	D6-N-20-87	UC2	mGAM	20	mGAM	6	anaerobic	Enterococcus faecium	2.55			Enterococcus faecium
1033	D6-N-20-89	UC2	mGAM	20	mGAM	6	anaerobic	Clostridium butyricum	2.38			Clostridium butyricum
1034	D6-N-20-90	UC2	mGAM	20	mGAM	6	anaerobic	Clostridium tertium	2.15			Clostridium tertium
1035	D6-N-20-92	UC2	mGAM	20	mGAM	6	anaerobic	Enterococcus faecium	2.53			Enterococcus faecium
1036	D6-N-20-93	UC2	mGAM	20	mGAM	6	anaerobic	Paeniclostridium sordellii	1.89			Paeniclostridium sordellii
1037	D6-N-20-94	UC2	mGAM	20	mGAM	6	anaerobic	Enterococcus faecium	2.55			Enterococcus faecium
1038	D6-N-20-95	UC2	mGAM	20	mGAM	6	anaerobic	Bacteroides uniformis	2.41			Bacteroides uniformis
1039	D6-N-30-1	UC2	BCT	30	mGAM	5	anaerobic	Enterococcus faecium	1.95			Enterococcus faecium
1040	D6-N-30-2	UC2	BCT	30	mGAM	5	anaerobic	Proteus mirabilis	2.15			Proteus mirabilis
1041	D6-N-30-3	UC2	BCT	30	mGAM	5	anaerobic	Bacteroides uniformis	1.73			Bacteroides uniformis
1042	D6-N-30-5	UC2	BCT	30	mGAM	5	anaerobic	Proteus mirabilis	2.11			Proteus mirabilis
1043	D6-N-30-6	UC2	BCT	30	mGAM	5	anaerobic	Proteus mirabilis	2.02			Proteus mirabilis
1044	D6-N-30-7	UC2	BCT	30	mGAM	5	anaerobic	Bacteroides uniformis	2.08			Bacteroides uniformis
1045	D6-N-30-8	UC2	BCT	30	mGAM	5	anaerobic	Proteus mirabilis	2.33			Proteus mirabilis
1046	D6-N-30-9	UC2	BCT	30	mGAM	5	anaerobic	Bacteroides uniformis	2.29			Bacteroides uniformis
1047	D6-N-30-10	UC2	BCT	30	mGAM	5	anaerobic	Proteus mirabilis	2.5			Proteus mirabilis
1048	D6-N-30-11	UC2	BCT	30	mGAM	5	anaerobic	Proteus mirabilis	2.11			Proteus mirabilis
1049	D6-N-30-12	UC2	BCT	30	mGAM	5	anaerobic	Proteus mirabilis	2.01			Proteus mirabilis
1050	D6-N-30-13	UC2	BCT	30	mGAM	5	anaerobic	Proteus mirabilis	2.33			Proteus mirabilis
1051	D6-N-30-14	UC2	BCT	30	mGAM	5	anaerobic	Proteus mirabilis	2.2			Proteus mirabilis
1052	D6-N-30-15	UC2	BCT	30	mGAM	5	anaerobic	Bacteroides uniformis	1.94			Bacteroides uniformis
1053	D6-N-30-16	UC2	BCT	30	mGAM	5	anaerobic	Proteus mirabilis	1.83			Proteus mirabilis
1054	D6-N-30-17	UC2	BCT	30	mGAM	5	anaerobic	Bacteroides uniformis	2.18			Bacteroides uniformis
1055	D6-N-30-18	UC2	BCT	30	mGAM	5	anaerobic	Enterococcus faecium	2.25			Enterococcus faecium
1056	D6-N-30-19	UC2	BCT	30	mGAM	5	anaerobic	Enterococcus faecalis	2.22			Enterococcus faecalis
1057	D6-N-30-20	UC2	BCT	30	mGAM	5	anaerobic	Proteus mirabilis	2.34			Proteus mirabilis
1058	D6-N-30-21	UC2	BCT	30	mGAM	5	anaerobic	Enterococcus faecium	2.2			Enterococcus faecium
1059	D6-N-30-22	UC2	BCT	30	mGAM	5	anaerobic	Proteus mirabilis	2.06			Proteus mirabilis
1060	D6-N-30-23	UC2	BCT	30	mGAM	5	anaerobic	Bacteroides uniformis	2.22			Bacteroides uniformis
1061	D6-N-30-24	UC2	BCT	30	mGAM	5	anaerobic	Enterococcus faecium	2.1			Enterococcus faecium
1062	D6-N-30-25	UC2	BCT	30	mGAM	6	anaerobic	Proteus mirabilis	1.91			Proteus mirabilis
1063	D6-N-30-26	UC2	BCT	30	mGAM	6	anaerobic	Bacteroides uniformis	2.05			Bacteroides uniformis
1064	D6-N-30-27	UC2	BCT	30	mGAM	6	anaerobic	Proteus mirabilis	1.97			Proteus mirabilis
1065	D6-N-30-28	UC2	BCT	30	mGAM	6	anaerobic	Proteus mirabilis	2.13			Proteus mirabilis
1066	D6-N-30-29	UC2	BCT	30	mGAM	6	anaerobic	Proteus mirabilis	2.29			Proteus mirabilis
1067	D6-N-30-30	UC2	BCT	30	mGAM	6	anaerobic	Bacteroides uniformis	2.35			Bacteroides uniformis
1068	D6-N-30-31	UC2	BCT	30	mGAM	6	anaerobic	Bacteroides uniformis	2.13			Bacteroides uniformis
1069	D6-N-30-33	UC2	BCT	30	mGAM	6	anaerobic	Proteus mirabilis	2.38			Proteus mirabilis
1070	D6-N-30-34	UC2	BCT	30	mGAM	6	anaerobic	Proteus mirabilis	2.44			Proteus mirabilis
1071	D6-N-30-35	UC2	BCT	30	mGAM	6	anaerobic	Bacteroides uniformis	2.18			Bacteroides uniformis
1072	D6-N-30-36	UC2	BCT	30	mGAM	6	anaerobic	Proteus mirabilis	2.05			Proteus mirabilis
1073	D6-N-30-37	UC2	BCT	30	mGAM	6	anaerobic	Proteus mirabilis	1.9			Proteus mirabilis
1074	D6-N-30-38	UC2	BCT	30	mGAM	6	anaerobic	Bacteroides uniformis	2.26			Bacteroides uniformis
1075	D6-N-30-39	UC2	BCT	30	mGAM	6	anaerobic	Bacteroides uniformis	2.22			Bacteroides uniformis
1076	D6-N-30-40	UC2	BCT	30	mGAM	6	anaerobic	Proteus mirabilis	1.97			Proteus mirabilis
1077	D6-N-30-41	UC2	BCT	30	mGAM	6	anaerobic	Bacteroides uniformis	2.28			Bacteroides uniformis
1078	D6-N-30-42	UC2	BCT	30	mGAM	6	anaerobic	Proteus mirabilis	2.17			Proteus mirabilis
1079	D6-N-30-43	UC2	BCT	30	mGAM	6	anaerobic	Proteus mirabilis	2.43			Proteus mirabilis
1080	D6-N-30-44	UC2	BCT	30	mGAM	6	anaerobic	Bacteroides uniformis	2.34			Bacteroides uniformis
1081	D6-N-30-45	UC2	BCT	30	mGAM	6	anaerobic	Proteus mirabilis	1.91			Proteus mirabilis
1082	D6-N-30-46	UC2	BCT	30	mGAM	6	anaerobic	Bacteroides uniformis	2.33			Bacteroides uniformis
1083	D6-N-30-47	UC2	BCT	30	mGAM	6	anaerobic	Bacteroides uniformis	2.21			Bacteroides uniformis
1084	D6-N-30-48	UC2	BCT	30	mGAM	6	anaerobic	Proteus mirabilis	2.24			Proteus mirabilis
1085	D6-N-30-49	UC2	mGAM	30	mGAM	6	anaerobic	No Organism Identification Possible	1.58	Corynebacterium glucuronolyticum	0.99	Corynebacterium glucuronolyticum	PQ222478
1086	D6-N-30-50	UC2	mGAM	30	mGAM	6	anaerobic	Enterococcus faecium	2.42			Enterococcus faecium
1087	D6-N-30-52	UC2	mGAM	30	mGAM	6	anaerobic	Corynebacterium glucuronolyticum	2.11			Corynebacterium glucuronolyticum
1088	D6-N-30-53	UC2	mGAM	30	mGAM	6	anaerobic	Corynebacterium glucuronolyticum	2.07			Corynebacterium glucuronolyticum
1089	D6-N-30-54	UC2	mGAM	30	mGAM	6	anaerobic	Clostridium butyricum	1.89			Clostridium butyricum
1090	D6-N-30-56	UC2	mGAM	30	mGAM	6	anaerobic	Enterococcus faecium	2.53			Enterococcus faecium
1091	D6-N-30-57	UC2	mGAM	30	mGAM	6	anaerobic	Clostridium butyricum	2.15			Clostridium butyricum
1092	D6-N-30-58	UC2	mGAM	30	mGAM	6	anaerobic	Clostridium butyricum	1.93			Clostridium butyricum
1093	D6-N-30-59	UC2	mGAM	30	mGAM	6	anaerobic	Corynebacterium glucuronolyticum	2.18			Corynebacterium glucuronolyticum
1094	D6-N-30-60	UC2	mGAM	30	mGAM	6	anaerobic	Paeniclostridium sordellii	1.88			Paeniclostridium sordellii
1095	D6-N-30-61	UC2	mGAM	30	mGAM	6	anaerobic	Corynebacterium glucuronolyticum	1.77			Corynebacterium glucuronolyticum
1096	D6-N-30-62	UC2	mGAM	30	mGAM	6	anaerobic	Clostridium butyricum	1.94			Clostridium butyricum
1097	D6-N-30-63	UC2	mGAM	30	mGAM	6	anaerobic	Corynebacterium glucuronolyticum	2.15			Corynebacterium glucuronolyticum
1098	D6-N-30-65	UC2	mGAM	30	mGAM	6	anaerobic	Corynebacterium glucuronolyticum	2.03			Corynebacterium glucuronolyticum
1099	D6-N-30-66	UC2	mGAM	30	mGAM	6	anaerobic	Corynebacterium glucuronolyticum	2.17			Corynebacterium glucuronolyticum
1100	D6-N-30-67	UC2	mGAM	30	mGAM	6	anaerobic	Peptoniphilus gorbachii	2.07			Peptoniphilus gorbachii
1101	D6-N-30-68	UC2	mGAM	30	mGAM	6	anaerobic	No Organism Identification Possible	1.32	Terrisporobacter petrolearius	0.99	Terrisporobacter petrolearius	PQ222481
1102	D6-N-30-70	UC2	mGAM	30	mGAM	6	anaerobic	Corynebacterium glucuronolyticum	1.77			Corynebacterium glucuronolyticum
1103	D6-N-30-71	UC2	mGAM	30	mGAM	6	anaerobic	Clostridium butyricum	1.74			Clostridium butyricum
1104	D6-N-30-73	UC2	mGAM	30	mGAM	5	anaerobic	Clostridium tertium	2.2			Clostridium tertium
1105	D6-N-30-74	UC2	mGAM	30	mGAM	5	anaerobic	No Organism Identification Possible	1.44	Clostridium sporogenes	0.99	Clostridium sporogenes	PQ222485
1106	D6-N-30-76	UC2	mGAM	30	mGAM	5	anaerobic	Clostridium butyricum	2.12			Clostridium butyricum
1107	D6-N-30-77	UC2	mGAM	30	mGAM	5	anaerobic	No Organism Identification Possible	1.45	Terrisporobacter petrolearius	0.99	Terrisporobacter petrolearius	PQ222488
1108	D6-N-30-79	UC2	mGAM	30	mGAM	5	anaerobic	Corynebacterium glucuronolyticum	1.94			Corynebacterium glucuronolyticum
1109	D6-N-30-81	UC2	mGAM	30	mGAM	5	anaerobic	Corynebacterium glucuronolyticum	2.03			Corynebacterium glucuronolyticum
1110	D6-N-30-82	UC2	mGAM	30	mGAM	5	anaerobic	Parabacteroides merdae	2.2			Parabacteroides merdae
1111	D6-N-30-83	UC2	mGAM	30	mGAM	5	anaerobic	Corynebacterium glucuronolyticum	1.83			Corynebacterium glucuronolyticum
1112	D6-N-30-85	UC2	mGAM	30	mGAM	5	anaerobic	Clostridium butyricum	1.84			Clostridium butyricum
1113	D6-N-30-89	UC2	mGAM	30	mGAM	5	anaerobic	Enterococcus faecium	2.39			Enterococcus faecium
1114	D6-N-30-90	UC2	mGAM	30	mGAM	5	anaerobic	No Organism Identification Possible	1.41	Paeniclostridium sordellii	0.99	Paeniclostridium sordellii	PQ222491
1115	D6-N-30-91	UC2	mGAM	30	mGAM	5	anaerobic	Paraclostridium bifermentans	1.72			Paraclostridium bifermentans
1116	D6-N-30-92	UC2	mGAM	30	mGAM	5	anaerobic	Enterococcus faecium	2.49			Enterococcus faecium
1117	D6-N-30-93	UC2	mGAM	30	mGAM	5	anaerobic	Corynebacterium glucuronolyticum	1.83			Corynebacterium glucuronolyticum
1118	D6-N-30-95	UC2	mGAM	30	mGAM	5	anaerobic	Corynebacterium glucuronolyticum	1.75			Corynebacterium glucuronolyticum
1119	D7-N-0-1	UC3	None	0	mGAM	8	anaerobic	Lactococcus garvieae	2.06			Lactococcus garvieae
1120	D7-N-0-5	UC3	None	0	mGAM	8	anaerobic	Enterococcus mundtii	2.33			Enterococcus mundtii
1121	D7-N-0-6	UC3	None	0	mGAM	8	anaerobic	Lactococcus lactis	1.97			Lactococcus lactis
1122	D7-N-0-7	UC3	None	0	mGAM	8	anaerobic	Streptococcus parasanguinis	2.03			Streptococcus parasanguinis
1123	D7-N-0-9	UC3	None	0	mGAM	7	anaerobic	Streptococcus parasanguinis	2.28			Streptococcus parasanguinis
1124	D7-N-0-15	UC3	None	0	mGAM	7	anaerobic	Lactococcus lactis	2.29			Lactococcus lactis
1125	D7-N-0-18	UC3	None	0	mGAM	7	anaerobic	Streptococcus gallolyticus	1.76			Streptococcus gallolyticus
1126	D7-N-0-19	UC3	None	0	mGAM	7	anaerobic	Streptococcus equinus	1.93			Streptococcus equinus
1127	D7-N-0-21	UC3	None	0	mGAM	7	anaerobic	Enterococcus faecium	2.06			Enterococcus faecium
1128	D7-N-0-22	UC3	None	0	mGAM	7	anaerobic	Lactobacillus salivarius	1.82			Lactobacillus salivarius
1129	D7-N-0-24	UC3	None	0	mGAM	7	anaerobic	Streptococcus salivarius	2.17			Streptococcus salivarius
1130	D7-N-0-25	UC3	None	0	mGAM	7	anaerobic	Streptococcus anginosus	1.81			Streptococcus anginosus
1131	D7-N-0-26	UC3	None	0	mGAM	7	anaerobic	Streptococcus parasanguinis	2.19			Streptococcus parasanguinis
1132	D7-N-0-28	UC3	None	0	mGAM	7	anaerobic	Streptococcus parasanguinis	2.29			Streptococcus parasanguinis
1133	D7-N-0-29	UC3	None	0	mGAM	7	anaerobic	Lactobacillus sakei	2			Lactobacillus sakei
1134	D7-N-0-30	UC3	None	0	mGAM	7	anaerobic	Streptococcus parasanguinis	2.33			Streptococcus parasanguinis
1135	D7-N-0-31	UC3	None	0	mGAM	7	anaerobic	Lactococcus garvieae	2.18			Lactococcus garvieae
1136	D7-N-0-32	UC3	None	0	mGAM	7	anaerobic	Bifidobacterium bifidum	2.05			Bifidobacterium bifidum
1137	D7-N-0-33	UC3	None	0	mGAM	7	anaerobic	Streptococcus parasanguinis	2.22			Streptococcus parasanguinis
1138	D7-N-0-37	UC3	None	0	mGAM	7	anaerobic	Lactococcus lactis	2.28			Lactococcus lactis
1139	D7-N-0-39	UC3	None	0	mGAM	7	anaerobic	Lactococcus lactis	2.18			Lactococcus lactis
1140	D7-N-0-40	UC3	None	0	mGAM	7	anaerobic	Streptococcus parasanguinis	1.88			Streptococcus parasanguinis
1141	D7-N-0-41	UC3	None	0	mGAM	7	anaerobic	Lactococcus garvieae	2.07			Lactococcus garvieae
1142	D7-N-0-42	UC3	None	0	mGAM	6	anaerobic	Lactococcus lactis	2.09			Lactococcus lactis
1143	D7-N-0-44	UC3	None	0	mGAM	6	anaerobic	Clostridium baratii	2.24			Clostridium baratii
1144	D7-N-0-45	UC3	None	0	mGAM	6	anaerobic	Lactococcus lactis	2.42			Lactococcus lactis
1145	D7-N-0-47	UC3	None	0	mGAM	6	anaerobic	Enterococcus faecium	2.2			Enterococcus faecium
1146	D7-N-0-50	UC3	None	0	mGAM	6	anaerobic	Clostridium innocuum	1.97			Clostridium innocuum
1147	D7-N-0-51	UC3	None	0	mGAM	6	anaerobic	Streptococcus parasanguinis	2.22			Streptococcus parasanguinis
1148	D7-N-0-52	UC3	None	0	mGAM	6	anaerobic	Lactococcus lactis	2.11			Lactococcus lactis
1149	D7-N-0-53	UC3	None	0	mGAM	6	anaerobic	Lactobacillus paracasei	2.3			Lactobacillus paracasei
1150	D7-N-0-54	UC3	None	0	mGAM	6	anaerobic	Lactococcus garvieae	1.9			Lactococcus garvieae
1151	D7-N-0-55	UC3	None	0	mGAM	6	anaerobic	Streptococcus salivarius	1.85			Streptococcus salivarius
1152	D7-N-0-56	UC3	None	0	mGAM	6	anaerobic	Bifidobacterium bifidum	2			Bifidobacterium bifidum
1153	D7-N-0-57	UC3	None	0	mGAM	6	anaerobic	Clostridium perfringens	2.31	Clostridium perfringens	0.9978	Clostridium perfringens	PQ222508				√
1154	D7-N-0-60	UC3	None	0	mGAM	6	anaerobic	Streptococcus salivarius	1.91			Streptococcus salivarius
1155	D7-N-0-61	UC3	None	0	mGAM	6	anaerobic	Enterococcus hirae	2.34			Enterococcus hirae
1156	D7-N-0-63	UC3	None	0	mGAM	6	anaerobic	Lactococcus garvieae	2.01			Lactococcus garvieae
1157	D7-N-0-64	UC3	None	0	mGAM	6	anaerobic	Lactococcus lactis	2.24			Lactococcus lactis
1158	D7-N-0-65	UC3	None	0	mGAM	6	anaerobic	Streptococcus salivarius	1.88			Streptococcus salivarius
1159	D7-N-0-66	UC3	None	0	mGAM	6	anaerobic	No Organism Identification Possible	1.43	Streptococcus salivarius	1	Streptococcus salivarius	PQ222497
1160	D7-N-0-67	UC3	None	0	mGAM	6	anaerobic	Streptococcus parasanguinis	2.19			Streptococcus parasanguinis
1161	D7-N-0-68	UC3	None	0	mGAM	6	anaerobic	Lactococcus lactis	2.31			Lactococcus lactis
1162	D7-N-0-71	UC3	None	0	mGAM	6	anaerobic	Enterococcus faecium	2.28			Enterococcus faecium
1163	D7-N-0-72	UC3	None	0	mGAM	6	anaerobic	Lactobacillus salivarius	1.8			Lactobacillus salivarius
1164	D7-N-0-73	UC3	None	0	mGAM	6	anaerobic	Streptococcus parasanguinis	2.17			Streptococcus parasanguinis
1165	D7-N-0-75	UC3	None	0	mGAM	6	anaerobic	Enterococcus faecium	2.19			Enterococcus faecium
1166	D7-N-0-77	UC3	None	0	mGAM	6	anaerobic	No Organism Identification Possible	1.56	Streptococcus anginosus	0.99	Streptococcus anginosus	PQ222501
1167	D7-N-0-78	UC3	None	0	mGAM	6	anaerobic	Lactococcus garvieae	2.08			Lactococcus garvieae
1168	D7-N-0-82	UC3	None	0	mGAM	6	anaerobic	Bacteroides ovatus	1.97			Bacteroides ovatus
1169	D7-N-0-83	UC3	None	0	mGAM	6	anaerobic	Lactococcus lactis	2			Lactococcus lactis
1170	D7-N-0-84	UC3	None	0	mGAM	6	anaerobic	Leuconostoc lactis	2.08			Leuconostoc lactis
1171	D7-N-0-85	UC3	None	0	mGAM	6	anaerobic	Clostridium perfringens	2.24	Clostridium perfringens	0.9978	Clostridium perfringens	PQ222507				√
1172	D7-N-0-87	UC3	None	0	mGAM	6	anaerobic	Streptococcus anginosus	1.97			Streptococcus anginosus
1173	D7-N-0-88	UC3	None	0	mGAM	6	anaerobic	Lactococcus lactis	2.23			Lactococcus lactis
1174	D7-N-0-90	UC3	None	0	mGAM	6	anaerobic	Streptococcus anginosus	2.02			Streptococcus anginosus
1175	D7-N-0-91	UC3	None	0	mGAM	6	anaerobic	Enterococcus hirae	2.42			Enterococcus hirae
1176	D7-N-0-92	UC3	None	0	mGAM	6	anaerobic	Lactococcus lactis	2.18			Lactococcus lactis
1177	D7-N-3-2	UC3	BCT	3	mGAM	6	anaerobic	Streptococcus equinus	1.89			Streptococcus equinus
1178	D7-N-3-3	UC3	BCT	3	mGAM	6	anaerobic	Enterococcus hirae	2.22			Enterococcus hirae
1179	D7-N-3-4	UC3	BCT	3	mGAM	6	anaerobic	Enterococcus dispar	2.12			Enterococcus dispar
1180	D7-N-3-5	UC3	BCT	3	mGAM	6	anaerobic	Enterococcus hirae	2.38			Enterococcus hirae
1181	D7-N-3-6	UC3	BCT	3	mGAM	6	anaerobic	Enterococcus hirae	2.39			Enterococcus hirae
1182	D7-N-3-7	UC3	BCT	3	mGAM	6	anaerobic	Enterococcus faecium	2.4			Enterococcus faecium
1183	D7-N-3-8	UC3	BCT	3	mGAM	6	anaerobic	Enterococcus mundtii	2.3			Enterococcus mundtii
1184	D7-N-3-9	UC3	BCT	3	mGAM	6	anaerobic	Streptococcus equinus	2.07			Streptococcus equinus
1185	D7-N-3-10	UC3	BCT	3	mGAM	6	anaerobic	Lactobacillus fermentum	2.13			Lactobacillus fermentum
1186	D7-N-3-11	UC3	BCT	3	mGAM	6	anaerobic	Streptococcus equinus	1.85			Streptococcus equinus
1187	D7-N-3-12	UC3	BCT	3	mGAM	6	anaerobic	Lactococcus lactis	2.43			Lactococcus lactis
1188	D7-N-3-13	UC3	BCT	3	mGAM	6	anaerobic	Streptococcus equinus	2.09			Streptococcus equinus
1189	D7-N-3-14	UC3	BCT	3	mGAM	6	anaerobic	Lactococcus lactis	2.26			Lactococcus lactis
1190	D7-N-3-15	UC3	BCT	3	mGAM	6	anaerobic	Lactococcus lactis	2.18			Lactococcus lactis
1191	D7-N-3-16	UC3	BCT	3	mGAM	6	anaerobic	Lactobacillus fermentum	2.05			Lactobacillus fermentum
1192	D7-N-3-17	UC3	BCT	3	mGAM	6	anaerobic	Lactococcus garvieae	2.16			Lactococcus garvieae
1193	D7-N-3-18	UC3	BCT	3	mGAM	6	anaerobic	Streptococcus equinus	2.12			Streptococcus equinus
1194	D7-N-3-19	UC3	BCT	3	mGAM	6	anaerobic	Streptococcus equinus	2.05			Streptococcus equinus
1195	D7-N-3-20	UC3	BCT	3	mGAM	6	anaerobic	Paeniclostridium sordellii	1.88			Paeniclostridium sordellii
1196	D7-N-3-21	UC3	BCT	3	mGAM	6	anaerobic	Lactococcus lactis	2.2			Lactococcus lactis
1197	D7-N-3-22	UC3	BCT	3	mGAM	6	anaerobic	Lactococcus garvieae	2.2			Lactococcus garvieae
1198	D7-N-3-23	UC3	BCT	3	mGAM	6	anaerobic	Enterococcus faecium	2.45			Enterococcus faecium
1199	D7-N-3-24	UC3	BCT	3	mGAM	6	anaerobic	Streptococcus equinus	1.93			Streptococcus equinus
1200	D7-N-3-25	UC3	BCT	3	mGAM	6	anaerobic	Lactococcus lactis	2.09			Lactococcus lactis
1201	D7-N-3-26	UC3	BCT	3	mGAM	6	anaerobic	Enterococcus faecium	2.36			Enterococcus faecium
1202	D7-N-3-27	UC3	BCT	3	mGAM	6	anaerobic	Escherichia coli	2.35			Escherichia coli
1203	D7-N-3-28	UC3	BCT	3	mGAM	6	anaerobic	Streptococcus equinus	2.05			Streptococcus equinus
1204	D7-N-3-29	UC3	BCT	3	mGAM	6	anaerobic	Streptococcus equinus	2.21			Streptococcus equinus
1205	D7-N-3-30	UC3	BCT	3	mGAM	6	anaerobic	Streptococcus equinus	2.01			Streptococcus equinus
1206	D7-N-3-31	UC3	BCT	3	mGAM	6	anaerobic	Lactococcus lactis	2.29			Lactococcus lactis
1207	D7-N-3-32	UC3	BCT	3	mGAM	6	anaerobic	Lactococcus garvieae	2.07			Lactococcus garvieae
1208	D7-N-3-33	UC3	BCT	3	mGAM	6	anaerobic	Streptococcus equinus	2.06			Streptococcus equinus
1209	D7-N-3-34	UC3	BCT	3	mGAM	6	anaerobic	Streptococcus equinus	2.06			Streptococcus equinus
1210	D7-N-3-35	UC3	BCT	3	mGAM	6	anaerobic	Streptococcus equinus	2.12			Streptococcus equinus
1211	D7-N-3-36	UC3	BCT	3	mGAM	6	anaerobic	Lactococcus lactis	2.33			Lactococcus lactis
1212	D7-N-3-37	UC3	BCT	3	mGAM	6	anaerobic	Streptococcus equinus	2.08			Streptococcus equinus
1213	D7-N-3-38	UC3	BCT	3	mGAM	6	anaerobic	Lactococcus garvieae	2.11			Lactococcus garvieae
1214	D7-N-3-39	UC3	BCT	3	mGAM	6	anaerobic	Streptococcus equinus	2.2			Streptococcus equinus
1215	D7-N-3-40	UC3	BCT	3	mGAM	6	anaerobic	Lactococcus lactis	2.23			Lactococcus lactis
1216	D7-N-3-41	UC3	BCT	3	mGAM	6	anaerobic	Streptococcus equinus	1.97			Streptococcus equinus
1217	D7-N-3-42	UC3	BCT	3	mGAM	6	anaerobic	Lactobacillus fermentum	2.13			Lactobacillus fermentum
1218	D7-N-3-43	UC3	BCT	3	mGAM	6	anaerobic	Lactococcus lactis	2.29			Lactococcus lactis
1219	D7-N-3-44	UC3	BCT	3	mGAM	6	anaerobic	Enterococcus faecium	2.4			Enterococcus faecium
1220	D7-N-3-45	UC3	BCT	3	mGAM	6	anaerobic	Lactococcus lactis	2.23			Lactococcus lactis
1221	D7-N-3-46	UC3	BCT	3	mGAM	6	anaerobic	Streptococcus equinus	2.09			Streptococcus equinus
1222	D7-N-3-47	UC3	BCT	3	mGAM	6	anaerobic	Streptococcus equinus	2.08			Streptococcus equinus
1223	D7-N-3-48	UC3	BCT	3	mGAM	6	anaerobic	Enterococcus faecium	2.39			Enterococcus faecium
1224	D7-N-3-49	UC3	mGAM	3	mGAM	6	anaerobic	Proteus vulgaris	2.42			Proteus vulgaris
1225	D7-N-3-50	UC3	mGAM	3	mGAM	6	anaerobic	Proteus vulgaris	2.19			Proteus vulgaris
1226	D7-N-3-51	UC3	mGAM	3	mGAM	6	anaerobic	Escherichia coli	2.22			Escherichia coli
1227	D7-N-3-52	UC3	mGAM	3	mGAM	6	anaerobic	Escherichia coli	2.36			Escherichia coli
1228	D7-N-3-53	UC3	mGAM	3	mGAM	6	anaerobic	Escherichia coli	2.23			Escherichia coli
1229	D7-N-3-54	UC3	mGAM	3	mGAM	6	anaerobic	Escherichia coli	2.3			Escherichia coli
1230	D7-N-3-55	UC3	mGAM	3	mGAM	6	anaerobic	Escherichia coli	2.29			Escherichia coli
1231	D7-N-3-56	UC3	mGAM	3	mGAM	6	anaerobic	Escherichia coli	2.2			Escherichia coli
1232	D7-N-3-57	UC3	mGAM	3	mGAM	6	anaerobic	Escherichia coli	2.23			Escherichia coli
1233	D7-N-3-58	UC3	mGAM	3	mGAM	6	anaerobic	Proteus vulgaris	2.27			Proteus vulgaris
1234	D7-N-3-59	UC3	mGAM	3	mGAM	6	anaerobic	Streptococcus equinus	1.99			Streptococcus equinus
1235	D7-N-3-60	UC3	mGAM	3	mGAM	6	anaerobic	Escherichia coli	2.17			Escherichia coli
1236	D7-N-3-61	UC3	mGAM	3	mGAM	6	anaerobic	Streptococcus equinus	1.92			Streptococcus equinus
1237	D7-N-3-62	UC3	mGAM	3	mGAM	6	anaerobic	Escherichia coli	2.37			Escherichia coli
1238	D7-N-3-63	UC3	mGAM	3	mGAM	6	anaerobic	Proteus vulgaris	2.28			Proteus vulgaris
1239	D7-N-3-64	UC3	mGAM	3	mGAM	6	anaerobic	Proteus vulgaris	2.37			Proteus vulgaris
1240	D7-N-3-65	UC3	mGAM	3	mGAM	6	anaerobic	Escherichia coli	2.22			Escherichia coli
1241	D7-N-3-66	UC3	mGAM	3	mGAM	6	anaerobic	Lactococcus garvieae	2.13			Lactococcus garvieae
1242	D7-N-3-67	UC3	mGAM	3	mGAM	6	anaerobic	Escherichia coli	2.25			Escherichia coli
1243	D7-N-3-68	UC3	mGAM	3	mGAM	6	anaerobic	Proteus vulgaris	2.18			Proteus vulgaris
1244	D7-N-3-69	UC3	mGAM	3	mGAM	6	anaerobic	Escherichia coli	2.3			Escherichia coli
1245	D7-N-3-70	UC3	mGAM	3	mGAM	6	anaerobic	Proteus vulgaris	1.87			Proteus vulgaris
1246	D7-N-3-71	UC3	mGAM	3	mGAM	6	anaerobic	Escherichia coli	2.06			Escherichia coli
1247	D7-N-3-72	UC3	mGAM	3	mGAM	6	anaerobic	Escherichia coli	2.27			Escherichia coli
1248	D7-N-3-73	UC3	mGAM	3	mGAM	6	anaerobic	Escherichia coli	2.18			Escherichia coli
1249	D7-N-3-74	UC3	mGAM	3	mGAM	6	anaerobic	Escherichia coli	2.14			Escherichia coli
1250	D7-N-3-75	UC3	mGAM	3	mGAM	6	anaerobic	Escherichia coli	2.37			Escherichia coli
1251	D7-N-3-76	UC3	mGAM	3	mGAM	6	anaerobic	Escherichia coli	2.13			Escherichia coli
1252	D7-N-3-77	UC3	mGAM	3	mGAM	6	anaerobic	Escherichia coli	2.26			Escherichia coli
1253	D7-N-3-78	UC3	mGAM	3	mGAM	6	anaerobic	Escherichia coli	2.19			Escherichia coli
1254	D7-N-3-79	UC3	mGAM	3	mGAM	6	anaerobic	Escherichia coli	2.31			Escherichia coli
1255	D7-N-3-81	UC3	mGAM	3	mGAM	6	anaerobic	Escherichia coli	2.24			Escherichia coli
1256	D7-N-3-82	UC3	mGAM	3	mGAM	6	anaerobic	Escherichia coli	2.31			Escherichia coli
1257	D7-N-3-83	UC3	mGAM	3	mGAM	6	anaerobic	Escherichia coli	2.22			Escherichia coli
1258	D7-N-3-84	UC3	mGAM	3	mGAM	6	anaerobic	Proteus vulgaris	1.89			Proteus vulgaris
1259	D7-N-3-85	UC3	mGAM	3	mGAM	6	anaerobic	Proteus vulgaris	2.06			Proteus vulgaris
1260	D7-N-3-86	UC3	mGAM	3	mGAM	6	anaerobic	Proteus vulgaris	2.13			Proteus vulgaris
1261	D7-N-3-87	UC3	mGAM	3	mGAM	6	anaerobic	Proteus vulgaris	2.07			Proteus vulgaris
1262	D7-N-3-88	UC3	mGAM	3	mGAM	6	anaerobic	Escherichia coli	2.2			Escherichia coli
1263	D7-N-3-89	UC3	mGAM	3	mGAM	6	anaerobic	Escherichia coli	2.03			Escherichia coli
1264	D7-N-3-90	UC3	mGAM	3	mGAM	6	anaerobic	Escherichia coli	2.23			Escherichia coli
1265	D7-N-3-91	UC3	mGAM	3	mGAM	6	anaerobic	Escherichia coli	2.29			Escherichia coli
1266	D7-N-3-92	UC3	mGAM	3	mGAM	6	anaerobic	Escherichia coli	2.28			Escherichia coli
1267	D7-N-3-93	UC3	mGAM	3	mGAM	6	anaerobic	Escherichia coli	2.33			Escherichia coli
1268	D7-N-3-94	UC3	mGAM	3	mGAM	6	anaerobic	Proteus vulgaris	2.23			Proteus vulgaris
1269	D7-N-3-95	UC3	mGAM	3	mGAM	6	anaerobic	Proteus vulgaris	2.29			Proteus vulgaris
1270	D7-N-7-1	UC3	BCT	7	mGAM	7	anaerobic	Bacteroides thetaiotaomicron	2.23			Bacteroides thetaiotaomicron
1271	D7-N-7-2	UC3	BCT	7	mGAM	7	anaerobic	Proteus vulgaris	2.31			Proteus vulgaris
1272	D7-N-7-3	UC3	BCT	7	mGAM	7	anaerobic	Proteus vulgaris	1.99			Proteus vulgaris
1273	D7-N-7-4	UC3	BCT	7	mGAM	7	anaerobic	Proteus vulgaris	2.25			Proteus vulgaris
1274	D7-N-7-5	UC3	BCT	7	mGAM	7	anaerobic	Proteus vulgaris	2.33			Proteus vulgaris
1275	D7-N-7-6	UC3	BCT	7	mGAM	7	anaerobic	Parabacteroides merdae	2.27			Parabacteroides merdae
1276	D7-N-7-7	UC3	BCT	7	mGAM	7	anaerobic	Proteus vulgaris	2.28			Proteus vulgaris
1277	D7-N-7-8	UC3	BCT	7	mGAM	7	anaerobic	Proteus vulgaris	2.22			Proteus vulgaris
1278	D7-N-7-9	UC3	BCT	7	mGAM	7	anaerobic	Proteus vulgaris	2.31			Proteus vulgaris
1279	D7-N-7-10	UC3	BCT	7	mGAM	7	anaerobic	Proteus vulgaris	2.19			Proteus vulgaris
1280	D7-N-7-12	UC3	BCT	7	mGAM	7	anaerobic	Bacteroides uniformis	2.32			Bacteroides uniformis
1281	D7-N-7-13	UC3	BCT	7	mGAM	7	anaerobic	Bacteroides thetaiotaomicron	2.27			Bacteroides thetaiotaomicron
1282	D7-N-7-14	UC3	BCT	7	mGAM	7	anaerobic	Bacteroides thetaiotaomicron	2.21			Bacteroides thetaiotaomicron
1283	D7-N-7-15	UC3	BCT	7	mGAM	7	anaerobic	Proteus vulgaris	2.1			Proteus vulgaris
1284	D7-N-7-16	UC3	BCT	7	mGAM	7	anaerobic	Proteus vulgaris	2.26			Proteus vulgaris
1285	D7-N-7-17	UC3	BCT	7	mGAM	7	anaerobic	Bifidobacterium catenulatum	2.05			Bifidobacterium catenulatum
1286	D7-N-7-18	UC3	BCT	7	mGAM	7	anaerobic	Parabacteroides distasonis	2.16			Parabacteroides distasonis
1287	D7-N-7-19	UC3	BCT	7	mGAM	7	anaerobic	Bacteroides thetaiotaomicron	2.22			Bacteroides thetaiotaomicron
1288	D7-N-7-20	UC3	BCT	7	mGAM	7	anaerobic	Parabacteroides distasonis	2.31			Parabacteroides distasonis
1289	D7-N-7-21	UC3	BCT	7	mGAM	7	anaerobic	Bacteroides thetaiotaomicron	2.14			Bacteroides thetaiotaomicron
1290	D7-N-7-22	UC3	BCT	7	mGAM	7	anaerobic	Proteus vulgaris	2.26			Proteus vulgaris
1291	D7-N-7-23	UC3	BCT	7	mGAM	7	anaerobic	Parabacteroides distasonis	2.14			Parabacteroides distasonis
1292	D7-N-7-24	UC3	BCT	7	mGAM	7	anaerobic	Proteus vulgaris	2.32			Proteus vulgaris
1293	D7-N-7-25	UC3	BCT	7	mGAM	6	anaerobic	Streptococcus infantarius	1.75			Streptococcus infantarius
1294	D7-N-7-26	UC3	BCT	7	mGAM	6	anaerobic	Enterococcus faecium	2.29			Enterococcus faecium
1295	D7-N-7-27	UC3	BCT	7	mGAM	6	anaerobic	Enterococcus hirae	2.03			Enterococcus hirae
1296	D7-N-7-28	UC3	BCT	7	mGAM	6	anaerobic	Streptococcus equinus	1.9			Streptococcus equinus
1297	D7-N-7-29	UC3	BCT	7	mGAM	6	anaerobic	Streptococcus equinus	1.8			Streptococcus equinus
1298	D7-N-7-31	UC3	BCT	7	mGAM	6	anaerobic	Proteus vulgaris	2.11			Proteus vulgaris
1299	D7-N-7-32	UC3	BCT	7	mGAM	6	anaerobic	Proteus vulgaris	2.27			Proteus vulgaris
1300	D7-N-7-33	UC3	BCT	7	mGAM	6	anaerobic	Parabacteroides distasonis	2.03			Parabacteroides distasonis
1301	D7-N-7-34	UC3	BCT	7	mGAM	6	anaerobic	Bacteroides ovatus	1.73			Bacteroides ovatus
1302	D7-N-7-35	UC3	BCT	7	mGAM	6	anaerobic	Bacteroides ovatus	1.91			Bacteroides ovatus
1303	D7-N-7-36	UC3	BCT	7	mGAM	6	anaerobic	Bifidobacterium dentium	2.16			Bifidobacterium dentium
1304	D7-N-7-37	UC3	BCT	7	mGAM	6	anaerobic	Parabacteroides distasonis	2.17			Parabacteroides distasonis
1305	D7-N-7-38	UC3	BCT	7	mGAM	6	anaerobic	Bacteroides thetaiotaomicron	2.19			Bacteroides thetaiotaomicron
1306	D7-N-7-39	UC3	BCT	7	mGAM	6	anaerobic	Proteus vulgaris	2.05			Proteus vulgaris
1307	D7-N-7-40	UC3	BCT	7	mGAM	6	anaerobic	Proteus vulgaris	2.38			Proteus vulgaris
1308	D7-N-7-41	UC3	BCT	7	mGAM	6	anaerobic	Proteus vulgaris	2.27			Proteus vulgaris
1309	D7-N-7-42	UC3	BCT	7	mGAM	6	anaerobic	Bacteroides ovatus	1.94			Bacteroides ovatus
1310	D7-N-7-43	UC3	BCT	7	mGAM	6	anaerobic	Bacteroides thetaiotaomicron	2.14			Bacteroides thetaiotaomicron
1311	D7-N-7-44	UC3	BCT	7	mGAM	6	anaerobic	Proteus vulgaris	2.37			Proteus vulgaris
1312	D7-N-7-45	UC3	BCT	7	mGAM	6	anaerobic	Bacteroides ovatus	1.79			Bacteroides ovatus
1313	D7-N-7-46	UC3	BCT	7	mGAM	6	anaerobic	Proteus vulgaris	2.41			Proteus vulgaris
1314	D7-N-7-47	UC3	BCT	7	mGAM	6	anaerobic	Bacteroides ovatus	1.83			Bacteroides ovatus
1315	D7-N-7-48	UC3	BCT	7	mGAM	6	anaerobic	Proteus vulgaris	1.89			Proteus vulgaris
1316	D7-N-7-49	UC3	mGAM	7	mGAM	7	anaerobic	No Organism Identification Possible	1.5	Terrisporobacter petrolearius	0.99	Terrisporobacter petrolearius	PQ222509
1317	D7-N-7-50	UC3	mGAM	7	mGAM	7	anaerobic	Enterococcus faecium	2.4			Enterococcus faecium
1318	D7-N-7-51	UC3	mGAM	7	mGAM	7	anaerobic	Bifidobacterium bifidum	2.15			Bifidobacterium bifidum
1319	D7-N-7-52	UC3	mGAM	7	mGAM	7	anaerobic	Enterococcus durans	2.41			Enterococcus durans
1320	D7-N-7-53	UC3	mGAM	7	mGAM	7	anaerobic	Enterococcus avium	2.22			Enterococcus avium
1321	D7-N-7-54	UC3	mGAM	7	mGAM	7	anaerobic	Paeniclostridium sordellii	1.99			Paeniclostridium sordellii
1322	D7-N-7-55	UC3	mGAM	7	mGAM	7	anaerobic	Bacteroides nordii	2.19			Bacteroides nordii
1323	D7-N-7-56	UC3	mGAM	7	mGAM	7	anaerobic	Parabacteroides merdae	2.31			Parabacteroides merdae
1324	D7-N-7-57	UC3	mGAM	7	mGAM	7	anaerobic	Parabacteroides distasonis	2.29			Parabacteroides distasonis
1325	D7-N-7-59	UC3	mGAM	7	mGAM	7	anaerobic	Enterococcus durans	2.39			Enterococcus durans
1326	D7-N-7-60	UC3	mGAM	7	mGAM	7	anaerobic	Parabacteroides distasonis	2.25			Parabacteroides distasonis
1327	D7-N-7-62	UC3	mGAM	7	mGAM	7	anaerobic	Enterococcus hirae	2.45			Enterococcus hirae
1328	D7-N-7-63	UC3	mGAM	7	mGAM	7	anaerobic	Bacteroides thetaiotaomicron	2.22			Bacteroides thetaiotaomicron
1329	D7-N-7-64	UC3	mGAM	7	mGAM	7	anaerobic	Escherichia coli	2.36			Escherichia coli
1330	D7-N-7-65	UC3	mGAM	7	mGAM	7	anaerobic	Lactococcus garvieae	2.28			Lactococcus garvieae
1331	D7-N-7-66	UC3	mGAM	7	mGAM	7	anaerobic	Parabacteroides merdae	2.16			Parabacteroides merdae
1332	D7-N-7-67	UC3	mGAM	7	mGAM	7	anaerobic	Bifidobacterium bifidum	2.19			Bifidobacterium bifidum
1333	D7-N-7-68	UC3	mGAM	7	mGAM	7	anaerobic	Escherichia coli	2.28			Escherichia coli
1334	D7-N-7-69	UC3	mGAM	7	mGAM	7	anaerobic	Parabacteroides distasonis	2.28			Parabacteroides distasonis
1335	D7-N-7-70	UC3	mGAM	7	mGAM	7	anaerobic	No Organism Identification Possible	1.37	Terrisporobacter petrolearius	0.99	Terrisporobacter petrolearius	PQ222512
1336	D7-N-7-71	UC3	mGAM	7	mGAM	7	anaerobic	Parabacteroides distasonis	2.24			Parabacteroides distasonis
1337	D7-N-7-73	UC3	mGAM	7	mGAM	7	anaerobic	Bacteroides intestinalis	2.13			Bacteroides intestinalis
1338	D7-N-7-74	UC3	mGAM	7	mGAM	7	anaerobic	Bacteroides uniformis	2.39			Bacteroides uniformis
1339	D7-N-7-75	UC3	mGAM	7	mGAM	7	anaerobic	Parabacteroides distasonis	2.28			Parabacteroides distasonis
1340	D7-N-7-76	UC3	mGAM	7	mGAM	7	anaerobic	Escherichia coli	1.98			Escherichia coli
1341	D7-N-7-77	UC3	mGAM	7	mGAM	7	anaerobic	Parabacteroides distasonis	2.32			Parabacteroides distasonis
1342	D7-N-7-78	UC3	mGAM	7	mGAM	7	anaerobic	Bacteroides intestinalis	2.2			Bacteroides intestinalis
1343	D7-N-7-79	UC3	mGAM	7	mGAM	7	anaerobic	Streptococcus equinus	2.05			Streptococcus equinus
1344	D7-N-7-80	UC3	mGAM	7	mGAM	7	anaerobic	Bacteroides uniformis	2.45			Bacteroides uniformis
1345	D7-N-7-81	UC3	mGAM	7	mGAM	6	anaerobic	Bacteroides thetaiotaomicron	2.3			Bacteroides thetaiotaomicron
1346	D7-N-7-82	UC3	mGAM	7	mGAM	6	anaerobic	Bacteroides uniformis	2.36			Bacteroides uniformis
1347	D7-N-7-84	UC3	mGAM	7	mGAM	6	anaerobic	Enterococcus hirae	2.1			Enterococcus hirae
1348	D7-N-7-85	UC3	mGAM	7	mGAM	6	anaerobic	Proteus vulgaris	2.31			Proteus vulgaris
1349	D7-N-7-86	UC3	mGAM	7	mGAM	6	anaerobic	Proteus vulgaris	2.07			Proteus vulgaris
1350	D7-N-7-87	UC3	mGAM	7	mGAM	6	anaerobic	Clostridium butyricum	2.07			Clostridium butyricum
1351	D7-N-7-88	UC3	mGAM	7	mGAM	6	anaerobic	Bacteroides thetaiotaomicron	2.31			Bacteroides thetaiotaomicron
1352	D7-N-7-89	UC3	mGAM	7	mGAM	6	anaerobic	Proteus vulgaris	2.03			Proteus vulgaris
1353	D7-N-7-90	UC3	mGAM	7	mGAM	6	anaerobic	Proteus vulgaris	2.1			Proteus vulgaris
1354	D7-N-7-91	UC3	mGAM	7	mGAM	6	anaerobic	Escherichia coli	2.21			Escherichia coli
1355	D7-N-7-92	UC3	mGAM	7	mGAM	6	anaerobic	Parabacteroides distasonis	2.19			Parabacteroides distasonis
1356	D7-N-7-93	UC3	mGAM	7	mGAM	6	anaerobic	Escherichia coli	2.29			Escherichia coli
1357	D7-N-7-94	UC3	mGAM	7	mGAM	6	anaerobic	Clostridium butyricum	2.16			Clostridium butyricum
1358	D7-N-11-2	UC3	BCT	11	mGAM	7	anaerobic	Parabacteroides distasonis	2.07			Parabacteroides distasonis
1359	D7-N-11-3	UC3	BCT	11	mGAM	7	anaerobic	Bacteroides ovatus	2.05			Bacteroides ovatus
1360	D7-N-11-5	UC3	BCT	11	mGAM	7	anaerobic	Parabacteroides distasonis	2.03			Parabacteroides distasonis
1361	D7-N-11-6	UC3	BCT	11	mGAM	7	anaerobic	Proteus vulgaris	2.3			Proteus vulgaris
1362	D7-N-11-7	UC3	BCT	11	mGAM	7	anaerobic	Proteus vulgaris	2.07			Proteus vulgaris
1363	D7-N-11-8	UC3	BCT	11	mGAM	7	anaerobic	Proteus vulgaris	2.28			Proteus vulgaris
1364	D7-N-11-9	UC3	BCT	11	mGAM	7	anaerobic	Proteus vulgaris	2.29			Proteus vulgaris
1365	D7-N-11-10	UC3	BCT	11	mGAM	7	anaerobic	Escherichia coli	2.34			Escherichia coli
1366	D7-N-11-11	UC3	BCT	11	mGAM	7	anaerobic	Parabacteroides merdae	2.17			Parabacteroides merdae
1367	D7-N-11-12	UC3	BCT	11	mGAM	7	anaerobic	Proteus vulgaris	1.92			Proteus vulgaris
1368	D7-N-11-13	UC3	BCT	11	mGAM	7	anaerobic	Proteus vulgaris	2.22			Proteus vulgaris
1369	D7-N-11-14	UC3	BCT	11	mGAM	7	anaerobic	Bacteroides thetaiotaomicron	1.85			Bacteroides thetaiotaomicron
1370	D7-N-11-15	UC3	BCT	11	mGAM	7	anaerobic	Parabacteroides merdae	2.17			Parabacteroides merdae
1371	D7-N-11-16	UC3	BCT	11	mGAM	7	anaerobic	Parabacteroides merdae	2.03			Parabacteroides merdae
1372	D7-N-11-17	UC3	BCT	11	mGAM	7	anaerobic	Bacteroides thetaiotaomicron	1.98			Bacteroides thetaiotaomicron
1373	D7-N-11-18	UC3	BCT	11	mGAM	7	anaerobic	Proteus vulgaris	2.25			Proteus vulgaris
1374	D7-N-11-19	UC3	BCT	11	mGAM	7	anaerobic	Parabacteroides distasonis	1.97			Parabacteroides distasonis
1375	D7-N-11-20	UC3	BCT	11	mGAM	7	anaerobic	Proteus vulgaris	2.15			Proteus vulgaris
1376	D7-N-11-21	UC3	BCT	11	mGAM	7	anaerobic	Bifidobacterium dentium	2.15			Bifidobacterium dentium
1377	D7-N-11-22	UC3	BCT	11	mGAM	7	anaerobic	Bifidobacterium dentium	2.13			Bifidobacterium dentium
1378	D7-N-11-23	UC3	BCT	11	mGAM	7	anaerobic	Parabacteroides merdae	2.21			Parabacteroides merdae
1379	D7-N-11-24	UC3	BCT	11	mGAM	7	anaerobic	Proteus vulgaris	2.43			Proteus vulgaris
1380	D7-N-11-25	UC3	BCT	11	mGAM	7	anaerobic	Proteus vulgaris	1.95			Proteus vulgaris
1381	D7-N-11-26	UC3	BCT	11	mGAM	7	anaerobic	Parabacteroides distasonis	1.97			Parabacteroides distasonis
1382	D7-N-11-27	UC3	BCT	11	mGAM	7	anaerobic	Parabacteroides merdae	2.25			Parabacteroides merdae
1383	D7-N-11-28	UC3	BCT	11	mGAM	7	anaerobic	Proteus vulgaris	2.14			Proteus vulgaris
1384	D7-N-11-29	UC3	BCT	11	mGAM	7	anaerobic	Bacteroides thetaiotaomicron	2.18			Bacteroides thetaiotaomicron
1385	D7-N-11-30	UC3	BCT	11	mGAM	7	anaerobic	Parabacteroides distasonis	2.26			Parabacteroides distasonis
1386	D7-N-11-31	UC3	BCT	11	mGAM	7	anaerobic	Proteus vulgaris	2.32			Proteus vulgaris
1387	D7-N-11-32	UC3	BCT	11	mGAM	7	anaerobic	Bacteroides thetaiotaomicron	1.84			Bacteroides thetaiotaomicron
1388	D7-N-11-33	UC3	BCT	11	mGAM	6	anaerobic	Proteus vulgaris	2.18			Proteus vulgaris
1389	D7-N-11-34	UC3	BCT	11	mGAM	6	anaerobic	Parabacteroides merdae	2.13			Parabacteroides merdae
1390	D7-N-11-35	UC3	BCT	11	mGAM	6	anaerobic	Bifidobacterium dentium	2.01			Bifidobacterium dentium
1391	D7-N-11-36	UC3	BCT	11	mGAM	6	anaerobic	Parabacteroides distasonis	2.25			Parabacteroides distasonis
1392	D7-N-11-37	UC3	BCT	11	mGAM	6	anaerobic	Bacteroides fragilis	2.09			Bacteroides fragilis
1393	D7-N-11-38	UC3	BCT	11	mGAM	6	anaerobic	Proteus vulgaris	2.05			Proteus vulgaris
1394	D7-N-11-39	UC3	BCT	11	mGAM	6	anaerobic	Bifidobacterium dentium	2.01			Bifidobacterium dentium
1395	D7-N-11-40	UC3	BCT	11	mGAM	6	anaerobic	Proteus vulgaris	2.15			Proteus vulgaris
1396	D7-N-11-41	UC3	BCT	11	mGAM	6	anaerobic	Escherichia coli	2.19			Escherichia coli
1397	D7-N-11-42	UC3	BCT	11	mGAM	6	anaerobic	Proteus vulgaris	2.26			Proteus vulgaris
1398	D7-N-11-43	UC3	BCT	11	mGAM	6	anaerobic	Escherichia coli	2.28			Escherichia coli
1399	D7-N-11-44	UC3	BCT	11	mGAM	6	anaerobic	Bacteroides thetaiotaomicron	2.02			Bacteroides thetaiotaomicron
1400	D7-N-11-45	UC3	BCT	11	mGAM	6	anaerobic	Bifidobacterium dentium	2.22			Bifidobacterium dentium
1401	D7-N-11-46	UC3	BCT	11	mGAM	6	anaerobic	Bifidobacterium dentium	1.92			Bifidobacterium dentium
1402	D7-N-11-47	UC3	BCT	11	mGAM	6	anaerobic	Parabacteroides distasonis	2.07			Parabacteroides distasonis
1403	D7-N-11-49	UC3	mGAM	11	mGAM	7	anaerobic	Proteus vulgaris	2.34			Proteus vulgaris
1404	D7-N-11-50	UC3	mGAM	11	mGAM	7	anaerobic	Proteus vulgaris	2.01			Proteus vulgaris
1405	D7-N-11-51	UC3	mGAM	11	mGAM	7	anaerobic	Proteus vulgaris	2.34			Proteus vulgaris
1406	D7-N-11-52	UC3	mGAM	11	mGAM	7	anaerobic	Proteus vulgaris	2.26			Proteus vulgaris
1407	D7-N-11-53	UC3	mGAM	11	mGAM	7	anaerobic	Proteus vulgaris	2.15			Proteus vulgaris
1408	D7-N-11-54	UC3	mGAM	11	mGAM	7	anaerobic	Proteus vulgaris	2.11			Proteus vulgaris
1409	D7-N-11-55	UC3	mGAM	11	mGAM	7	anaerobic	Proteus vulgaris	2.26			Proteus vulgaris
1410	D7-N-11-56	UC3	mGAM	11	mGAM	7	anaerobic	Proteus vulgaris	2.23			Proteus vulgaris
1411	D7-N-11-57	UC3	mGAM	11	mGAM	7	anaerobic	Proteus vulgaris	2.21			Proteus vulgaris
1412	D7-N-11-58	UC3	mGAM	11	mGAM	7	anaerobic	Proteus vulgaris	2.26			Proteus vulgaris
1413	D7-N-11-59	UC3	mGAM	11	mGAM	7	anaerobic	Proteus vulgaris	2.25			Proteus vulgaris
1414	D7-N-11-60	UC3	mGAM	11	mGAM	7	anaerobic	Bacteroides fragilis	2.02			Bacteroides fragilis
1415	D7-N-11-61	UC3	mGAM	11	mGAM	7	anaerobic	Escherichia coli	2.34			Escherichia coli
1416	D7-N-11-62	UC3	mGAM	11	mGAM	7	anaerobic	Proteus vulgaris	2.11			Proteus vulgaris
1417	D7-N-11-63	UC3	mGAM	11	mGAM	7	anaerobic	Proteus vulgaris	2.27			Proteus vulgaris
1418	D7-N-11-64	UC3	mGAM	11	mGAM	7	anaerobic	Proteus vulgaris	2.32			Proteus vulgaris
1419	D7-N-11-65	UC3	mGAM	11	mGAM	7	anaerobic	Proteus vulgaris	2.18			Proteus vulgaris
1420	D7-N-11-66	UC3	mGAM	11	mGAM	7	anaerobic	Parabacteroides distasonis	2.05			Parabacteroides distasonis
1421	D7-N-11-67	UC3	mGAM	11	mGAM	7	anaerobic	Proteus vulgaris	2.16			Proteus vulgaris
1422	D7-N-11-68	UC3	mGAM	11	mGAM	7	anaerobic	Proteus vulgaris	2.08			Proteus vulgaris
1423	D7-N-11-69	UC3	mGAM	11	mGAM	7	anaerobic	No Organism Identification Possible	1.68	Proteus vulgaris	0.99	Proteus vulgaris	PQ222517
1424	D7-N-11-70	UC3	mGAM	11	mGAM	7	anaerobic	Enterococcus faecium	2.07			Enterococcus faecium
1425	D7-N-11-71	UC3	mGAM	11	mGAM	7	anaerobic	Proteus vulgaris	2.37			Proteus vulgaris
1426	D7-N-11-72	UC3	mGAM	11	mGAM	7	anaerobic	Proteus vulgaris	2.33			Proteus vulgaris
1427	D7-N-11-73	UC3	mGAM	11	mGAM	7	anaerobic	Proteus vulgaris	2.4			Proteus vulgaris
1428	D7-N-11-74	UC3	mGAM	11	mGAM	7	anaerobic	Proteus vulgaris	2.09			Proteus vulgaris
1429	D7-N-11-75	UC3	mGAM	11	mGAM	7	anaerobic	Enterococcus faecium	2.22			Enterococcus faecium
1430	D7-N-11-76	UC3	mGAM	11	mGAM	7	anaerobic	Proteus vulgaris	2.27			Proteus vulgaris
1431	D7-N-11-77	UC3	mGAM	11	mGAM	7	anaerobic	Proteus vulgaris	2.21			Proteus vulgaris
1432	D7-N-11-78	UC3	mGAM	11	mGAM	7	anaerobic	Proteus vulgaris	2.2			Proteus vulgaris
1433	D7-N-11-79	UC3	mGAM	11	mGAM	7	anaerobic	Proteus vulgaris	1.89			Proteus vulgaris
1434	D7-N-11-80	UC3	mGAM	11	mGAM	7	anaerobic	Proteus vulgaris	2.15			Proteus vulgaris
1435	D7-N-11-82	UC3	mGAM	11	mGAM	6	anaerobic	Proteus vulgaris	2.09			Proteus vulgaris
1436	D7-N-11-83	UC3	mGAM	11	mGAM	6	anaerobic	Proteus vulgaris	1.96			Proteus vulgaris
1437	D7-N-11-84	UC3	mGAM	11	mGAM	6	anaerobic	Proteus vulgaris	2.36			Proteus vulgaris
1438	D7-N-11-85	UC3	mGAM	11	mGAM	6	anaerobic	Proteus vulgaris	2.15			Proteus vulgaris
1439	D7-N-11-86	UC3	mGAM	11	mGAM	6	anaerobic	Parabacteroides distasonis	2.1			Parabacteroides distasonis
1440	D7-N-11-88	UC3	mGAM	11	mGAM	6	anaerobic	Proteus vulgaris	1.88			Proteus vulgaris
1441	D7-N-11-89	UC3	mGAM	11	mGAM	6	anaerobic	Proteus vulgaris	2.15			Proteus vulgaris
1442	D7-N-11-90	UC3	mGAM	11	mGAM	6	anaerobic	Proteus vulgaris	2.02			Proteus vulgaris
1443	D7-N-11-91	UC3	mGAM	11	mGAM	6	anaerobic	Proteus vulgaris	2.26			Proteus vulgaris
1444	D7-N-11-92	UC3	mGAM	11	mGAM	6	anaerobic	Proteus vulgaris	2.15			Proteus vulgaris
1445	D7-N-11-93	UC3	mGAM	11	mGAM	6	anaerobic	Proteus vulgaris	2.34			Proteus vulgaris
1446	D7-N-11-94	UC3	mGAM	11	mGAM	6	anaerobic	Proteus vulgaris	2.36			Proteus vulgaris
1447	D7-N-15-1	UC3	BCT	15	mGAM	7	anaerobic	Proteus vulgaris	2.09			Proteus vulgaris
1448	D7-N-15-2	UC3	BCT	15	mGAM	7	anaerobic	Proteus vulgaris	2.2			Proteus vulgaris
1449	D7-N-15-3	UC3	BCT	15	mGAM	7	anaerobic	Proteus vulgaris	2.41			Proteus vulgaris
1450	D7-N-15-4	UC3	BCT	15	mGAM	7	anaerobic	Proteus vulgaris	2.35			Proteus vulgaris
1451	D7-N-15-5	UC3	BCT	15	mGAM	7	anaerobic	Proteus vulgaris	2.47			Proteus vulgaris
1452	D7-N-15-6	UC3	BCT	15	mGAM	7	anaerobic	Proteus vulgaris	2.33			Proteus vulgaris
1453	D7-N-15-7	UC3	BCT	15	mGAM	7	anaerobic	Proteus vulgaris	2.36			Proteus vulgaris
1454	D7-N-15-8	UC3	BCT	15	mGAM	7	anaerobic	Proteus vulgaris	2.07			Proteus vulgaris
1455	D7-N-15-9	UC3	BCT	15	mGAM	7	anaerobic	Proteus vulgaris	1.98			Proteus vulgaris
1456	D7-N-15-10	UC3	BCT	15	mGAM	7	anaerobic	Proteus vulgaris	2.03			Proteus vulgaris
1457	D7-N-15-11	UC3	BCT	15	mGAM	7	anaerobic	Flavonifractor plautii	2.04			Flavonifractor plautii
1458	D7-N-15-12	UC3	BCT	15	mGAM	7	anaerobic	Proteus vulgaris	1.93			Proteus vulgaris
1459	D7-N-15-13	UC3	BCT	15	mGAM	7	anaerobic	Proteus vulgaris	2.15			Proteus vulgaris
1460	D7-N-15-15	UC3	BCT	15	mGAM	7	anaerobic	Proteus vulgaris	2.39			Proteus vulgaris
1461	D7-N-15-16	UC3	BCT	15	mGAM	7	anaerobic	Proteus vulgaris	2.36			Proteus vulgaris
1462	D7-N-15-17	UC3	BCT	15	mGAM	6	anaerobic	Proteus vulgaris	2.32			Proteus vulgaris
1463	D7-N-15-18	UC3	BCT	15	mGAM	6	anaerobic	Proteus vulgaris	2.31			Proteus vulgaris
1464	D7-N-15-19	UC3	BCT	15	mGAM	6	anaerobic	Proteus vulgaris	2.34			Proteus vulgaris
1465	D7-N-15-20	UC3	BCT	15	mGAM	6	anaerobic	Proteus vulgaris	1.97			Proteus vulgaris
1466	D7-N-15-21	UC3	BCT	15	mGAM	6	anaerobic	Proteus vulgaris	2.37			Proteus vulgaris
1467	D7-N-15-22	UC3	BCT	15	mGAM	6	anaerobic	Proteus vulgaris	2.1			Proteus vulgaris
1468	D7-N-15-23	UC3	BCT	15	mGAM	6	anaerobic	Proteus vulgaris	2.14			Proteus vulgaris
1469	D7-N-15-24	UC3	BCT	15	mGAM	6	anaerobic	Escherichia coli	2.07			Escherichia coli
1470	D7-N-15-25	UC3	BCT	15	mGAM	6	anaerobic	Proteus vulgaris	2.4			Proteus vulgaris
1471	D7-N-15-26	UC3	BCT	15	mGAM	6	anaerobic	Bacteroides thetaiotaomicron	2.25			Bacteroides thetaiotaomicron
1472	D7-N-15-27	UC3	BCT	15	mGAM	6	anaerobic	Escherichia coli	2.38			Escherichia coli
1473	D7-N-15-28	UC3	BCT	15	mGAM	6	anaerobic	Bacteroides thetaiotaomicron	2.08			Bacteroides thetaiotaomicron
1474	D7-N-15-29	UC3	BCT	15	mGAM	6	anaerobic	Proteus vulgaris	2.42			Proteus vulgaris
1475	D7-N-15-30	UC3	BCT	15	mGAM	6	anaerobic	Parabacteroides distasonis	2.08			Parabacteroides distasonis
1476	D7-N-15-31	UC3	BCT	15	mGAM	6	anaerobic	Proteus vulgaris	1.99			Proteus vulgaris
1477	D7-N-15-32	UC3	BCT	15	mGAM	6	anaerobic	Proteus vulgaris	2.02			Proteus vulgaris
1478	D7-N-15-33	UC3	BCT	15	mGAM	6	anaerobic	Escherichia coli	2.21			Escherichia coli
1479	D7-N-15-34	UC3	BCT	15	mGAM	6	anaerobic	Proteus vulgaris	2.35			Proteus vulgaris
1480	D7-N-15-35	UC3	BCT	15	mGAM	6	anaerobic	Bacteroides intestinalis	2.01			Bacteroides intestinalis
1481	D7-N-15-36	UC3	BCT	15	mGAM	6	anaerobic	Proteus vulgaris	2.13			Proteus vulgaris
1482	D7-N-15-37	UC3	BCT	15	mGAM	6	anaerobic	Bacteroides ovatus	1.98			Bacteroides ovatus
1483	D7-N-15-38	UC3	BCT	15	mGAM	6	anaerobic	Parabacteroides merdae	2.03			Parabacteroides merdae
1484	D7-N-15-39	UC3	BCT	15	mGAM	6	anaerobic	Proteus vulgaris	2.4			Proteus vulgaris
1485	D7-N-15-41	UC3	mGAM	15	mGAM	7	anaerobic	No Organism Identification Possible	1.55	Paraclostridium benzoelyticum	1	Paraclostridium benzoelyticum	PQ222498
1486	D7-N-15-43	UC3	mGAM	15	mGAM	7	anaerobic	Peptoniphilus grossensis	2.27			Peptoniphilus grossensis
1487	D7-N-15-44	UC3	mGAM	15	mGAM	7	anaerobic	No Organism Identification Possible	1.5	Terrisporobacter petrolearius	0.99	Terrisporobacter petrolearius	PQ222502
1488	D7-N-15-45	UC3	mGAM	15	mGAM	7	anaerobic	No Organism Identification Possible	1.49	Terrisporobacter petrolearius	0.99	Terrisporobacter petrolearius	PQ222505
1489	D7-N-15-46	UC3	mGAM	15	mGAM	7	anaerobic	No Organism Identification Possible	1.28	Terrisporobacter petrolearius	0.99	Terrisporobacter petrolearius	PQ222510
1490	D7-N-15-47	UC3	mGAM	15	mGAM	7	anaerobic	Enterococcus hirae	2.33			Enterococcus hirae
1491	D7-N-15-48	UC3	mGAM	15	mGAM	7	anaerobic	Peptoniphilus grossensis	2.24			Peptoniphilus grossensis
1492	D7-N-15-49	UC3	mGAM	15	mGAM	7	anaerobic	Proteus vulgaris	2.15			Proteus vulgaris
1493	D7-N-15-50	UC3	mGAM	15	mGAM	7	anaerobic	Proteus vulgaris	2.38			Proteus vulgaris
1494	D7-N-15-51	UC3	mGAM	15	mGAM	7	anaerobic	Peptoniphilus grossensis	2.29			Peptoniphilus grossensis
1495	D7-N-15-52	UC3	mGAM	15	mGAM	7	anaerobic	No Organism Identification Possible	1.45	Aedoeadaptatus urinae	0.995	Aedoeadaptatus urinae	PQ222513
1496	D7-N-15-53	UC3	mGAM	15	mGAM	7	anaerobic	Peptoniphilus grossensis	2.27			Peptoniphilus grossensis
1497	D7-N-15-54	UC3	mGAM	15	mGAM	7	anaerobic	No Organism Identification Possible	1.32	Terrisporobacter petrolearius	0.99	Terrisporobacter petrolearius	PQ222515
1498	D7-N-15-55	UC3	mGAM	15	mGAM	7	anaerobic	Peptoniphilus grossensis	2.04			Peptoniphilus grossensis
1499	D7-N-15-56	UC3	mGAM	15	mGAM	7	anaerobic	Peptoniphilus grossensis	2.06			Peptoniphilus grossensis
1500	D7-N-15-57	UC3	mGAM	15	mGAM	6	anaerobic	Proteus vulgaris	2.22			Proteus vulgaris
1501	D7-N-15-58	UC3	mGAM	15	mGAM	6	anaerobic	Proteus vulgaris	2.27			Proteus vulgaris
1502	D7-N-15-60	UC3	mGAM	15	mGAM	6	anaerobic	Enterococcus hirae	2.05			Enterococcus hirae
1503	D7-N-15-61	UC3	mGAM	15	mGAM	6	anaerobic	Proteus vulgaris	2.29			Proteus vulgaris
1504	D7-N-15-62	UC3	mGAM	15	mGAM	6	anaerobic	Proteus vulgaris	2.45			Proteus vulgaris
1505	D7-N-15-63	UC3	mGAM	15	mGAM	6	anaerobic	Proteus vulgaris	2.19			Proteus vulgaris
1506	D7-N-15-64	UC3	mGAM	15	mGAM	6	anaerobic	Proteus vulgaris	2.3			Proteus vulgaris
1507	D7-N-15-65	UC3	mGAM	15	mGAM	6	anaerobic	Proteus vulgaris	2.39			Proteus vulgaris
1508	D7-N-15-66	UC3	mGAM	15	mGAM	6	anaerobic	Proteus vulgaris	2.25			Proteus vulgaris
1509	D7-N-15-67	UC3	mGAM	15	mGAM	6	anaerobic	Proteus vulgaris	2.39			Proteus vulgaris
1510	D7-N-15-68	UC3	mGAM	15	mGAM	6	anaerobic	Proteus vulgaris	2.46			Proteus vulgaris
1511	D7-N-15-69	UC3	mGAM	15	mGAM	6	anaerobic	Proteus vulgaris	2.35			Proteus vulgaris
1512	D7-N-15-70	UC3	mGAM	15	mGAM	6	anaerobic	Proteus vulgaris	2.41			Proteus vulgaris
1513	D7-N-15-71	UC3	mGAM	15	mGAM	6	anaerobic	Proteus vulgaris	2.21			Proteus vulgaris
1514	D7-N-15-72	UC3	mGAM	15	mGAM	6	anaerobic	Proteus vulgaris	2.5			Proteus vulgaris
1515	D7-N-20-1	UC3	BCT	20	mGAM	6	anaerobic	Bacteroides ovatus	1.81			Bacteroides ovatus
1516	D7-N-20-2	UC3	BCT	20	mGAM	6	anaerobic	Proteus vulgaris	2.02			Proteus vulgaris
1517	D7-N-20-3	UC3	BCT	20	mGAM	6	anaerobic	Proteus vulgaris	2.13			Proteus vulgaris
1518	D7-N-20-4	UC3	BCT	20	mGAM	6	anaerobic	Proteus vulgaris	2.38			Proteus vulgaris
1519	D7-N-20-5	UC3	BCT	20	mGAM	6	anaerobic	Proteus vulgaris	2.26			Proteus vulgaris
1520	D7-N-20-6	UC3	BCT	20	mGAM	6	anaerobic	Proteus vulgaris	2.22			Proteus vulgaris
1521	D7-N-20-7	UC3	BCT	20	mGAM	6	anaerobic	Proteus vulgaris	2.46			Proteus vulgaris
1522	D7-N-20-8	UC3	BCT	20	mGAM	6	anaerobic	Proteus vulgaris	2.15			Proteus vulgaris
1523	D7-N-20-9	UC3	BCT	20	mGAM	6	anaerobic	Proteus vulgaris	2.45			Proteus vulgaris
1524	D7-N-20-10	UC3	BCT	20	mGAM	6	anaerobic	Proteus vulgaris	2.32			Proteus vulgaris
1525	D7-N-20-11	UC3	BCT	20	mGAM	6	anaerobic	Proteus vulgaris	2.33			Proteus vulgaris
1526	D7-N-20-12	UC3	BCT	20	mGAM	6	anaerobic	Proteus vulgaris	2.17			Proteus vulgaris
1527	D7-N-20-13	UC3	BCT	20	mGAM	6	anaerobic	Bifidobacterium dentium	2.21			Bifidobacterium dentium
1528	D7-N-20-14	UC3	BCT	20	mGAM	6	anaerobic	Proteus vulgaris	2.31			Proteus vulgaris
1529	D7-N-20-15	UC3	BCT	20	mGAM	6	anaerobic	Proteus vulgaris	2.42			Proteus vulgaris
1530	D7-N-20-16	UC3	BCT	20	mGAM	6	anaerobic	Proteus vulgaris	2.11			Proteus vulgaris
1531	D7-N-20-17	UC3	mGAM	20	mGAM	6	anaerobic	Proteus vulgaris	2.19			Proteus vulgaris
1532	D7-N-20-18	UC3	mGAM	20	mGAM	6	anaerobic	Proteus vulgaris	2.26			Proteus vulgaris
1533	D7-N-20-19	UC3	mGAM	20	mGAM	6	anaerobic	Proteus vulgaris	2.14			Proteus vulgaris
1534	D7-N-20-20	UC3	mGAM	20	mGAM	6	anaerobic	Proteus vulgaris	2.33			Proteus vulgaris
1535	D7-N-20-21	UC3	mGAM	20	mGAM	6	anaerobic	No Organism Identification Possible	1.55	Proteus vulgaris	0.99	Proteus vulgaris	PQ222518
1536	D7-N-20-22	UC3	mGAM	20	mGAM	6	anaerobic	Proteus vulgaris	2.22			Proteus vulgaris
1537	D7-N-20-23	UC3	mGAM	20	mGAM	6	anaerobic	Proteus vulgaris	2.28			Proteus vulgaris
1538	D7-N-20-24	UC3	mGAM	20	mGAM	6	anaerobic	Proteus vulgaris	2.27			Proteus vulgaris
1539	D7-N-30-1	UC3	BCT	30	mGAM	6	anaerobic	Bacteroides thetaiotaomicron	2.06			Bacteroides thetaiotaomicron
1540	D7-N-30-2	UC3	BCT	30	mGAM	6	anaerobic	Peptoniphilus grossensis	1.87			Peptoniphilus grossensis
1541	D7-N-30-3	UC3	BCT	30	mGAM	6	anaerobic	No Organism Identification Possible	1.4	Porphyromonas bennonis	0.99	Porphyromonas bennonis	PQ222520
1542	D7-N-30-5	UC3	BCT	30	mGAM	6	anaerobic	Eubacterium limosum	2.11			Eubacterium limosum
1543	D7-N-30-6	UC3	BCT	30	mGAM	6	anaerobic	Proteus mirabilis	2.02			Proteus mirabilis
1544	D7-N-30-7	UC3	BCT	30	mGAM	6	anaerobic	Peptoniphilus grossensis	2.1			Peptoniphilus grossensis
1545	D7-N-30-9	UC3	BCT	30	mGAM	6	anaerobic	Eubacterium limosum	2.08			Eubacterium limosum
1546	D7-N-30-10	UC3	BCT	30	mGAM	6	anaerobic	Peptoniphilus grossensis	2.07			Peptoniphilus grossensis
1547	D7-N-30-12	UC3	BCT	30	mGAM	6	anaerobic	Peptoniphilus grossensis	2.01			Peptoniphilus grossensis
1548	D7-N-30-13	UC3	BCT	30	mGAM	6	anaerobic	Peptoniphilus grossensis	1.91			Peptoniphilus grossensis
1549	D7-N-30-15	UC3	BCT	30	mGAM	6	anaerobic	Peptoniphilus grossensis	2.04			Peptoniphilus grossensis
1550	D7-N-30-17	UC3	BCT	30	mGAM	6	anaerobic	Peptoniphilus grossensis	2.03			Peptoniphilus grossensis
1551	D7-N-30-19	UC3	BCT	30	mGAM	5	anaerobic	Peptoniphilus grossensis	2.13			Peptoniphilus grossensis
1552	D7-N-30-20	UC3	BCT	30	mGAM	5	anaerobic	Peptoniphilus grossensis	1.77			Peptoniphilus grossensis
1553	D7-N-30-21	UC3	BCT	30	mGAM	5	anaerobic	Peptoniphilus grossensis	1.76			Peptoniphilus grossensis
1554	D7-N-30-22	UC3	BCT	30	mGAM	5	anaerobic	Peptoniphilus grossensis	1.78			Peptoniphilus grossensis
1555	D7-N-30-24	UC3	BCT	30	mGAM	5	anaerobic	Peptoniphilus grossensis	1.8			Peptoniphilus grossensis
1556	D7-N-30-25	UC3	BCT	30	mGAM	5	anaerobic	Proteus vulgaris	1.78			Proteus vulgaris
1557	D7-N-30-26	UC3	BCT	30	mGAM	5	anaerobic	Proteus vulgaris	2.29			Proteus vulgaris
1558	D7-N-30-27	UC3	BCT	30	mGAM	5	anaerobic	Proteus vulgaris	2.15			Proteus vulgaris
1559	D7-N-30-28	UC3	BCT	30	mGAM	5	anaerobic	Proteus vulgaris	2.13			Proteus vulgaris
1560	D7-N-30-29	UC3	BCT	30	mGAM	5	anaerobic	Bacteroides fragilis	2.32			Bacteroides fragilis
1561	D7-N-30-30	UC3	BCT	30	mGAM	5	anaerobic	Proteus vulgaris	2.32			Proteus vulgaris
1562	D7-N-30-31	UC3	BCT	30	mGAM	5	anaerobic	Proteus vulgaris	1.98			Proteus vulgaris
1563	D7-N-30-32	UC3	BCT	30	mGAM	5	anaerobic	Proteus vulgaris	2.11			Proteus vulgaris
1564	D7-N-30-33	UC3	BCT	30	mGAM	5	anaerobic	Proteus vulgaris	2.23			Proteus vulgaris
1565	D7-N-30-34	UC3	BCT	30	mGAM	5	anaerobic	Proteus vulgaris	2.13			Proteus vulgaris
1566	D7-N-30-35	UC3	BCT	30	mGAM	5	anaerobic	Proteus vulgaris	2.17			Proteus vulgaris
1567	D7-N-30-36	UC3	BCT	30	mGAM	5	anaerobic	Proteus vulgaris	2			Proteus vulgaris
1568	D7-N-30-38	UC3	BCT	30	mGAM	5	anaerobic	Proteus vulgaris	2.23			Proteus vulgaris
1569	D7-N-30-39	UC3	BCT	30	mGAM	5	anaerobic	Proteus vulgaris	2.23			Proteus vulgaris
1570	D7-N-30-40	UC3	BCT	30	mGAM	5	anaerobic	Proteus vulgaris	2.17			Proteus vulgaris
1571	D7-N-30-41	UC3	BCT	30	mGAM	5	anaerobic	Proteus vulgaris	2.16			Proteus vulgaris
1572	D7-N-30-45	UC3	BCT	30	mGAM	5	anaerobic	Enterococcus faecium	2.26			Enterococcus faecium
1573	D7-N-30-46	UC3	BCT	30	mGAM	5	anaerobic	Proteus vulgaris	2.14			Proteus vulgaris
1574	D7-N-30-48	UC3	BCT	30	mGAM	5	anaerobic	Proteus vulgaris	2.14			Proteus vulgaris
1575	D7-N-30-50	UC3	mGAM	30	mGAM	6	anaerobic	No Organism Identification Possible	1.33	Anaerococcus vaginalis	0.99	Anaerococcus vaginalis	PQ222499
1576	D7-N-30-52	UC3	mGAM	30	mGAM	6	anaerobic	Peptoniphilus grossensis	2.13			Peptoniphilus grossensis
1577	D7-N-30-53	UC3	mGAM	30	mGAM	6	anaerobic	No Organism Identification Possible	1.51	Anaerococcus vaginalis	0.99	Anaerococcus vaginalis	PQ222503
1578	D7-N-30-57	UC3	mGAM	30	mGAM	6	anaerobic	No Organism Identification Possible	1.52	Anaerococcus vaginalis	0.99	Anaerococcus vaginalis	PQ222506
1579	D7-N-30-64	UC3	mGAM	30	mGAM	6	anaerobic	Paeniclostridium sordellii	1.71			Paeniclostridium sordellii
1580	D7-N-30-65	UC3	mGAM	30	mGAM	6	anaerobic	Paraclostridium bifermentans	1.79			Paraclostridium bifermentans
1581	D7-N-30-66	UC3	mGAM	30	mGAM	6	anaerobic	No Organism Identification Possible	1.67	Anaerococcus vaginalis	0.99	Anaerococcus vaginalis	PQ222511
1582	D7-N-30-67	UC3	mGAM	30	mGAM	6	anaerobic	No Organism Identification Possible	1.55	Paeniclostridium sordellii	0.99	Paeniclostridium sordellii	PQ222514
1583	D7-N-30-71	UC3	mGAM	30	mGAM	6	anaerobic	No Organism Identification Possible	1.38	Paraclostridium bifermentans	0.99	Paraclostridium bifermentans	PQ222516
1584	D7-N-30-72	UC3	mGAM	30	mGAM	6	anaerobic	No Organism Identification Possible	1.63	Paeniclostridium sordellii	0.99	Paeniclostridium sordellii	PQ222519
1585	D7-N-30-73	UC3	mGAM	30	mGAM	5	anaerobic	Proteus vulgaris	2.23			Proteus vulgaris
1586	D7-N-30-74	UC3	mGAM	30	mGAM	5	anaerobic	No Organism Identification Possible	1.42	Anaerococcus vaginalis	0.99	Anaerococcus vaginalis	PQ222521
1587	D7-N-30-76	UC3	mGAM	30	mGAM	5	anaerobic	Anaerococcus vaginalis	1.73			Anaerococcus vaginalis
1588	D7-N-30-79	UC3	mGAM	30	mGAM	5	anaerobic	No Organism Identification Possible	1.58	Proteus vulgaris	0.99	Proteus vulgaris	PQ222500
1589	D7-N-30-81	UC3	mGAM	30	mGAM	5	anaerobic	Proteus vulgaris	2.2			Proteus vulgaris
1590	D7-N-30-82	UC3	mGAM	30	mGAM	5	anaerobic	Proteus vulgaris	2.22			Proteus vulgaris
1591	D7-N-30-88	UC3	mGAM	30	mGAM	5	anaerobic	Proteus vulgaris	2.33			Proteus vulgaris
1592	D7-N-30-90	UC3	mGAM	30	mGAM	5	anaerobic	Proteus vulgaris	2.38			Proteus vulgaris
1593	D7-N-30-91	UC3	mGAM	30	mGAM	5	anaerobic	Proteus vulgaris	2.04			Proteus vulgaris
1594	D7-N-30-92	UC3	mGAM	30	mGAM	5	anaerobic	Proteus vulgaris	2.15			Proteus vulgaris
1595	D7-N-30-93	UC3	mGAM	30	mGAM	5	anaerobic	No Organism Identification Possible	1.64	Peptoniphilus gorbachii	0.99	Peptoniphilus gorbachii	PQ222504
1596	D7-N-30-95	UC3	mGAM	30	mGAM	5	anaerobic	Proteus vulgaris	2.26			Proteus vulgaris
1597	D12-N-0-1	UC4	None	0	mGAM	7	anaerobic	Clostridium innocuum	1.98			Clostridium innocuum
1598	D12-N-0-6	UC4	None	0	mGAM	7	anaerobic	Bacteroides vulgatus	2.41			Bacteroides vulgatus
1599	D12-N-0-11	UC4	None	0	mGAM	7	anaerobic	Bacteroides vulgatus	2.22			Bacteroides vulgatus
1600	D12-N-0-12	UC4	None	0	mGAM	7	anaerobic	Bacteroides vulgatus	2.34			Bacteroides vulgatus
1601	D12-N-0-13	UC4	None	0	mGAM	7	anaerobic	Bacteroides ovatus	2.01			Bacteroides ovatus
1602	D12-N-0-14	UC4	None	0	mGAM	7	anaerobic	Bacteroides vulgatus	2.34			Bacteroides vulgatus
1603	D12-N-0-15	UC4	None	0	mGAM	7	anaerobic	Bacteroides vulgatus	2.21			Bacteroides vulgatus
1604	D12-N-0-16	UC4	None	0	mGAM	7	anaerobic	Bacteroides vulgatus	1.96			Bacteroides vulgatus
1605	D12-N-0-17	UC4	None	0	mGAM	7	anaerobic	Bifidobacterium dentium	2.15			Bifidobacterium dentium
1606	D12-N-0-18	UC4	None	0	mGAM	7	anaerobic	Bifidobacterium longum	2.03			Bifidobacterium longum
1607	D12-N-0-19	UC4	None	0	mGAM	7	anaerobic	Bacteroides vulgatus	2.24			Bacteroides vulgatus
1608	D12-N-0-20	UC4	None	0	mGAM	7	anaerobic	Bacteroides vulgatus	2.24			Bacteroides vulgatus
1609	D12-N-0-22	UC4	None	0	mGAM	7	anaerobic	Bifidobacterium longum	2.03			Bifidobacterium longum
1610	D12-N-0-23	UC4	None	0	mGAM	7	anaerobic	Bacteroides vulgatus	2.12			Bacteroides vulgatus
1611	D12-N-0-26	UC4	None	0	mGAM	7	anaerobic	Bifidobacterium longum	1.95			Bifidobacterium longum
1612	D12-N-0-27	UC4	None	0	mGAM	7	anaerobic	Bifidobacterium longum	1.75			Bifidobacterium longum
1613	D12-N-0-29	UC4	None	0	mGAM	7	anaerobic	Bacteroides vulgatus	2.35			Bacteroides vulgatus
1614	D12-N-0-30	UC4	None	0	mGAM	7	anaerobic	Bacteroides vulgatus	2.12			Bacteroides vulgatus
1615	D12-N-0-31	UC4	None	0	mGAM	7	anaerobic	Bacteroides vulgatus	2.22			Bacteroides vulgatus
1616	D12-N-0-33	UC4	None	0	mGAM	7	anaerobic	Bacteroides vulgatus	1.84			Bacteroides vulgatus
1617	D12-N-0-34	UC4	None	0	mGAM	7	anaerobic	Bacteroides vulgatus	2.25			Bacteroides vulgatus
1618	D12-N-0-35	UC4	None	0	mGAM	7	anaerobic	Bacteroides vulgatus	2.32			Bacteroides vulgatus
1619	D12-N-0-36	UC4	None	0	mGAM	7	anaerobic	No Organism Identification Possible	1.49	Massiliomicrobiota timonensis	0.98	Massiliomicrobiota timonensis	PQ222527
1620	D12-N-0-37	UC4	None	0	mGAM	7	anaerobic	Bifidobacterium longum	1.94			Bifidobacterium longum
1621	D12-N-0-38	UC4	None	0	mGAM	7	anaerobic	Bacteroides vulgatus	2.32			Bacteroides vulgatus
1622	D12-N-0-39	UC4	None	0	mGAM	7	anaerobic	Bacteroides vulgatus	1.91			Bacteroides vulgatus
1623	D12-N-0-40	UC4	None	0	mGAM	7	anaerobic	Bifidobacterium longum	1.91			Bifidobacterium longum
1624	D12-N-0-41	UC4	None	0	mGAM	7	anaerobic	Veillonella rogosae	1.92			Veillonella rogosae
1625	D12-N-0-43	UC4	None	0	mGAM	7	anaerobic	Bifidobacterium longum	1.99			Bifidobacterium longum
1626	D12-N-0-45	UC4	None	0	mGAM	7	anaerobic	Bifidobacterium longum	1.89			Bifidobacterium longum
1627	D12-N-0-51	UC4	None	0	mGAM	7	anaerobic	Bifidobacterium longum	1.83			Bifidobacterium longum
1628	D12-N-0-52	UC4	None	0	mGAM	7	anaerobic	Bacteroides vulgatus	2.33			Bacteroides vulgatus
1629	D12-N-0-53	UC4	None	0	mGAM	7	anaerobic	Lactococcus garvieae	2.17			Lactococcus garvieae
1630	D12-N-0-54	UC4	None	0	mGAM	7	anaerobic	Bifidobacterium longum	1.83			Bifidobacterium longum
1631	D12-N-0-55	UC4	None	0	mGAM	7	anaerobic	Bifidobacterium longum	1.95			Bifidobacterium longum
1632	D12-N-0-56	UC4	None	0	mGAM	7	anaerobic	Lactococcus garvieae	2.07			Lactococcus garvieae
1633	D12-N-0-57	UC4	None	0	mGAM	7	anaerobic	Enterococcus faecalis	2.35			Enterococcus faecalis
1634	D12-N-0-60	UC4	None	0	mGAM	7	anaerobic	Veillonella rogosae	1.98			Veillonella rogosae
1635	D12-N-0-65	UC4	None	0	mGAM	7	anaerobic	Bifidobacterium longum	2.05			Bifidobacterium longum
1636	D12-N-0-66	UC4	None	0	mGAM	7	anaerobic	Bacteroides vulgatus	2.32			Bacteroides vulgatus
1637	D12-N-0-67	UC4	None	0	mGAM	7	anaerobic	Lactococcus garvieae	2.19			Lactococcus garvieae
1638	D12-N-0-69	UC4	None	0	mGAM	7	anaerobic	Bifidobacterium longum	1.97			Bifidobacterium longum
1639	D12-N-0-70	UC4	None	0	mGAM	7	anaerobic	Bifidobacterium longum	1.79			Bifidobacterium longum
1640	D12-N-0-71	UC4	None	0	mGAM	7	anaerobic	Bacteroides vulgatus	2.23			Bacteroides vulgatus
1641	D12-N-0-72	UC4	None	0	mGAM	7	anaerobic	Bacteroides vulgatus	2.23			Bacteroides vulgatus
1642	D12-N-0-73	UC4	None	0	mGAM	7	anaerobic	Bacteroides vulgatus	2.35			Bacteroides vulgatus
1643	D12-N-0-74	UC4	None	0	mGAM	7	anaerobic	Weissella viridescens	2.16			Weissella viridescens
1644	D12-N-0-75	UC4	None	0	mGAM	7	anaerobic	Bifidobacterium longum	2			Bifidobacterium longum
1645	D12-N-0-76	UC4	None	0	mGAM	7	anaerobic	Bifidobacterium longum	1.85			Bifidobacterium longum
1646	D12-N-0-78	UC4	None	0	mGAM	7	anaerobic	No Organism Identification Possible	1.46	Bifidobacterium longum subsp. suillum	0.99	Bifidobacterium longum subsp. suillum	PQ222528
1647	D12-N-0-79	UC4	None	0	mGAM	7	anaerobic	Bacteroides vulgatus	2.09			Bacteroides vulgatus
1648	D12-N-0-80	UC4	None	0	mGAM	7	anaerobic	Bifidobacterium dentium	1.95			Bifidobacterium dentium
1649	D12-N-0-81	UC4	None	0	mGAM	7	anaerobic	Bacteroides vulgatus	2.19			Bacteroides vulgatus
1650	D12-N-0-82	UC4	None	0	mGAM	7	anaerobic	Bifidobacterium longum	2.09			Bifidobacterium longum
1651	D12-N-0-83	UC4	None	0	mGAM	7	anaerobic	Bacteroides vulgatus	2.36			Bacteroides vulgatus
1652	D12-N-0-84	UC4	None	0	mGAM	7	anaerobic	Bifidobacterium longum	1.73			Bifidobacterium longum
1653	D12-N-0-85	UC4	None	0	mGAM	7	anaerobic	Bifidobacterium longum	1.95			Bifidobacterium longum
1654	D12-N-0-86	UC4	None	0	mGAM	7	anaerobic	Bacteroides vulgatus	2.11			Bacteroides vulgatus
1655	D12-N-0-89	UC4	None	0	mGAM	7	anaerobic	Bacteroides vulgatus	2.34			Bacteroides vulgatus
1656	D12-N-3-1	UC4	BCT	3	mGAM	6	anaerobic	Enterococcus faecalis	2.3			Enterococcus faecalis
1657	D12-N-3-2	UC4	BCT	3	mGAM	6	anaerobic	Lactococcus garvieae	2.16			Lactococcus garvieae
1658	D12-N-3-3	UC4	BCT	3	mGAM	6	anaerobic	Lactococcus garvieae	2.19			Lactococcus garvieae
1659	D12-N-3-4	UC4	BCT	3	mGAM	6	anaerobic	Pediococcus pentosaceus	2.02			Pediococcus pentosaceus
1660	D12-N-3-5	UC4	BCT	3	mGAM	6	anaerobic	Lactobacillus paracasei	2.28			Lactobacillus paracasei
1661	D12-N-3-6	UC4	BCT	3	mGAM	6	anaerobic	Lactobacillus brevis	2.22			Lactobacillus brevis
1662	D12-N-3-7	UC4	BCT	3	mGAM	6	anaerobic	Lactobacillus plantarum	2.06			Lactobacillus plantarum
1663	D12-N-3-8	UC4	BCT	3	mGAM	6	anaerobic	Enterococcus faecalis	2.37			Enterococcus faecalis
1664	D12-N-3-9	UC4	BCT	3	mGAM	6	anaerobic	Enterococcus faecium	2.28			Enterococcus faecium
1665	D12-N-3-10	UC4	BCT	3	mGAM	6	anaerobic	Lactococcus garvieae	2.18			Lactococcus garvieae
1666	D12-N-3-11	UC4	BCT	3	mGAM	6	anaerobic	Pediococcus pentosaceus	1.84			Pediococcus pentosaceus
1667	D12-N-3-12	UC4	BCT	3	mGAM	6	anaerobic	Lactobacillus paracasei	1.99			Lactobacillus paracasei
1668	D12-N-3-13	UC4	BCT	3	mGAM	6	anaerobic	Enterococcus faecium	2.31			Enterococcus faecium
1669	D12-N-3-14	UC4	BCT	3	mGAM	6	anaerobic	Lactobacillus brevis	2.27			Lactobacillus brevis
1670	D12-N-3-15	UC4	BCT	3	mGAM	6	anaerobic	Lactococcus lactis	2.27			Lactococcus lactis
1671	D12-N-3-16	UC4	BCT	3	mGAM	6	anaerobic	Lactobacillus paracasei	2.25			Lactobacillus paracasei
1672	D12-N-3-17	UC4	BCT	3	mGAM	6	anaerobic	Lactobacillus paracasei	2.31			Lactobacillus paracasei
1673	D12-N-3-18	UC4	BCT	3	mGAM	6	anaerobic	Enterococcus faecium	2.3			Enterococcus faecium
1674	D12-N-3-21	UC4	BCT	3	mGAM	6	anaerobic	Lactobacillus brevis	1.97			Lactobacillus brevis
1675	D12-N-3-23	UC4	BCT	3	mGAM	6	anaerobic	Lactococcus lactis	2.39			Lactococcus lactis
1676	D12-N-3-24	UC4	BCT	3	mGAM	6	anaerobic	Enterococcus faecalis	2.44			Enterococcus faecalis
1677	D12-N-3-25	UC4	BCT	3	mGAM	6	anaerobic	Escherichia coli	2.29			Escherichia coli
1678	D12-N-3-26	UC4	BCT	3	mGAM	6	anaerobic	Lactobacillus brevis	2.21			Lactobacillus brevis
1679	D12-N-3-28	UC4	BCT	3	mGAM	6	anaerobic	Enterococcus faecalis	2.19			Enterococcus faecalis
1680	D12-N-3-33	UC4	BCT	3	mGAM	6	anaerobic	Enterococcus faecium	2.14			Enterococcus faecium
1681	D12-N-3-34	UC4	BCT	3	mGAM	6	anaerobic	Enterococcus faecium	2.26			Enterococcus faecium
1682	D12-N-3-35	UC4	BCT	3	mGAM	6	anaerobic	Lactobacillus brevis	2.15			Lactobacillus brevis
1683	D12-N-3-36	UC4	BCT	3	mGAM	6	anaerobic	Enterococcus faecalis	2.34			Enterococcus faecalis
1684	D12-N-3-37	UC4	BCT	3	mGAM	6	anaerobic	Enterococcus faecium	2.21			Enterococcus faecium
1685	D12-N-3-38	UC4	BCT	3	mGAM	6	anaerobic	Enterococcus faecium	2.3			Enterococcus faecium
1686	D12-N-3-39	UC4	BCT	3	mGAM	6	anaerobic	Enterococcus faecium	2.22			Enterococcus faecium
1687	D12-N-3-40	UC4	BCT	3	mGAM	6	anaerobic	Lactobacillus paracasei	2.22			Lactobacillus paracasei
1688	D12-N-3-41	UC4	BCT	3	mGAM	6	anaerobic	Enterococcus faecalis	2.35			Enterococcus faecalis
1689	D12-N-3-42	UC4	BCT	3	mGAM	6	anaerobic	Lactococcus garvieae	2.28			Lactococcus garvieae
1690	D12-N-3-43	UC4	BCT	3	mGAM	6	anaerobic	Pediococcus pentosaceus	1.8			Pediococcus pentosaceus
1691	D12-N-3-44	UC4	BCT	3	mGAM	6	anaerobic	Enterococcus faecium	2.41			Enterococcus faecium
1692	D12-N-3-45	UC4	BCT	3	mGAM	6	anaerobic	Enterococcus faecium	2.21			Enterococcus faecium
1693	D12-N-3-47	UC4	BCT	3	mGAM	6	anaerobic	Lactococcus garvieae	2.07			Lactococcus garvieae
1694	D12-N-3-48	UC4	BCT	3	mGAM	6	anaerobic	Lactobacillus paracasei	2.22			Lactobacillus paracasei
1695	D12-N-3-49	UC4	BCT	3	mGAM	6	anaerobic	Lactococcus garvieae	2.14			Lactococcus garvieae
1696	D12-N-3-50	UC4	BCT	3	mGAM	6	anaerobic	Enterococcus faecalis	2.27			Enterococcus faecalis
1697	D12-N-3-53	UC4	BCT	3	mGAM	6	anaerobic	Lactobacillus plantarum	1.99			Lactobacillus plantarum
1698	D12-N-3-56	UC4	BCT	3	mGAM	6	anaerobic	Enterococcus faecium	2.35			Enterococcus faecium
1699	D12-N-3-57	UC4	BCT	3	mGAM	6	anaerobic	Lactobacillus brevis	2.2			Lactobacillus brevis
1700	D12-N-3-58	UC4	BCT	3	mGAM	6	anaerobic	Lactococcus garvieae	2.21			Lactococcus garvieae
1701	D12-N-3-59	UC4	BCT	3	mGAM	6	anaerobic	Enterococcus faecium	2.35			Enterococcus faecium
1702	D12-N-3-60	UC4	BCT	3	mGAM	6	anaerobic	Lactococcus garvieae	2.14			Lactococcus garvieae
1703	D12-N-3-62	UC4	BCT	3	mGAM	6	anaerobic	Lactococcus garvieae	2.05			Lactococcus garvieae
1704	D12-N-3-63	UC4	BCT	3	mGAM	6	anaerobic	Lactobacillus brevis	2.06			Lactobacillus brevis
1705	D12-N-3-65	UC4	BCT	3	mGAM	6	anaerobic	Lactobacillus plantarum	2.22			Lactobacillus plantarum
1706	D12-N-3-66	UC4	BCT	3	mGAM	6	anaerobic	Lactobacillus paracasei	2.33			Lactobacillus paracasei
1707	D12-N-3-67	UC4	BCT	3	mGAM	6	anaerobic	Lactobacillus brevis	2.26			Lactobacillus brevis
1708	D12-N-3-68	UC4	BCT	3	mGAM	6	anaerobic	Enterococcus faecium	2.09			Enterococcus faecium
1709	D12-N-3-69	UC4	BCT	3	mGAM	6	anaerobic	Lactobacillus paracasei	2.32			Lactobacillus paracasei
1710	D12-N-3-70	UC4	BCT	3	mGAM	6	anaerobic	Lactococcus garvieae	2.08			Lactococcus garvieae
1711	D12-N-3-71	UC4	BCT	3	mGAM	6	anaerobic	Lactobacillus plantarum	2.03			Lactobacillus plantarum
1712	D12-N-3-73	UC4	mGAM	3	mGAM	7	anaerobic	Bacteroides ovatus	1.98			Bacteroides ovatus
1713	D12-N-3-74	UC4	mGAM	3	mGAM	7	anaerobic	Morganella morganii	2.48			Morganella morganii
1714	D12-N-3-75	UC4	mGAM	3	mGAM	7	anaerobic	Proteus mirabilis	1.97			Proteus mirabilis
1715	D12-N-3-76	UC4	mGAM	3	mGAM	7	anaerobic	Morganella morganii	2.3			Morganella morganii
1716	D12-N-3-77	UC4	mGAM	3	mGAM	7	anaerobic	Escherichia coli	2.2			Escherichia coli
1717	D12-N-3-78	UC4	mGAM	3	mGAM	7	anaerobic	Proteus mirabilis	2.13			Proteus mirabilis
1718	D12-N-3-79	UC4	mGAM	3	mGAM	7	anaerobic	Escherichia coli	2.03			Escherichia coli
1719	D12-N-3-80	UC4	mGAM	3	mGAM	7	anaerobic	Bacteroides fragilis	1.72			Bacteroides fragilis
1720	D12-N-3-81	UC4	mGAM	3	mGAM	7	anaerobic	Proteus penneri	2.16			Proteus penneri
1721	D12-N-3-82	UC4	mGAM	3	mGAM	7	anaerobic	Proteus mirabilis	1.84			Proteus mirabilis
1722	D12-N-3-83	UC4	mGAM	3	mGAM	7	anaerobic	Proteus mirabilis	2.3			Proteus mirabilis
1723	D12-N-3-84	UC4	mGAM	3	mGAM	7	anaerobic	Escherichia coli	2.2			Escherichia coli
1724	D12-N-3-85	UC4	mGAM	3	mGAM	7	anaerobic	Bacteroides fragilis	2.15			Bacteroides fragilis
1725	D12-N-3-86	UC4	mGAM	3	mGAM	7	anaerobic	Escherichia coli	2.11			Escherichia coli
1726	D12-N-3-87	UC4	mGAM	3	mGAM	7	anaerobic	Clostridium perfringens	2.01	Clostridium perfringens	0.9978	Clostridium perfringens	PQ222530				√
1727	D12-N-3-88	UC4	mGAM	3	mGAM	7	anaerobic	Proteus mirabilis	2.02			Proteus mirabilis
1728	D12-N-3-89	UC4	mGAM	3	mGAM	7	anaerobic	Proteus mirabilis	1.99			Proteus mirabilis
1729	D12-N-3-90	UC4	mGAM	3	mGAM	7	anaerobic	Bacteroides ovatus	1.83			Bacteroides ovatus
1730	D12-N-3-91	UC4	mGAM	3	mGAM	7	anaerobic	Proteus mirabilis	2.35			Proteus mirabilis
1731	D12-N-3-93	UC4	mGAM	3	mGAM	7	anaerobic	Proteus hauseri	1.96			Proteus hauseri
1732	D12-N-3-94	UC4	mGAM	3	mGAM	7	anaerobic	Escherichia coli	2.19			Escherichia coli
1733	D12-N-3-95	UC4	mGAM	3	mGAM	7	anaerobic	Escherichia coli	2.19			Escherichia coli
1734	D12-N-7-1	UC4	BCT	7	mGAM	6	anaerobic	Flavonifractor plautii	2.17			Flavonifractor plautii
1735	D12-N-7-5	UC4	BCT	7	mGAM	6	anaerobic	Enterococcus faecalis	2.35			Enterococcus faecalis
1736	D12-N-7-7	UC4	BCT	7	mGAM	6	anaerobic	Escherichia coli	2.18			Escherichia coli
1737	D12-N-7-9	UC4	BCT	7	mGAM	6	anaerobic	Enterococcus faecalis	2.15			Enterococcus faecalis
1738	D12-N-7-11	UC4	BCT	7	mGAM	6	anaerobic	No Organism Identification Possible	1.69	Flavonifractor plautii	0.99	Flavonifractor plautii	PQ222533
1739	D12-N-7-12	UC4	BCT	7	mGAM	6	anaerobic	Bacteroides vulgatus	1.7			Bacteroides vulgatus
1740	D12-N-7-21	UC4	BCT	7	mGAM	6	anaerobic	Lactobacillus brevis	1.93			Lactobacillus brevis
1741	D12-N-7-22	UC4	BCT	7	mGAM	6	anaerobic	Enterococcus faecalis	2.14			Enterococcus faecalis
1742	D12-N-7-23	UC4	BCT	7	mGAM	6	anaerobic	Bifidobacterium dentium	1.84			Bifidobacterium dentium
1743	D12-N-7-30	UC4	BCT	7	mGAM	6	anaerobic	Flavonifractor plautii	1.88			Flavonifractor plautii
1744	D12-N-7-32	UC4	BCT	7	mGAM	6	anaerobic	Flavonifractor plautii	1.97			Flavonifractor plautii
1745	D12-N-7-34	UC4	BCT	7	mGAM	6	anaerobic	Lactobacillus paracasei	2.28			Lactobacillus paracasei
1746	D12-N-7-38	UC4	BCT	7	mGAM	6	anaerobic	Lactobacillus brevis	2.17			Lactobacillus brevis
1747	D12-N-7-39	UC4	BCT	7	mGAM	6	anaerobic	Bacteroides ovatus	1.9			Bacteroides ovatus
1748	D12-N-7-42	UC4	BCT	7	mGAM	6	anaerobic	No Organism Identification Possible	1.63	Veillonella parvula	0.99	Veillonella parvula	PQ222526
1749	D12-N-7-43	UC4	BCT	7	mGAM	6	anaerobic	Lactobacillus paracasei	2.22			Lactobacillus paracasei
1750	D12-N-7-44	UC4	BCT	7	mGAM	6	anaerobic	Enterococcus raffinosus	2.16			Enterococcus raffinosus
1751	D12-N-7-48	UC4	BCT	7	mGAM	6	anaerobic	Lactobacillus brevis	2.03			Lactobacillus brevis
1752	D12-N-7-54	UC4	BCT	7	mGAM	6	anaerobic	Lactobacillus brevis	2.08			Lactobacillus brevis
1753	D12-N-7-59	UC4	BCT	7	mGAM	6	anaerobic	Veillonella parvula	1.82			Veillonella parvula
1754	D12-N-7-60	UC4	BCT	7	mGAM	6	anaerobic	Enterococcus faecalis	2.29			Enterococcus faecalis
1755	D12-N-7-61	UC4	BCT	7	mGAM	6	anaerobic	Bifidobacterium dentium	1.85			Bifidobacterium dentium
1756	D12-N-7-64	UC4	BCT	7	mGAM	6	anaerobic	Bifidobacterium dentium	1.95			Bifidobacterium dentium
1757	D12-N-7-65	UC4	BCT	7	mGAM	6	anaerobic	Enterococcus faecalis	2.2			Enterococcus faecalis
1758	D12-N-7-66	UC4	BCT	7	mGAM	6	anaerobic	Bacteroides ovatus	2.16			Bacteroides ovatus
1759	D12-N-7-68	UC4	BCT	7	mGAM	6	anaerobic	Enterococcus faecalis	2.34			Enterococcus faecalis
1760	D12-N-7-69	UC4	BCT	7	mGAM	6	anaerobic	Bacteroides ovatus	2.12			Bacteroides ovatus
1761	D12-N-7-72	UC4	BCT	7	mGAM	6	anaerobic	Veillonella parvula	1.82			Veillonella parvula
1762	D12-N-7-74	UC4	BCT	7	mGAM	6	anaerobic	Lactococcus garvieae	2.13			Lactococcus garvieae
1763	D12-N-7-75	UC4	BCT	7	mGAM	6	anaerobic	Lactobacillus brevis	1.83			Lactobacillus brevis
1764	D12-N-7-78	UC4	BCT	7	mGAM	6	anaerobic	Lactobacillus plantarum	2.05			Lactobacillus plantarum
1765	D12-N-7-80	UC4	BCT	7	mGAM	6	anaerobic	Bifidobacterium dentium	1.81			Bifidobacterium dentium
1766	D12-N-7-81	UC4	BCT	7	mGAM	6	anaerobic	Bacteroides vulgatus	2.21			Bacteroides vulgatus
1767	D12-N-7-82	UC4	BCT	7	mGAM	6	anaerobic	Flavonifractor plautii	2.08			Flavonifractor plautii
1768	D12-N-7-83	UC4	BCT	7	mGAM	6	anaerobic	Flavonifractor plautii	1.95			Flavonifractor plautii
1769	D12-N-7-85	UC4	BCT	7	mGAM	6	anaerobic	Lactobacillus brevis	1.92			Lactobacillus brevis
1770	D12-N-7-86	UC4	BCT	7	mGAM	6	anaerobic	Bifidobacterium dentium	2.04			Bifidobacterium dentium
1771	D12-N-7-89	UC4	mGAM	7	mGAM	7	anaerobic	Bacteroides vulgatus	2.09			Bacteroides vulgatus
1772	D12-N-7-90	UC4	mGAM	7	mGAM	7	anaerobic	Proteus mirabilis	2.35			Proteus mirabilis
1773	D12-N-7-92	UC4	mGAM	7	mGAM	7	anaerobic	Proteus mirabilis	2.3			Proteus mirabilis
1774	D12-N-7-93	UC4	mGAM	7	mGAM	7	anaerobic	Escherichia coli	2.2			Escherichia coli
1775	D12-N-7-94	UC4	mGAM	7	mGAM	7	anaerobic	Proteus mirabilis	1.7			Proteus mirabilis
1776	D12-N-7-95	UC4	mGAM	7	mGAM	7	anaerobic	Proteus penneri	2.01			Proteus penneri
1777	D12-N-11-1	UC4	BCT	11	mGAM	6	anaerobic	No Organism Identification Possible	1.61	Lachnoclostridium pacaense	0.99	Lachnoclostridium pacaense	PQ222529
1778	D12-N-11-2	UC4	BCT	11	mGAM	6	anaerobic	Slackia exigua	2.19			Slackia exigua
1779	D12-N-11-6	UC4	BCT	11	mGAM	6	anaerobic	Slackia exigua	2.02			Slackia exigua
1780	D12-N-11-8	UC4	BCT	11	mGAM	6	anaerobic	Slackia exigua	2.06			Slackia exigua
1781	D12-N-11-9	UC4	BCT	11	mGAM	6	anaerobic	Lactobacillus perolens	2.33			Lactobacillus perolens
1782	D12-N-11-11	UC4	BCT	11	mGAM	6	anaerobic	Slackia exigua	2.16			Slackia exigua
1783	D12-N-11-16	UC4	BCT	11	mGAM	6	anaerobic	Atopobium parvulum	1.76			Atopobium parvulum
1784	D12-N-11-19	UC4	BCT	11	mGAM	6	anaerobic	No Organism Identification Possible	1.69	Atopobium parvulum	0.99	Atopobium parvulum	PQ222531
1785	D12-N-11-21	UC4	BCT	11	mGAM	6	anaerobic	Slackia exigua	2.15			Slackia exigua
1786	D12-N-11-22	UC4	BCT	11	mGAM	6	anaerobic	Bacteroides vulgatus	2.06			Bacteroides vulgatus
1787	D12-N-11-23	UC4	BCT	11	mGAM	6	anaerobic	Clostridium innocuum	2.16			Clostridium innocuum
1788	D12-N-11-24	UC4	BCT	11	mGAM	6	anaerobic	Slackia exigua	2.23			Slackia exigua
1789	D12-N-11-25	UC4	BCT	11	mGAM	6	anaerobic	Bacteroides ovatus	2.2			Bacteroides ovatus
1790	D12-N-11-27	UC4	BCT	11	mGAM	6	anaerobic	No Organism Identification Possible	1.69	Bacteroides vulgatus	0.99	Bacteroides vulgatus	PQ222532
1791	D12-N-11-28	UC4	BCT	11	mGAM	6	anaerobic	Lactobacillus paracasei	2.24			Lactobacillus paracasei
1792	D12-N-11-29	UC4	BCT	11	mGAM	6	anaerobic	Veillonella parvula	1.82			Veillonella parvula
1793	D12-N-11-30	UC4	BCT	11	mGAM	6	anaerobic	Lactobacillus paracasei	2.31			Lactobacillus paracasei
1794	D12-N-11-32	UC4	BCT	11	mGAM	6	anaerobic	Lactobacillus paracasei	2.2			Lactobacillus paracasei
1795	D12-N-11-33	UC4	BCT	11	mGAM	6	anaerobic	Slackia exigua	2.16			Slackia exigua
1796	D12-N-11-34	UC4	BCT	11	mGAM	6	anaerobic	Bifidobacterium dentium	1.93			Bifidobacterium dentium
1797	D12-N-11-35	UC4	BCT	11	mGAM	6	anaerobic	Bacteroides ovatus	2			Bacteroides ovatus
1798	D12-N-11-36	UC4	BCT	11	mGAM	6	anaerobic	Slackia exigua	2.3			Slackia exigua
1799	D12-N-11-37	UC4	BCT	11	mGAM	6	anaerobic	Peptoniphilus harei	2.29			Peptoniphilus harei
1800	D12-N-11-40	UC4	BCT	11	mGAM	6	anaerobic	Clostridium innocuum	2			Clostridium innocuum
1801	D12-N-11-41	UC4	mGAM	11	mGAM	6	anaerobic	Enterococcus gallinarum	2.07			Enterococcus gallinarum
1802	D12-N-11-42	UC4	mGAM	11	mGAM	6	anaerobic	Proteus mirabilis	2.13			Proteus mirabilis
1803	D12-N-11-43	UC4	mGAM	11	mGAM	6	anaerobic	Enterococcus faecium	2.28			Enterococcus faecium
1804	D12-N-11-44	UC4	mGAM	11	mGAM	6	anaerobic	Enterococcus faecium	2.18			Enterococcus faecium
1805	D12-N-11-45	UC4	mGAM	11	mGAM	6	anaerobic	Proteus mirabilis	2.16			Proteus mirabilis
1806	D12-N-11-46	UC4	mGAM	11	mGAM	6	anaerobic	Proteus mirabilis	2.41			Proteus mirabilis
1807	D12-N-11-47	UC4	mGAM	11	mGAM	6	anaerobic	Proteus mirabilis	2.29			Proteus mirabilis
1808	D12-N-11-48	UC4	mGAM	11	mGAM	6	anaerobic	Proteus mirabilis	2.33			Proteus mirabilis
1809	D12-N-11-49	UC4	mGAM	11	mGAM	6	anaerobic	Proteus vulgaris	2.12			Proteus vulgaris
1810	D12-N-11-50	UC4	mGAM	11	mGAM	6	anaerobic	Proteus mirabilis	2.28			Proteus mirabilis
1811	D12-N-11-52	UC4	mGAM	11	mGAM	6	anaerobic	Proteus vulgaris	1.93			Proteus vulgaris
1812	D12-N-11-53	UC4	mGAM	11	mGAM	6	anaerobic	Proteus penneri	1.97			Proteus penneri
1813	D12-N-11-54	UC4	mGAM	11	mGAM	6	anaerobic	Proteus mirabilis	2.38			Proteus mirabilis
1814	D12-N-11-55	UC4	mGAM	11	mGAM	6	anaerobic	Proteus mirabilis	2.35			Proteus mirabilis
1815	D12-N-15-1	UC4	BCT	15	mGAM	6	anaerobic	Proteus mirabilis	2.02			Proteus mirabilis
1816	D12-N-15-2	UC4	BCT	15	mGAM	6	anaerobic	Proteus mirabilis	2.21			Proteus mirabilis
1817	D12-N-15-3	UC4	BCT	15	mGAM	6	anaerobic	Proteus mirabilis	2.49			Proteus mirabilis
1818	D12-N-15-4	UC4	BCT	15	mGAM	6	anaerobic	Proteus mirabilis	2.43			Proteus mirabilis
1819	D12-N-15-5	UC4	BCT	15	mGAM	6	anaerobic	Proteus mirabilis	2.24			Proteus mirabilis
1820	D12-N-15-6	UC4	BCT	15	mGAM	6	anaerobic	Proteus mirabilis	2.47			Proteus mirabilis
1821	D12-N-15-7	UC4	BCT	15	mGAM	6	anaerobic	Bacteroides vulgatus	1.86			Bacteroides vulgatus
1822	D12-N-15-8	UC4	BCT	15	mGAM	6	anaerobic	Proteus mirabilis	2.5			Proteus mirabilis
1823	D12-N-15-9	UC4	BCT	15	mGAM	6	anaerobic	Proteus mirabilis	2.41			Proteus mirabilis
1824	D12-N-15-10	UC4	BCT	15	mGAM	6	anaerobic	Proteus mirabilis	2.21			Proteus mirabilis
1825	D12-N-15-12	UC4	BCT	15	mGAM	6	anaerobic	Proteus mirabilis	2.31			Proteus mirabilis
1826	D12-N-15-13	UC4	BCT	15	mGAM	6	anaerobic	Proteus mirabilis	1.88			Proteus mirabilis
1827	D12-N-15-14	UC4	BCT	15	mGAM	6	anaerobic	Proteus mirabilis	2.08			Proteus mirabilis
1828	D12-N-15-15	UC4	BCT	15	mGAM	6	anaerobic	Proteus mirabilis	2.47			Proteus mirabilis
1829	D12-N-15-16	UC4	BCT	15	mGAM	6	anaerobic	Bacteroides ovatus	1.94			Bacteroides ovatus
1830	D12-N-15-17	UC4	BCT	15	mGAM	6	anaerobic	Proteus mirabilis	2.16			Proteus mirabilis
1831	D12-N-15-18	UC4	BCT	15	mGAM	6	anaerobic	Proteus mirabilis	2.48			Proteus mirabilis
1832	D12-N-15-19	UC4	BCT	15	mGAM	6	anaerobic	Proteus mirabilis	2.28			Proteus mirabilis
1833	D12-N-15-20	UC4	BCT	15	mGAM	6	anaerobic	Proteus mirabilis	2.23			Proteus mirabilis
1834	D12-N-15-21	UC4	BCT	15	mGAM	6	anaerobic	Proteus mirabilis	2.32			Proteus mirabilis
1835	D12-N-15-22	UC4	BCT	15	mGAM	6	anaerobic	Bacteroides ovatus	1.98			Bacteroides ovatus
1836	D12-N-15-23	UC4	BCT	15	mGAM	6	anaerobic	Proteus mirabilis	2.48			Proteus mirabilis
1837	D12-N-15-24	UC4	BCT	15	mGAM	6	anaerobic	Proteus mirabilis	2.3			Proteus mirabilis
1838	D12-N-15-25	UC4	BCT	15	mGAM	6	anaerobic	Proteus mirabilis	2.38			Proteus mirabilis
1839	D12-N-15-26	UC4	BCT	15	mGAM	6	anaerobic	Proteus mirabilis	2.38			Proteus mirabilis
1840	D12-N-15-27	UC4	BCT	15	mGAM	6	anaerobic	Proteus mirabilis	2.18			Proteus mirabilis
1841	D12-N-15-28	UC4	BCT	15	mGAM	6	anaerobic	Proteus mirabilis	2.07			Proteus mirabilis
1842	D12-N-15-29	UC4	BCT	15	mGAM	6	anaerobic	Proteus mirabilis	2.43			Proteus mirabilis
1843	D12-N-15-30	UC4	BCT	15	mGAM	6	anaerobic	Proteus mirabilis	2.49			Proteus mirabilis
1844	D12-N-15-31	UC4	BCT	15	mGAM	6	anaerobic	Proteus mirabilis	2.39			Proteus mirabilis
1845	D12-N-15-32	UC4	BCT	15	mGAM	6	anaerobic	Proteus mirabilis	2.26			Proteus mirabilis
1846	D12-N-15-33	UC4	BCT	15	mGAM	6	anaerobic	Proteus mirabilis	2.37			Proteus mirabilis
1847	D12-N-15-34	UC4	BCT	15	mGAM	6	anaerobic	Proteus mirabilis	2.41			Proteus mirabilis
1848	D12-N-15-35	UC4	BCT	15	mGAM	6	anaerobic	Proteus mirabilis	1.87			Proteus mirabilis
1849	D12-N-15-36	UC4	BCT	15	mGAM	6	anaerobic	Proteus mirabilis	2.25			Proteus mirabilis
1850	D12-N-15-37	UC4	BCT	15	mGAM	6	anaerobic	Proteus mirabilis	2.07			Proteus mirabilis
1851	D12-N-15-38	UC4	BCT	15	mGAM	6	anaerobic	Proteus mirabilis	2.49			Proteus mirabilis
1852	D12-N-15-39	UC4	BCT	15	mGAM	6	anaerobic	Proteus mirabilis	2.5			Proteus mirabilis
1853	D12-N-15-40	UC4	BCT	15	mGAM	6	anaerobic	Proteus mirabilis	2.51			Proteus mirabilis
1854	D12-N-15-41	UC4	BCT	15	mGAM	6	anaerobic	Proteus mirabilis	2.45			Proteus mirabilis
1855	D12-N-15-42	UC4	BCT	15	mGAM	6	anaerobic	Proteus mirabilis	2.12			Proteus mirabilis
1856	D12-N-15-43	UC4	BCT	15	mGAM	6	anaerobic	Proteus mirabilis	2.13			Proteus mirabilis
1857	D12-N-15-44	UC4	BCT	15	mGAM	6	anaerobic	Proteus mirabilis	2.44			Proteus mirabilis
1858	D12-N-15-45	UC4	BCT	15	mGAM	6	anaerobic	Proteus mirabilis	2.28			Proteus mirabilis
1859	D12-N-15-46	UC4	BCT	15	mGAM	6	anaerobic	Proteus mirabilis	2.32			Proteus mirabilis
1860	D12-N-15-47	UC4	BCT	15	mGAM	6	anaerobic	Proteus mirabilis	2.17			Proteus mirabilis
1861	D12-N-15-48	UC4	BCT	15	mGAM	6	anaerobic	Proteus mirabilis	2.31			Proteus mirabilis
1862	D12-N-15-49	UC4	BCT	15	mGAM	6	anaerobic	Proteus mirabilis	2.26			Proteus mirabilis
1863	D12-N-15-50	UC4	BCT	15	mGAM	6	anaerobic	Bifidobacterium dentium	1.81			Bifidobacterium dentium
1864	D12-N-15-51	UC4	BCT	15	mGAM	6	anaerobic	Proteus mirabilis	2.31			Proteus mirabilis
1865	D12-N-15-52	UC4	BCT	15	mGAM	6	anaerobic	Proteus mirabilis	2.39			Proteus mirabilis
1866	D12-N-15-53	UC4	BCT	15	mGAM	6	anaerobic	Bacteroides fragilis	1.77			Bacteroides fragilis
1867	D12-N-15-54	UC4	BCT	15	mGAM	6	anaerobic	Bifidobacterium dentium	2.07			Bifidobacterium dentium
1868	D12-N-15-55	UC4	BCT	15	mGAM	6	anaerobic	Proteus mirabilis	2.38			Proteus mirabilis
1869	D12-N-15-56	UC4	BCT	15	mGAM	6	anaerobic	Proteus mirabilis	2.39			Proteus mirabilis
1870	D12-N-15-57	UC4	mGAM	15	mGAM	6	anaerobic	Proteus mirabilis	2.39			Proteus mirabilis
1871	D12-N-15-58	UC4	mGAM	15	mGAM	6	anaerobic	Enterococcus faecalis	1.97			Enterococcus faecalis
1872	D12-N-15-59	UC4	mGAM	15	mGAM	6	anaerobic	Proteus vulgaris	1.94			Proteus vulgaris
1873	D12-N-15-60	UC4	mGAM	15	mGAM	6	anaerobic	Enterococcus faecium	2.28			Enterococcus faecium
1874	D12-N-15-61	UC4	mGAM	15	mGAM	6	anaerobic	Proteus penneri	2.1			Proteus penneri
1875	D12-N-15-62	UC4	mGAM	15	mGAM	6	anaerobic	Enterococcus faecalis	2.15			Enterococcus faecalis
1876	D12-N-15-63	UC4	mGAM	15	mGAM	6	anaerobic	Proteus mirabilis	2.39			Proteus mirabilis
1877	D12-N-15-64	UC4	mGAM	15	mGAM	6	anaerobic	Proteus mirabilis	2.27			Proteus mirabilis
1878	D12-N-15-65	UC4	mGAM	15	mGAM	6	anaerobic	Proteus mirabilis	1.99			Proteus mirabilis
1879	D12-N-15-66	UC4	mGAM	15	mGAM	6	anaerobic	Proteus penneri	2.07			Proteus penneri
1880	D12-N-15-67	UC4	mGAM	15	mGAM	6	anaerobic	Enterococcus avium	1.84			Enterococcus avium
1881	D12-N-15-68	UC4	mGAM	15	mGAM	6	anaerobic	Proteus mirabilis	2.13			Proteus mirabilis
1882	D12-N-15-69	UC4	mGAM	15	mGAM	6	anaerobic	Enterococcus gallinarum	2.11			Enterococcus gallinarum
1883	D12-N-15-70	UC4	mGAM	15	mGAM	6	anaerobic	Proteus penneri	2.07			Proteus penneri
1884	D12-N-15-71	UC4	mGAM	15	mGAM	6	anaerobic	Proteus mirabilis	2.21			Proteus mirabilis
1885	D12-N-15-72	UC4	mGAM	15	mGAM	6	anaerobic	Proteus mirabilis	2.37			Proteus mirabilis
1886	D12-N-15-74	UC4	mGAM	15	mGAM	6	anaerobic	Proteus mirabilis	1.78			Proteus mirabilis
1887	D12-N-15-75	UC4	mGAM	15	mGAM	6	anaerobic	Proteus mirabilis	2.03			Proteus mirabilis
1888	D12-N-15-76	UC4	mGAM	15	mGAM	6	anaerobic	Bacteroides fragilis	1.85			Bacteroides fragilis
1889	D12-N-15-77	UC4	mGAM	15	mGAM	6	anaerobic	Proteus mirabilis	2.01			Proteus mirabilis
1890	D12-N-15-79	UC4	mGAM	15	mGAM	6	anaerobic	Enterococcus faecalis	1.76			Enterococcus faecalis
1891	D12-N-15-80	UC4	mGAM	15	mGAM	6	anaerobic	Morganella morganii	2.31			Morganella morganii
1892	D12-N-20-2	UC4	BCT	20	mGAM	6	anaerobic	Proteus mirabilis	2.01			Proteus mirabilis
1893	D12-N-20-3	UC4	BCT	20	mGAM	6	anaerobic	Bifidobacterium dentium	2			Bifidobacterium dentium
1894	D12-N-20-4	UC4	BCT	20	mGAM	6	anaerobic	Escherichia coli	2.27			Escherichia coli
1895	D12-N-20-5	UC4	BCT	20	mGAM	6	anaerobic	Proteus mirabilis	2.07			Proteus mirabilis
1896	D12-N-20-7	UC4	BCT	20	mGAM	6	anaerobic	Proteus mirabilis	2.09			Proteus mirabilis
1897	D12-N-20-8	UC4	BCT	20	mGAM	6	anaerobic	Proteus mirabilis	2.26			Proteus mirabilis
1898	D12-N-20-10	UC4	BCT	20	mGAM	6	anaerobic	Bacteroides fragilis	1.93			Bacteroides fragilis
1899	D12-N-20-11	UC4	BCT	20	mGAM	6	anaerobic	Proteus mirabilis	2.23			Proteus mirabilis
1900	D12-N-20-12	UC4	BCT	20	mGAM	6	anaerobic	Bacteroides fragilis	1.86			Bacteroides fragilis
1901	D12-N-20-13	UC4	BCT	20	mGAM	6	anaerobic	Proteus mirabilis	2.35			Proteus mirabilis
1902	D12-N-20-14	UC4	BCT	20	mGAM	6	anaerobic	Bacteroides fragilis	2.2			Bacteroides fragilis
1903	D12-N-20-15	UC4	BCT	20	mGAM	6	anaerobic	Proteus mirabilis	1.93			Proteus mirabilis
1904	D12-N-20-16	UC4	BCT	20	mGAM	6	anaerobic	Bacteroides vulgatus	1.85			Bacteroides vulgatus
1905	D12-N-20-17	UC4	BCT	20	mGAM	6	anaerobic	Proteus mirabilis	2.1			Proteus mirabilis
1906	D12-N-20-18	UC4	BCT	20	mGAM	6	anaerobic	Proteus mirabilis	2			Proteus mirabilis
1907	D12-N-20-20	UC4	BCT	20	mGAM	6	anaerobic	Proteus mirabilis	2.12			Proteus mirabilis
1908	D12-N-20-21	UC4	BCT	20	mGAM	6	anaerobic	Proteus mirabilis	2.16			Proteus mirabilis
1909	D12-N-20-23	UC4	BCT	20	mGAM	6	anaerobic	Escherichia coli	2.35			Escherichia coli
1910	D12-N-20-24	UC4	BCT	20	mGAM	6	anaerobic	Proteus mirabilis	2.15			Proteus mirabilis
1911	D12-N-20-25	UC4	BCT	20	mGAM	6	anaerobic	Proteus mirabilis	2.18			Proteus mirabilis
1912	D12-N-20-26	UC4	BCT	20	mGAM	6	anaerobic	Bifidobacterium dentium	2.08			Bifidobacterium dentium
1913	D12-N-20-27	UC4	BCT	20	mGAM	6	anaerobic	Proteus mirabilis	2.09			Proteus mirabilis
1914	D12-N-20-28	UC4	BCT	20	mGAM	6	anaerobic	Proteus mirabilis	2.11			Proteus mirabilis
1915	D12-N-20-29	UC4	BCT	20	mGAM	6	anaerobic	Escherichia coli	2.18			Escherichia coli
1916	D12-N-20-30	UC4	BCT	20	mGAM	6	anaerobic	Escherichia coli	2.31			Escherichia coli
1917	D12-N-20-31	UC4	BCT	20	mGAM	6	anaerobic	Proteus mirabilis	2.22			Proteus mirabilis
1918	D12-N-20-32	UC4	BCT	20	mGAM	6	anaerobic	Proteus mirabilis	1.84			Proteus mirabilis
1919	D12-N-20-33	UC4	BCT	20	mGAM	6	anaerobic	Escherichia coli	2.27			Escherichia coli
1920	D12-N-20-34	UC4	BCT	20	mGAM	6	anaerobic	Bacteroides fragilis	1.7			Bacteroides fragilis
1921	D12-N-20-35	UC4	BCT	20	mGAM	6	anaerobic	Escherichia coli	2.34			Escherichia coli
1922	D12-N-20-36	UC4	BCT	20	mGAM	6	anaerobic	Proteus mirabilis	2.14			Proteus mirabilis
1923	D12-N-20-37	UC4	BCT	20	mGAM	6	anaerobic	Escherichia coli	2.31			Escherichia coli
1924	D12-N-20-39	UC4	BCT	20	mGAM	6	anaerobic	Escherichia coli	2.18			Escherichia coli
1925	D12-N-20-40	UC4	BCT	20	mGAM	6	anaerobic	Proteus mirabilis	1.97			Proteus mirabilis
1926	D12-N-20-41	UC4	BCT	20	mGAM	6	anaerobic	Proteus mirabilis	2.04			Proteus mirabilis
1927	D12-N-20-42	UC4	BCT	20	mGAM	6	anaerobic	Escherichia coli	2.3			Escherichia coli
1928	D12-N-20-43	UC4	BCT	20	mGAM	6	anaerobic	Proteus mirabilis	2.18			Proteus mirabilis
1929	D12-N-20-44	UC4	BCT	20	mGAM	6	anaerobic	Proteus mirabilis	2.41			Proteus mirabilis
1930	D12-N-20-45	UC4	BCT	20	mGAM	6	anaerobic	Proteus mirabilis	2.41			Proteus mirabilis
1931	D12-N-20-46	UC4	BCT	20	mGAM	6	anaerobic	Escherichia coli	2.31			Escherichia coli
1932	D12-N-20-47	UC4	BCT	20	mGAM	6	anaerobic	Proteus mirabilis	2.14			Proteus mirabilis
1933	D12-N-20-48	UC4	BCT	20	mGAM	6	anaerobic	Proteus mirabilis	2.02			Proteus mirabilis
1934	D12-N-20-49	UC4	mGAM	20	mGAM	6	anaerobic	Proteus mirabilis	2			Proteus mirabilis
1935	D12-N-20-50	UC4	mGAM	20	mGAM	6	anaerobic	Morganella morganii	2.33			Morganella morganii
1936	D12-N-20-51	UC4	mGAM	20	mGAM	6	anaerobic	Enterococcus faecalis	1.95			Enterococcus faecalis
1937	D12-N-20-52	UC4	mGAM	20	mGAM	6	anaerobic	Enterococcus gallinarum	2.16			Enterococcus gallinarum
1938	D12-N-20-53	UC4	mGAM	20	mGAM	6	anaerobic	Enterococcus gallinarum	2.15			Enterococcus gallinarum
1939	D12-N-20-54	UC4	mGAM	20	mGAM	6	anaerobic	Enterococcus gallinarum	2			Enterococcus gallinarum
1940	D12-N-20-55	UC4	mGAM	20	mGAM	6	anaerobic	Enterococcus gallinarum	1.87			Enterococcus gallinarum
1941	D12-N-20-56	UC4	mGAM	20	mGAM	6	anaerobic	Enterococcus faecalis	1.77			Enterococcus faecalis
1942	D12-N-20-57	UC4	mGAM	20	mGAM	6	anaerobic	Proteus vulgaris	2.06			Proteus vulgaris
1943	D12-N-20-58	UC4	mGAM	20	mGAM	6	anaerobic	Enterococcus gallinarum	2.13			Enterococcus gallinarum
1944	D12-N-20-59	UC4	mGAM	20	mGAM	6	anaerobic	Enterococcus faecalis	2.01			Enterococcus faecalis
1945	D12-N-20-60	UC4	mGAM	20	mGAM	6	anaerobic	Proteus mirabilis	1.96			Proteus mirabilis
1946	D12-N-20-61	UC4	mGAM	20	mGAM	6	anaerobic	Enterococcus gallinarum	1.97			Enterococcus gallinarum
1947	D12-N-20-62	UC4	mGAM	20	mGAM	6	anaerobic	Enterococcus faecalis	1.98			Enterococcus faecalis
1948	D12-N-20-63	UC4	mGAM	20	mGAM	6	anaerobic	Proteus mirabilis	2.24			Proteus mirabilis
1949	D12-N-20-64	UC4	mGAM	20	mGAM	6	anaerobic	Proteus mirabilis	2.18			Proteus mirabilis
1950	D12-N-20-65	UC4	mGAM	20	mGAM	6	anaerobic	Proteus mirabilis	2.05			Proteus mirabilis
1951	D12-N-20-66	UC4	mGAM	20	mGAM	6	anaerobic	Enterococcus gallinarum	1.9			Enterococcus gallinarum
1952	D12-N-20-67	UC4	mGAM	20	mGAM	6	anaerobic	Enterococcus faecalis	2.06			Enterococcus faecalis
1953	D12-N-20-68	UC4	mGAM	20	mGAM	6	anaerobic	Enterococcus gallinarum	1.75			Enterococcus gallinarum
1954	D12-N-20-69	UC4	mGAM	20	mGAM	6	anaerobic	Proteus mirabilis	2			Proteus mirabilis
1955	D12-N-20-70	UC4	mGAM	20	mGAM	6	anaerobic	Proteus mirabilis	2.08			Proteus mirabilis
1956	D12-N-20-71	UC4	mGAM	20	mGAM	6	anaerobic	Enterococcus faecalis	2.24			Enterococcus faecalis
1957	D12-N-20-72	UC4	mGAM	20	mGAM	6	anaerobic	Proteus mirabilis	2.22			Proteus mirabilis
1958	D12-N-20-73	UC4	mGAM	20	mGAM	6	anaerobic	Proteus mirabilis	2.17			Proteus mirabilis
1959	D12-N-20-74	UC4	mGAM	20	mGAM	6	anaerobic	Proteus mirabilis	2.05			Proteus mirabilis
1960	D12-N-20-75	UC4	mGAM	20	mGAM	6	anaerobic	Enterococcus faecalis	1.96			Enterococcus faecalis
1961	D12-N-20-76	UC4	mGAM	20	mGAM	6	anaerobic	Enterococcus faecalis	2			Enterococcus faecalis
1962	D12-N-20-77	UC4	mGAM	20	mGAM	6	anaerobic	Proteus mirabilis	2.15			Proteus mirabilis
1963	D12-N-20-78	UC4	mGAM	20	mGAM	6	anaerobic	Proteus mirabilis	2.12			Proteus mirabilis
1964	D12-N-20-80	UC4	mGAM	20	mGAM	6	anaerobic	Enterococcus gallinarum	2.12			Enterococcus gallinarum
1965	D12-N-20-81	UC4	mGAM	20	mGAM	6	anaerobic	Proteus mirabilis	2.05			Proteus mirabilis
1966	D12-N-20-82	UC4	mGAM	20	mGAM	6	anaerobic	Proteus mirabilis	2.1			Proteus mirabilis
1967	D12-N-20-83	UC4	mGAM	20	mGAM	6	anaerobic	Enterococcus faecalis	2.03			Enterococcus faecalis
1968	D12-N-20-84	UC4	mGAM	20	mGAM	6	anaerobic	Proteus mirabilis	2.19			Proteus mirabilis
1969	D12-N-20-85	UC4	mGAM	20	mGAM	6	anaerobic	Proteus vulgaris	1.82			Proteus vulgaris
1970	D12-N-20-86	UC4	mGAM	20	mGAM	6	anaerobic	Enterococcus faecalis	2.03			Enterococcus faecalis
1971	D12-N-20-87	UC4	mGAM	20	mGAM	6	anaerobic	Proteus mirabilis	2.01			Proteus mirabilis
1972	D12-N-20-88	UC4	mGAM	20	mGAM	6	anaerobic	Proteus mirabilis	2.35			Proteus mirabilis
1973	D12-N-20-90	UC4	mGAM	20	mGAM	6	anaerobic	Proteus mirabilis	2.12			Proteus mirabilis
1974	D12-N-20-91	UC4	mGAM	20	mGAM	6	anaerobic	Proteus mirabilis	2.02			Proteus mirabilis
1975	D12-N-20-92	UC4	mGAM	20	mGAM	6	anaerobic	Proteus mirabilis	2.11			Proteus mirabilis
1976	D12-N-20-93	UC4	mGAM	20	mGAM	6	anaerobic	Proteus mirabilis	2.29			Proteus mirabilis
1977	D12-N-20-94	UC4	mGAM	20	mGAM	6	anaerobic	Proteus mirabilis	2.26			Proteus mirabilis
1978	D12-N-20-95	UC4	mGAM	20	mGAM	6	anaerobic	Proteus mirabilis	2.38			Proteus mirabilis
1979	D12-N-30-1	UC4	BCT	30	mGAM	5	anaerobic	Proteus mirabilis	2.4			Proteus mirabilis
1980	D12-N-30-2	UC4	BCT	30	mGAM	5	anaerobic	Proteus mirabilis	2.31			Proteus mirabilis
1981	D12-N-30-3	UC4	BCT	30	mGAM	5	anaerobic	Proteus mirabilis	2.32			Proteus mirabilis
1982	D12-N-30-4	UC4	BCT	30	mGAM	5	anaerobic	Proteus mirabilis	2.4			Proteus mirabilis
1983	D12-N-30-5	UC4	BCT	30	mGAM	5	anaerobic	Bacteroides ovatus	1.71			Bacteroides ovatus
1984	D12-N-30-6	UC4	BCT	30	mGAM	5	anaerobic	Proteus mirabilis	2.26			Proteus mirabilis
1985	D12-N-30-7	UC4	BCT	30	mGAM	5	anaerobic	Proteus mirabilis	2.12			Proteus mirabilis
1986	D12-N-30-8	UC4	BCT	30	mGAM	5	anaerobic	Proteus mirabilis	2.45			Proteus mirabilis
1987	D12-N-30-9	UC4	BCT	30	mGAM	5	anaerobic	Proteus mirabilis	2.34			Proteus mirabilis
1988	D12-N-30-10	UC4	BCT	30	mGAM	5	anaerobic	Proteus mirabilis	2.1			Proteus mirabilis
1989	D12-N-30-12	UC4	BCT	30	mGAM	5	anaerobic	Proteus mirabilis	2.31			Proteus mirabilis
1990	D12-N-30-13	UC4	BCT	30	mGAM	5	anaerobic	Proteus mirabilis	2.34			Proteus mirabilis
1991	D12-N-30-14	UC4	BCT	30	mGAM	5	anaerobic	Proteus mirabilis	2.4			Proteus mirabilis
1992	D12-N-30-15	UC4	BCT	30	mGAM	5	anaerobic	Proteus mirabilis	2.43			Proteus mirabilis
1993	D12-N-30-16	UC4	BCT	30	mGAM	5	anaerobic	Proteus mirabilis	2.24			Proteus mirabilis
1994	D12-N-30-17	UC4	BCT	30	mGAM	5	anaerobic	Proteus mirabilis	2.36			Proteus mirabilis
1995	D12-N-30-18	UC4	BCT	30	mGAM	5	anaerobic	Proteus mirabilis	2.22			Proteus mirabilis
1996	D12-N-30-19	UC4	BCT	30	mGAM	5	anaerobic	Proteus mirabilis	2.09			Proteus mirabilis
1997	D12-N-30-20	UC4	BCT	30	mGAM	5	anaerobic	Proteus mirabilis	2.19			Proteus mirabilis
1998	D12-N-30-21	UC4	BCT	30	mGAM	5	anaerobic	Proteus mirabilis	2.42			Proteus mirabilis
[truncated: 1,756 more rows]

## Sheet: UC1
Species	Isolates*
Alistipes onderdonkii	6
Asaccharospora irregularis	3
Bacillus cereus	4
Bacillus clausii	3
Bacillus haynesii	2
Bacillus kochii	1
Bacillus velezensis	3
Bacteroides faecis	1
Bacteroides fragilis	3
Bacteroides ovatus	8
Bacteroides thetaiotaomicron	7
Bacteroides uniformis	32
Bifidobacterium adolescentis	1
Bifidobacterium dentium	2
Bifidobacterium longum	5
Bifidobacterium pseudocatenulatum	3
Citrobacter amalonaticus	41
Citrobacter braakii	13
Citrobacter freundii	15
Clostridium aldenense	6
Clostridium baratii	11
Clostridium butyricum	20
Clostridium culturomicium	1
Clostridium innocuum	18
Clostridium lavalense	1
Clostridium paraputrificum	1
Clostridium perfringens	46
Clostridium ramosum	6
Clostridium scindens	1
Clostridium symbiosum	3
Clostridium tertium	9
Eggerthella lenta	32
Eisenbergiella massiliensis	3
Enterobacter cloacae	4
Enterobacter tabaci	1
Enterococcus asini	9
Enterococcus avium	24
Enterococcus casseliflavus	6
Enterococcus faecalis	44
Enterococcus faecium	220
Enterococcus gallinarum	22
Escherichia coli	210
Eubacterium tenue	1
Flavonifractor plautii	10
Klebsiella variicola	12
Lactiplantibacillus plantarum	1
Lactococcus lactis	1
Limosilactobacillus fermentum	1
Oceanobacillus alkalisoli	2
Paeniclostridium sordellii	3
Paraclostridium bifermentans	33
Peptoniphilus grossensis	2
Peptoniphilus harei	1
Romboutsia hominis	1
Streptococcus anginosus	2
Streptococcus parasanguinis	1
Streptococcus salivarius	31
Streptococcus vestibularis	2
Terrisporobacter glycolicus	27
Terrisporobacter petrolearius	19
Weissella cibaria	1
Total isolates number from UC1	1002
* All isolates were purified and stocked at -80 °C for long-term storage.

## Sheet: UC2
Species	Isolates*
Alistipes putredinis	5
Alistipes shahii	5
Bacteroides nordii	1
Bacteroides ovatus	8
Bacteroides thetaiotaomicron	7
Bacteroides uniformis	55
Phocaeicola vulgatus	5
Bifidobacterium adolescentis	3
Bifidobacterium bifidum	4
Bifidobacterium longum	1
Clostridium aldenense	2
Clostridium butyricum	29
Clostridium citroniae	1
Clostridium innocuum	6
Clostridium scindens	5
Clostridium sporogenes	1
Clostridium symbiosum	5
Clostridium tertium	4
Corynebacterium glucuronolyticum	19
Corynebacterium tuberculostearicum	5
Eggerthella lenta	4
Enterococcus casseliflavus	3
Enterococcus dispar	8
Enterococcus faecalis	3
Enterococcus faecium	131
Enterococcus gallinarum	2
Enterococcus thailandicus	15
Escherichia coli	56
Eubacterium limosum	17
Flavonifractor plautii	3
Intestinimonas butyriciproducens	1
Klebsiella aerogenes	6
Lactococcus garvieae	4
Lactococcus lactis	14
Lysinibacillus sphaericus	43
Morganella morganii	1
Paeniclostridium sordellii	12
Parabacteroides distasonis	7
Parabacteroides merdae	33
Paraclostridium benzoelyticum	1
Paraclostridium bifermentans	7
Parasutterella excrementihominis	1
Peptoniphilus gorbachii	1
Proteus mirabilis	259
Staphylococcus aureus	3
Streptococcus salivarius	1
Terrisporobacter petrolearius	12
Total isolates number from UC2	819
* All isolates were purified and stocked at -80 °C for long-term storage.

## Sheet: UC3
Species	Isolates*
Anaerococcus vaginalis	6
Bacillus aerius	2
Bacteroides fragilis	3
Bacteroides intestinalis	3
Bacteroides nordii	1
Bacteroides ovatus	9
Bacteroides thetaiotaomicron	18
Bacteroides uniformis	4
Bifidobacterium bifidum	4
Bifidobacterium catenulatum	1
Bifidobacterium dentium	8
Clostridium baratii	1
Clostridium butyricum	2
Clostridium innocuum	1
Clostridium perfringens	2
Enterobacter asburiae	1
Enterococcus avium	2
Enterococcus dispar	2
Enterococcus durans	4
Enterococcus faecalis	6
Enterococcus faecium	48
Enterococcus gallinarum	4
Enterococcus hirae	35
Enterococcus mundtii	8
Escherichia coli	58
Eubacterium limosum	2
Flavonifractor plautii	1
Lactobacillus fermentum	3
Lactobacillus paracasei	1
Lactobacillus sakei	1
Lactobacillus salivarius	2
Lactococcus garvieae	17
Lactococcus lactis	28
Leuconostoc lactis	1
Paeniclostridium sordellii	5
Parabacteroides distasonis	22
Parabacteroides merdae	10
Paraclostridium benzoelyticum	1
Paraclostridium bifermentans	2
Peptoniphilus gorbachii	1
Peptoniphilus grossensis	19
Aedoeadaptatus urinae	1
Porphyromonas bennonis	1
Proteus mirabilis	1
Proteus vulgaris	357
Streptococcus anginosus	6
Streptococcus equinus	30
Streptococcus gallolyticus	1
Streptococcus infantarius	1
Streptococcus lutetiensis	1
Streptococcus parasanguinis	10
Streptococcus salivarius	8
Terrisporobacter petrolearius	6
Weissella cibaria	1
Total isolates number from UC3	773
* All isolates were purified and stocked at -80 °C for long-term storage.

## Sheet: UC4
Species	Isolates*
Atopobium parvulum	2
Bacteroides fragilis	9
Bacteroides ovatus	11
Phocaeicola vulgatus	35
Bifidobacterium dentium	12
Bifidobacterium longum	19
Bifidobacterium longum subsp. suillum	1
Clostridium innocuum	3
Clostridium perfringens	1
Enterobacter cloacae	3
Enterococcus avium	1
Enterococcus faecalis	43
Enterococcus faecium	19
Enterococcus gallinarum	12
Enterococcus raffinosus	1
Enterococcus thailandicus	1
Escherichia coli	21
Flavonifractor plautii	6
Lachnoclostridium pacaense	1
Lactobacillus brevis	14
Lactobacillus paracasei	13
Lactobacillus perolens	1
Lactobacillus plantarum	5
Lactococcus garvieae	59
Lactococcus lactis	3
Massiliomicrobiota timonensis	1
Morganella morganii	4
Pediococcus pentosaceus	3
Peptoniphilus harei	1
Peptoniphilus indolicus	1
Proteus hauseri	1
Proteus mirabilis	227
Proteus penneri	23
Proteus vulgaris	9
Providencia stuartii	9
Slackia exigua	8
Streptococcus australis	9
Streptococcus parasanguinis	1
Streptococcus salivarius	4
Streptococcus vestibularis	2
Veillonella parvula	4
Veillonella rogosae	2
Weissella viridescens	2
Total isolates number from UC4	607
* All isolates were purified and stocked at -80 °C for long-term storage.

## Sheet: UC6
Species	Isolates*
Amedibacterium intestinale	2
Anaerosalibacter massiliensis	3
Anaerotignum lactatifermentans	1
Bacillus aerius	16
Bacillus cereus	5
Bacillus mojavensis	2
Bacillus pumilus	14
Bacteroides caccae	38
Bacteroides eggerthii	25
Bacteroides fragilis	17
Bifidobacterium longum	1
Blautia caecimuris	1
Blautia hansenii	1
Citrobacter braakii	6
Clostridium aldenense	5
Clostridium bolteae	1
Clostridium citroniae	1
Clostridium clostridioforme	1
Clostridium difficile	4
Clostridium innocuum	6
Clostridium ramosum	1
Drancourtella massiliensis	6
Eggerthella lenta	12
Enterococcus avium	100
Enterococcus casseliflavus	3
Enterococcus faecalis	119
Enterococcus gallinarum	33
Escherichia coli	41
Flavonifractor plautii	8
Klebsiella pneumoniae	6
Lactobacillus mucosae	7
Lactobacillus plantarum	2
Lactococcus garvieae	2
Morganella morganii	59
Parabacteroides distasonis	71
Parasutterella excrementihominis	3
Pediococcus pentosaceus	1
Peptoniphilus coxii	3
Peptoniphilus gorbachii	22
Peptoniphilus harei	6
Pseudomonas monteilii	3
Ruminococcus gnavus	3
Ruthenibacterium lactatiformans	1
Tyzzerella nexilis	1
Total isolates number from UC6	663
* All isolates were purified and stocked at -80 °C for long-term storage.

## Sheet: UC5
Species	Isolates*
Alistipes onderdonkii	26
Alistipes putredinis	1
Alistipes shahii	5
Anaerococcus vaginalis	3
Bacillus cereus	2
Bacillus clausii	3
Bacillus pumilus	1
Bacillus safensis	2
Bacteroides caccae	4
Bacteroides faecis	5
Bacteroides nordii	6
Bacteroides ovatus	1
Bacteroides stercoris	3
Bacteroides thetaiotaomicron	2
Bacteroides uniformis	6
Phocaeicola vulgatus	9
Bifidobacterium dentium	1
Blautia obeum	1
Campylobacter hominis	1
Casaltella massiliensis	3
Christensenella minuta	1
Citrobacter braakii	2
Citrobacter freundii	3
Citrobacter koseri	5
Clostridium bolteae	5
Clostridium butyricum	6
Clostridium citroniae	2
Clostridium clostridioforme	3
Clostridium innocuum	1
Clostridium lavalense	1
Clostridium symbiosum	8
Clostridium tertium	38
Collinsella aerofaciens	10
Coprococcus comes	2
Corynebacterium amycolatum	25
Dorea phocaeensis	1
Eggerthella lenta	15
Enterococcus avium	3
Enterococcus casseliflavus	43
Enterococcus faecalis	14
Enterococcus faecium	39
Enterococcus gallinarum	8
Enterococcus hirae	50
Enterococcus mundtii	4
Escherichia coli	34
Eubacterium callanderi	1
Eubacterium limosum	50
Faecalicoccus pleomorphus	3
Gabonia massiliensis	1
Hungatella hathewayi	1
Klebsiella pneumoniae	4
Lactococcus garvieae	22
Longicatena caecimuris	1
Lysinibacillus boronitolerans	2
Lysinibacillus fusiformis	1
Lysinibacillus xylanilyticus	5
Morganella morganii	5
Parabacteroides distasonis	38
Parabacteroides johnsonii	1
Parabacteroides merdae	28
Paraclostridium bifermentans	7
Peptoniphilus gorbachii	2
Peptoniphilus grossensis	17
Peptoniphilus phoceensis	1
Peptoniphilus timonensis	1
Phocaeicola sp.	1
Proteus hauseri	11
Proteus penneri	1
Proteus vulgaris	5
Pseudomonas citronellolis	3
Romboutsia lituseburensis	1
Ruminococcus gnavus	5
Streptococcus anginosus	3
Streptococcus australis	1
Streptococcus parasanguinis	7
Streptococcus salivarius	2
Terrisporobacter glycolicus	2
Terrisporobacter petrolearius	3
Total isolates number from UC5	644
* All isolates were purified and stocked at -80 °C for long-term storage.

## Sheet: UC7
Species	Isolates*
Anaerococcus hydrogenalis	6
Bacillus licheniformis	19
Bacillus subtilis	1
Bacteroides fragilis	21
Bacteroides ovatus	7
Bifidobacterium adolescentis	9
Bifidobacterium bifidum	3
Bifidobacterium breve	1
Bifidobacterium dentium	3
Bifidobacterium longum	11
Bifidobacterium pseudocatenulatum	13
Blautia coccoides	1
Blautia hominis	8
Clostridium aldenense	2
Clostridium innocuum	20
Clostridium symbiosum	6
Drancourtella massiliensis	11
Eggerthella lenta	12
Enterococcus avium	118
Enterococcus faecium	97
Enterococcus gallinarum	17
Escherichia coli	55
Eubacterium limosum	20
Finegoldia magna	14
Hungatella effluvii	2
Hungatella hathewayi	1
Lactobacillus fermentum	1
Lactobacillus paracasei	15
Lactobacillus rhamnosus	14
Pediococcus acidilactici	60
Peptoniphilus lacydonensis	2
Prevotella denticola	8
Slackia exigua	8
Virgibacillus proomii	17
Total isolates number from UC7	603
* All isolates were purified and stocked at -80 °C for long-term storage.

## Sheet: UC8
Species	Isolates*
Alistipes putredinis	2
Bacillus cereus	1
Bacteroides stercoris	1
Phocaeicola vulgatus	21
Bifidobacterium bifidum	2
Bifidobacterium dentium	18
Bifidobacterium longum	7
Blautia faecis	1
Blautia hominis	2
Clostridium aldenense	1
Clostridium bolteae	1
Clostridium butyricum	19
Clostridium innocuum	2
Clostridium ramosum	2
Clostridium tertium	5
Eggerthella lenta	9
Enterococcus faecium	20
Enterococcus gallinarum	9
Escherichia coli	7
Flavonifractor plautii	5
Hungatella hathewayi	1
Lactobacillus fermentum	2
Lactobacillus paracasei	1
Lactobacillus salivarius	3
Longicatena caecimuris	5
Pediococcus pentosaceus	2
Peptoniphilus coxii	9
Prevotella buccalis	60
Prevotella timonensis	11
Proteus mirabilis	70
Streptococcus mutans	3
Total isolates number from UC8	302
* All isolates were purified and stocked at -80 °C for long-term storage.

[truncated: 3 more sheets: UC9, UC10, UC culture collection]
