# Supplementary material for: Culture-based characterization of gut microbiota in inflammatory bowel disease
Source: Front Microbiol. 2025 Feb 20;16:1538620. doi: 10.3389/fmicb.2025.1538620 (PMC11884817; doi:10.3389/fmicb.2025.1538620)
Supplement: Supplementary file 1 [file Data_Sheet_1.ZIP › Supplementary_Materials/Supplementary Data 3.xlsx]

## Sheet: Aerobic
								Identification (Bruker MALDI Biotyper Sirius system)		Identification (16S rRNA gene sequencing)			GenBank accession numbers
no.	Stock code	Patient ID	Preincubation medium	Preincubation days	Isolation medium	Dilution factor (log)	Aerobic/anaerobic	Organism (best match)	Score value	Matched species in EzBioCloud	Similarity	Classification	16S rRNA	Draft genome	Culture collection no.	Novel species candidate	FT-IR analysis
1	D2-A-0-1	CD1	None	0	mGAM	6	aerobic	Escherichia coli	2.15			Escherichia coli
2	D2-A-0-2	CD1	None	0	mGAM	6	aerobic	Staphylococcus epidermidis	2.04			Staphylococcus epidermidis
3	D2-A-0-5	CD1	None	0	mGAM	6	aerobic	Streptococcus anginosus	1.98			Streptococcus anginosus
4	D2-A-0-6	CD1	None	0	mGAM	6	aerobic	Enterococcus faecalis	2.05			Enterococcus faecalis
5	D2-A-0-7	CD1	None	0	mGAM	6	aerobic	Escherichia coli	2.06			Escherichia coli
6	D2-A-0-10	CD1	None	0	mGAM	6	aerobic	Klebsiella aerogenes	2.13			Klebsiella aerogenes
7	D2-A-0-12	CD1	None	0	mGAM	6	aerobic	No Organism Identification Possible	1.36	Streptococcus infantis	0.99	Streptococcus infantis	PQ222922
8	D2-A-0-16	CD1	None	0	mGAM	6	aerobic	Escherichia coli	2.34			Escherichia coli
9	D2-A-0-17	CD1	None	0	mGAM	6	aerobic	Escherichia coli	2.22			Escherichia coli
10	D2-A-0-18	CD1	None	0	mGAM	6	aerobic	Escherichia coli	2.15			Escherichia coli
11	D2-A-0-19	CD1	None	0	mGAM	6	aerobic	Klebsiella aerogenes	2.36			Klebsiella aerogenes
12	D2-A-0-20	CD1	None	0	mGAM	6	aerobic	Escherichia coli	2.22			Escherichia coli
13	D2-A-0-21	CD1	None	0	mGAM	6	aerobic	Escherichia coli	2.12			Escherichia coli
14	D2-A-0-22	CD1	None	0	mGAM	6	aerobic	Escherichia coli	2.2			Escherichia coli
15	D2-A-0-23	CD1	None	0	mGAM	6	aerobic	Escherichia coli	2.12			Escherichia coli
16	D2-A-1-10	CD1	BCT	1	mGAM	6	aerobic	Escherichia coli	2.27			Escherichia coli
17	D2-A-1-11	CD1	BCT	1	mGAM	6	aerobic	Klebsiella aerogenes	2.39			Klebsiella aerogenes
18	D2-A-1-12	CD1	BCT	1	mGAM	6	aerobic	Enterococcus faecalis	2.37			Enterococcus faecalis
19	D2-A-1-13	CD1	BCT	1	mGAM	6	aerobic	Streptococcus anginosus	2.13			Streptococcus anginosus
20	D2-A-1-15	CD1	BCT	1	mGAM	6	aerobic	Escherichia coli	2.19			Escherichia coli
21	D2-A-1-16	CD1	BCT	1	mGAM	6	aerobic	Klebsiella aerogenes	2.01			Klebsiella aerogenes
22	D2-A-1-18	CD1	BCT	1	mGAM	6	aerobic	Enterococcus faecalis	2.48			Enterococcus faecalis
23	D2-A-1-19	CD1	BCT	1	mGAM	6	aerobic	Streptococcus anginosus	2.22			Streptococcus anginosus
24	D2-A-1-20	CD1	BCT	1	mGAM	6	aerobic	Enterococcus avium	2.19			Enterococcus avium
25	D2-A-1-21	CD1	BCT	1	mGAM	6	aerobic	Escherichia coli	2.16			Escherichia coli
26	D2-A-1-22	CD1	BCT	1	mGAM	6	aerobic	Klebsiella aerogenes	2.38			Klebsiella aerogenes
27	D2-A-1-23	CD1	BCT	1	mGAM	6	aerobic	Enterococcus avium	2.05			Enterococcus avium
28	D2-A-1-24	CD1	BCT	1	mGAM	6	aerobic	Escherichia coli	2.25			Escherichia coli
29	D2-A-1-26	CD1	BCT	1	mGAM	6	aerobic	Enterococcus avium	1.91			Enterococcus avium
30	D2-A-1-27	CD1	BCT	1	mGAM	6	aerobic	Escherichia coli	2.29			Escherichia coli
31	D2-A-1-28	CD1	BCT	1	mGAM	6	aerobic	Klebsiella aerogenes	2.18			Klebsiella aerogenes
32	D2-A-1-29	CD1	BCT	1	mGAM	6	aerobic	Escherichia coli	2.12			Escherichia coli
33	D2-A-1-30	CD1	BCT	1	mGAM	6	aerobic	Enterococcus avium	2.03			Enterococcus avium
34	D2-A-1-31	CD1	BCT	1	mGAM	6	aerobic	Escherichia coli	2.28			Escherichia coli
35	D2-A-1-32	CD1	BCT	1	mGAM	6	aerobic	Enterococcus faecalis	2.36			Enterococcus faecalis
36	D2-A-1-35	CD1	BCT	1	mGAM	7	aerobic	Streptococcus anginosus	2.07			Streptococcus anginosus
37	D2-A-1-36	CD1	BCT	1	mGAM	7	aerobic	Klebsiella aerogenes	2.38			Klebsiella aerogenes
38	D2-A-1-37	CD1	BCT	1	mGAM	7	aerobic	Escherichia coli	2.33			Escherichia coli
39	D2-A-1-38	CD1	BCT	1	mGAM	7	aerobic	Streptococcus parasanguinis	1.7			Streptococcus parasanguinis
40	D2-A-1-39	CD1	BCT	1	mGAM	7	aerobic	Streptococcus anginosus	2.1			Streptococcus anginosus
41	D2-A-1-40	CD1	BCT	1	mGAM	7	aerobic	Streptococcus anginosus	1.84			Streptococcus anginosus
42	D2-A-1-41	CD1	BCT	1	mGAM	7	aerobic	Enterococcus faecalis	2.19			Enterococcus faecalis
43	D2-A-1-42	CD1	BCT	1	mGAM	7	aerobic	No Organism Identification Possible	1.59	Streptococcus parasanguinis	0.99	Streptococcus parasanguinis	PQ222925
44	D2-A-1-43	CD1	BCT	1	mGAM	7	aerobic	No Organism Identification Possible	1.36	Streptococcus anginosus	0.99	Streptococcus anginosus	PQ222928
45	D2-A-1-44	CD1	BCT	1	mGAM	7	aerobic	Klebsiella aerogenes	2.31			Klebsiella aerogenes
46	D2-A-1-45	CD1	BCT	1	mGAM	7	aerobic	Streptococcus parasanguinis	1.9			Streptococcus parasanguinis
47	D2-A-1-46	CD1	BCT	1	mGAM	7	aerobic	Escherichia coli	2.28			Escherichia coli
48	D2-A-1-47	CD1	BCT	1	mGAM	7	aerobic	Enterococcus faecalis	2.33			Enterococcus faecalis
49	D2-A-1-49	CD1	mGAM	1	mGAM	6	aerobic	Enterococcus faecalis	2.26			Enterococcus faecalis
50	D2-A-1-50	CD1	mGAM	1	mGAM	6	aerobic	Escherichia coli	2.37			Escherichia coli
51	D2-A-1-51	CD1	mGAM	1	mGAM	6	aerobic	Klebsiella aerogenes	2.36			Klebsiella aerogenes
52	D2-A-1-52	CD1	mGAM	1	mGAM	6	aerobic	Klebsiella aerogenes	2.4			Klebsiella aerogenes
53	D2-A-1-53	CD1	mGAM	1	mGAM	6	aerobic	Enterococcus faecalis	2.28			Enterococcus faecalis
54	D2-A-1-54	CD1	mGAM	1	mGAM	6	aerobic	Escherichia coli	2.24			Escherichia coli
55	D2-A-1-55	CD1	mGAM	1	mGAM	6	aerobic	Enterococcus avium	2.09			Enterococcus avium
56	D2-A-1-56	CD1	mGAM	1	mGAM	6	aerobic	Klebsiella aerogenes	2.02			Klebsiella aerogenes
57	D2-A-1-58	CD1	mGAM	1	mGAM	6	aerobic	Enterococcus faecalis	2.44			Enterococcus faecalis
58	D2-A-1-59	CD1	mGAM	1	mGAM	6	aerobic	Enterococcus faecalis	2.38			Enterococcus faecalis
59	D2-A-1-60	CD1	mGAM	1	mGAM	6	aerobic	Escherichia coli	2.3			Escherichia coli
60	D2-A-1-61	CD1	mGAM	1	mGAM	6	aerobic	Enterococcus faecalis	1.97			Enterococcus faecalis
61	D2-A-1-63	CD1	mGAM	1	mGAM	6	aerobic	Enterococcus avium	2.04			Enterococcus avium
62	D2-A-1-65	CD1	mGAM	1	mGAM	6	aerobic	Enterococcus avium	1.78			Enterococcus avium
63	D2-A-1-66	CD1	mGAM	1	mGAM	6	aerobic	Escherichia coli	2.31			Escherichia coli
64	D2-A-1-67	CD1	mGAM	1	mGAM	6	aerobic	Enterococcus faecalis	2.35			Enterococcus faecalis
65	D2-A-1-68	CD1	mGAM	1	mGAM	6	aerobic	Escherichia coli	2.25			Escherichia coli
66	D2-A-1-69	CD1	mGAM	1	mGAM	6	aerobic	Enterococcus faecalis	2.38			Enterococcus faecalis
67	D2-A-1-70	CD1	mGAM	1	mGAM	6	aerobic	Enterococcus avium	1.95			Enterococcus avium
68	D2-A-1-72	CD1	mGAM	1	mGAM	6	aerobic	No Organism Identification Possible	1.65	Enterococcus avium	1	Enterococcus avium	PQ222930
69	D2-A-1-74	CD1	mGAM	1	mGAM	7	aerobic	Escherichia coli	2.25			Escherichia coli
70	D2-A-1-75	CD1	mGAM	1	mGAM	7	aerobic	Klebsiella aerogenes	2.12			Klebsiella aerogenes
71	D2-A-1-77	CD1	mGAM	1	mGAM	7	aerobic	Enterococcus faecalis	2.22			Enterococcus faecalis
72	D2-A-1-78	CD1	mGAM	1	mGAM	7	aerobic	Enterococcus faecalis	2.19			Enterococcus faecalis
73	D2-A-1-81	CD1	mGAM	1	mGAM	7	aerobic	Enterococcus faecalis	2.36			Enterococcus faecalis
74	D2-A-1-85	CD1	mGAM	1	mGAM	7	aerobic	Escherichia coli	2.14			Escherichia coli
75	D2-A-1-87	CD1	mGAM	1	mGAM	7	aerobic	Escherichia coli	2.27			Escherichia coli
76	D2-A-5-1	CD1	BCT	5	mGAM	6	aerobic	Escherichia coli	1.97			Escherichia coli
77	D2-A-5-2	CD1	BCT	5	mGAM	6	aerobic	Escherichia coli	2.13			Escherichia coli
78	D2-A-5-3	CD1	BCT	5	mGAM	6	aerobic	Streptococcus anginosus	1.99			Streptococcus anginosus
79	D2-A-5-4	CD1	BCT	5	mGAM	6	aerobic	Klebsiella aerogenes	2.38			Klebsiella aerogenes
80	D2-A-5-5	CD1	BCT	5	mGAM	6	aerobic	Escherichia coli	2.3			Escherichia coli
81	D2-A-5-7	CD1	BCT	5	mGAM	6	aerobic	Enterococcus avium	2.13			Enterococcus avium
82	D2-A-5-8	CD1	BCT	5	mGAM	6	aerobic	Klebsiella aerogenes	2.29			Klebsiella aerogenes
83	D2-A-5-9	CD1	BCT	5	mGAM	6	aerobic	Escherichia coli	2.2			Escherichia coli
84	D2-A-5-10	CD1	BCT	5	mGAM	6	aerobic	Enterococcus faecalis	2.35			Enterococcus faecalis
85	D2-A-5-11	CD1	BCT	5	mGAM	6	aerobic	Enterococcus avium	2.23			Enterococcus avium
86	D2-A-5-12	CD1	BCT	5	mGAM	6	aerobic	Escherichia coli	2.39			Escherichia coli
87	D2-A-5-13	CD1	BCT	5	mGAM	6	aerobic	Streptococcus anginosus	1.94			Streptococcus anginosus
88	D2-A-5-14	CD1	BCT	5	mGAM	6	aerobic	Citrobacter amalonaticus	2.14			Citrobacter amalonaticus
89	D2-A-5-18	CD1	BCT	5	mGAM	6	aerobic	Enterococcus faecalis	2.03			Enterococcus faecalis
90	D2-A-5-19	CD1	BCT	5	mGAM	6	aerobic	Streptococcus anginosus	2.25			Streptococcus anginosus
91	D2-A-5-20	CD1	BCT	5	mGAM	6	aerobic	Escherichia coli	2.35			Escherichia coli
92	D2-A-5-22	CD1	BCT	5	mGAM	6	aerobic	Enterococcus faecalis	2.43			Enterococcus faecalis
93	D2-A-5-23	CD1	BCT	5	mGAM	6	aerobic	Escherichia coli	2.31			Escherichia coli
94	D2-A-5-24	CD1	BCT	5	mGAM	6	aerobic	Escherichia coli	2.27			Escherichia coli
95	D2-A-5-25	CD1	BCT	5	mGAM	7	aerobic	Streptococcus anginosus	2.13			Streptococcus anginosus
96	D2-A-5-28	CD1	BCT	5	mGAM	7	aerobic	Escherichia coli	2.4			Escherichia coli
97	D2-A-5-29	CD1	BCT	5	mGAM	7	aerobic	Escherichia coli	2.35			Escherichia coli
98	D2-A-5-32	CD1	BCT	5	mGAM	7	aerobic	Escherichia coli	2.22			Escherichia coli
99	D2-A-5-33	CD1	BCT	5	mGAM	7	aerobic	Escherichia coli	2.34			Escherichia coli
100	D2-A-5-35	CD1	BCT	5	mGAM	7	aerobic	Streptococcus anginosus	1.99			Streptococcus anginosus
101	D2-A-5-36	CD1	BCT	5	mGAM	7	aerobic	Streptococcus anginosus	1.78			Streptococcus anginosus
102	D2-A-5-37	CD1	BCT	5	mGAM	7	aerobic	Enterococcus avium	2.3			Enterococcus avium
103	D2-A-5-38	CD1	BCT	5	mGAM	7	aerobic	Escherichia coli	2.2			Escherichia coli
104	D2-A-5-39	CD1	BCT	5	mGAM	7	aerobic	Streptococcus anginosus	2.26			Streptococcus anginosus
105	D2-A-5-41	CD1	BCT	5	mGAM	8	aerobic	Escherichia coli	2.41			Escherichia coli
106	D2-A-5-44	CD1	BCT	5	mGAM	8	aerobic	Streptococcus anginosus	2			Streptococcus anginosus
107	D2-A-5-45	CD1	BCT	5	mGAM	8	aerobic	Streptococcus anginosus	1.95			Streptococcus anginosus
108	D2-A-5-46	CD1	BCT	5	mGAM	8	aerobic	No Organism Identification Possible	1.45	Streptococcus anginosus	0.99	Streptococcus anginosus	PQ222932
109	D2-A-5-47	CD1	BCT	5	mGAM	8	aerobic	Escherichia coli	2.24			Escherichia coli
110	D2-A-5-48	CD1	BCT	5	mGAM	8	aerobic	Streptococcus anginosus	1.77			Streptococcus anginosus
111	D2-A-5-49	CD1	mGAM	5	mGAM	5	aerobic	Enterococcus faecalis	2.34			Enterococcus faecalis
112	D2-A-5-50	CD1	mGAM	5	mGAM	5	aerobic	Escherichia coli	2.26			Escherichia coli
113	D2-A-5-51	CD1	mGAM	5	mGAM	5	aerobic	Enterococcus faecalis	2.37			Enterococcus faecalis
114	D2-A-5-52	CD1	mGAM	5	mGAM	5	aerobic	Enterococcus faecalis	2.4			Enterococcus faecalis
115	D2-A-5-53	CD1	mGAM	5	mGAM	5	aerobic	Escherichia coli	2.24			Escherichia coli
116	D2-A-5-54	CD1	mGAM	5	mGAM	5	aerobic	Klebsiella aerogenes	2.3			Klebsiella aerogenes
117	D2-A-5-55	CD1	mGAM	5	mGAM	5	aerobic	Enterococcus faecalis	2.44			Enterococcus faecalis
118	D2-A-5-56	CD1	mGAM	5	mGAM	5	aerobic	Escherichia coli	2.21			Escherichia coli
119	D2-A-5-57	CD1	mGAM	5	mGAM	6	aerobic	Klebsiella aerogenes	2.16			Klebsiella aerogenes
120	D2-A-5-58	CD1	mGAM	5	mGAM	6	aerobic	Escherichia coli	2.32			Escherichia coli
121	D2-A-5-59	CD1	mGAM	5	mGAM	6	aerobic	Streptococcus anginosus	1.78			Streptococcus anginosus
122	D2-A-5-60	CD1	mGAM	5	mGAM	6	aerobic	Streptococcus anginosus	1.76			Streptococcus anginosus
123	D2-A-5-61	CD1	mGAM	5	mGAM	6	aerobic	Escherichia coli	2.43			Escherichia coli
124	D2-A-5-62	CD1	mGAM	5	mGAM	6	aerobic	Streptococcus anginosus	1.73			Streptococcus anginosus
125	D2-A-5-63	CD1	mGAM	5	mGAM	6	aerobic	Streptococcus anginosus	2.12			Streptococcus anginosus
126	D2-A-5-64	CD1	mGAM	5	mGAM	6	aerobic	Klebsiella aerogenes	2.13			Klebsiella aerogenes
127	D2-A-5-65	CD1	mGAM	5	mGAM	6	aerobic	Enterococcus faecalis	2.31			Enterococcus faecalis
128	D2-A-5-66	CD1	mGAM	5	mGAM	6	aerobic	Streptococcus anginosus	2			Streptococcus anginosus
129	D2-A-5-67	CD1	mGAM	5	mGAM	6	aerobic	Escherichia coli	2.45			Escherichia coli
130	D2-A-5-68	CD1	mGAM	5	mGAM	6	aerobic	Enterococcus faecalis	2.36			Enterococcus faecalis
131	D2-A-5-69	CD1	mGAM	5	mGAM	6	aerobic	Enterococcus faecalis	2.37			Enterococcus faecalis
132	D2-A-5-71	CD1	mGAM	5	mGAM	6	aerobic	Escherichia coli	2.22			Escherichia coli
133	D2-A-5-72	CD1	mGAM	5	mGAM	6	aerobic	Enterococcus faecalis	2.04			Enterococcus faecalis
134	D2-A-5-73	CD1	mGAM	5	mGAM	6	aerobic	Enterococcus faecalis	2.33			Enterococcus faecalis
135	D2-A-5-74	CD1	mGAM	5	mGAM	6	aerobic	Klebsiella aerogenes	2.23			Klebsiella aerogenes
136	D2-A-5-75	CD1	mGAM	5	mGAM	6	aerobic	Escherichia coli	2.14			Escherichia coli
137	D2-A-5-76	CD1	mGAM	5	mGAM	6	aerobic	Escherichia coli	2.21			Escherichia coli
138	D2-A-5-79	CD1	mGAM	5	mGAM	6	aerobic	Klebsiella aerogenes	2.38			Klebsiella aerogenes
139	D2-A-5-80	CD1	mGAM	5	mGAM	6	aerobic	No Organism Identification Possible	1.63	Streptococcus anginosus	0.99	Streptococcus anginosus	PQ222916
140	D2-A-5-81	CD1	mGAM	5	mGAM	7,8	aerobic	Klebsiella aerogenes	2.3			Klebsiella aerogenes
141	D2-A-5-82	CD1	mGAM	5	mGAM	7,8	aerobic	Escherichia coli	2.24			Escherichia coli
142	D2-A-5-84	CD1	mGAM	5	mGAM	7,8	aerobic	Enterococcus avium	2.08			Enterococcus avium
143	D2-A-5-85	CD1	mGAM	5	mGAM	7,8	aerobic	Escherichia coli	2.27			Escherichia coli
144	D2-A-5-86	CD1	mGAM	5	mGAM	7,8	aerobic	Enterococcus faecalis	2.4			Enterococcus faecalis
145	D2-A-5-88	CD1	mGAM	5	mGAM	7,8	aerobic	Enterococcus faecalis	2.02			Enterococcus faecalis
146	D2-A-5-91	CD1	mGAM	5	mGAM	7,8	aerobic	Escherichia coli	2.38			Escherichia coli
147	D2-A-5-93	CD1	mGAM	5	mGAM	7,8	aerobic	Streptococcus anginosus	1.9			Streptococcus anginosus
148	D2-A-5-95	CD1	mGAM	5	mGAM	7,8	aerobic	Escherichia coli	2.42			Escherichia coli
149	D2-A-5-96	CD1	mGAM	5	mGAM	7,8	aerobic	Streptococcus anginosus	1.73			Streptococcus anginosus
150	D2-A-10-2	CD1	BCT	10	mGAM	6	aerobic	Enterococcus avium	2.16			Enterococcus avium
151	D2-A-10-9	CD1	BCT	10	mGAM	6	aerobic	Enterococcus avium	1.98			Enterococcus avium
152	D2-A-10-10	CD1	BCT	10	mGAM	6	aerobic	Escherichia coli	2.31			Escherichia coli
153	D2-A-10-11	CD1	BCT	10	mGAM	6	aerobic	Escherichia coli	2.37			Escherichia coli
154	D2-A-10-12	CD1	BCT	10	mGAM	6	aerobic	Escherichia coli	2.24			Escherichia coli
155	D2-A-10-13	CD1	BCT	10	mGAM	6	aerobic	Escherichia coli	2.17			Escherichia coli
156	D2-A-10-14	CD1	BCT	10	mGAM	6	aerobic	Escherichia coli	2.16			Escherichia coli
157	D2-A-10-15	CD1	BCT	10	mGAM	6	aerobic	Escherichia coli	2.25			Escherichia coli
158	D2-A-10-16	CD1	BCT	10	mGAM	6	aerobic	Escherichia coli	1.92			Escherichia coli
159	D2-A-10-18	CD1	BCT	10	mGAM	6	aerobic	Escherichia coli	2.12			Escherichia coli
160	D2-A-10-19	CD1	BCT	10	mGAM	6	aerobic	Escherichia coli	1.86			Escherichia coli
161	D2-A-10-20	CD1	BCT	10	mGAM	6	aerobic	Escherichia coli	2.07			Escherichia coli
162	D2-A-10-21	CD1	BCT	10	mGAM	6	aerobic	Escherichia coli	2.17			Escherichia coli
163	D2-A-10-22	CD1	BCT	10	mGAM	6	aerobic	Escherichia coli	1.93			Escherichia coli
164	D2-A-10-23	CD1	BCT	10	mGAM	6	aerobic	Escherichia coli	1.92			Escherichia coli
165	D2-A-10-24	CD1	BCT	10	mGAM	6	aerobic	Escherichia coli	1.87			Escherichia coli
166	D2-A-10-25	CD1	BCT	10	mGAM	6	aerobic	Streptococcus anginosus	2.12			Streptococcus anginosus
167	D2-A-10-26	CD1	BCT	10	mGAM	6	aerobic	Escherichia coli	2.11			Escherichia coli
168	D2-A-10-27	CD1	BCT	10	mGAM	6	aerobic	Escherichia coli	1.85			Escherichia coli
169	D2-A-10-28	CD1	BCT	10	mGAM	6	aerobic	Escherichia coli	2.09			Escherichia coli
170	D2-A-10-29	CD1	BCT	10	mGAM	6	aerobic	Escherichia coli	1.76			Escherichia coli
171	D2-A-10-30	CD1	BCT	10	mGAM	6	aerobic	Escherichia coli	2.1			Escherichia coli
172	D2-A-10-33	CD1	BCT	10	mGAM	6	aerobic	Citrobacter amalonaticus	1.92			Citrobacter amalonaticus
173	D2-A-10-34	CD1	BCT	10	mGAM	6	aerobic	Escherichia coli	2.13			Escherichia coli
174	D2-A-10-35	CD1	BCT	10	mGAM	6	aerobic	Escherichia coli	2.1			Escherichia coli
175	D2-A-10-36	CD1	BCT	10	mGAM	6	aerobic	Escherichia coli	1.81			Escherichia coli
176	D2-A-10-37	CD1	BCT	10	mGAM	6	aerobic	Escherichia coli	2.08			Escherichia coli
177	D2-A-10-38	CD1	BCT	10	mGAM	6	aerobic	Escherichia coli	1.97			Escherichia coli
178	D2-A-10-39	CD1	BCT	10	mGAM	6	aerobic	Escherichia coli	2			Escherichia coli
179	D2-A-10-40	CD1	BCT	10	mGAM	6	aerobic	Escherichia coli	2.08			Escherichia coli
180	D2-A-10-41	CD1	BCT	10	mGAM	6	aerobic	Escherichia coli	1.7			Escherichia coli
181	D2-A-10-44	CD1	BCT	10	mGAM	6	aerobic	Escherichia coli	1.93			Escherichia coli
182	D2-A-10-45	CD1	BCT	10	mGAM	6	aerobic	Escherichia coli	2.09			Escherichia coli
183	D2-A-10-47	CD1	BCT	10	mGAM	6	aerobic	Escherichia coli	1.89			Escherichia coli
184	D2-A-10-48	CD1	BCT	10	mGAM	6	aerobic	Escherichia coli	1.88			Escherichia coli
185	D2-A-10-49	CD1	mGAM	10	mGAM	5	aerobic	Enterococcus avium	2.14			Enterococcus avium
186	D2-A-10-50	CD1	mGAM	10	mGAM	5	aerobic	Escherichia coli	2.14			Escherichia coli
187	D2-A-10-51	CD1	mGAM	10	mGAM	5	aerobic	Escherichia coli	2.06			Escherichia coli
188	D2-A-10-52	CD1	mGAM	10	mGAM	5	aerobic	Enterococcus avium	2.06			Enterococcus avium
189	D2-A-10-53	CD1	mGAM	10	mGAM	5	aerobic	Enterococcus faecalis	2.28			Enterococcus faecalis
190	D2-A-10-54	CD1	mGAM	10	mGAM	5	aerobic	Citrobacter amalonaticus	1.91			Citrobacter amalonaticus
191	D2-A-10-55	CD1	mGAM	10	mGAM	5	aerobic	Escherichia coli	2.13			Escherichia coli
192	D2-A-10-57	CD1	mGAM	10	mGAM	5	aerobic	Escherichia coli	1.9			Escherichia coli
193	D2-A-10-58	CD1	mGAM	10	mGAM	5	aerobic	Escherichia coli	2.15			Escherichia coli
194	D2-A-10-60	CD1	mGAM	10	mGAM	5	aerobic	Escherichia coli	2.27			Escherichia coli
195	D2-A-10-61	CD1	mGAM	10	mGAM	5	aerobic	Klebsiella aerogenes	2.02			Klebsiella aerogenes
196	D2-A-10-62	CD1	mGAM	10	mGAM	5	aerobic	Escherichia coli	2.14			Escherichia coli
197	D2-A-10-63	CD1	mGAM	10	mGAM	5	aerobic	Escherichia coli	2.15			Escherichia coli
198	D2-A-10-64	CD1	mGAM	10	mGAM	5	aerobic	Klebsiella aerogenes	1.82			Klebsiella aerogenes
199	D2-A-10-65	CD1	mGAM	10	mGAM	5	aerobic	Escherichia coli	1.73			Escherichia coli
200	D2-A-10-66	CD1	mGAM	10	mGAM	5	aerobic	Klebsiella aerogenes	2.04			Klebsiella aerogenes
201	D2-A-10-67	CD1	mGAM	10	mGAM	5	aerobic	Escherichia coli	1.85			Escherichia coli
202	D2-A-10-68	CD1	mGAM	10	mGAM	5	aerobic	Escherichia coli	2.15			Escherichia coli
203	D2-A-10-69	CD1	mGAM	10	mGAM	5	aerobic	Escherichia coli	2.07			Escherichia coli
204	D2-A-10-70	CD1	mGAM	10	mGAM	5	aerobic	Escherichia coli	1.92			Escherichia coli
205	D2-A-10-71	CD1	mGAM	10	mGAM	5	aerobic	Escherichia coli	1.79			Escherichia coli
206	D2-A-10-72	CD1	mGAM	10	mGAM	5	aerobic	Enterococcus avium	1.96			Enterococcus avium
207	D2-A-10-73	CD1	mGAM	10	mGAM	5	aerobic	Enterococcus avium	2.12			Enterococcus avium
208	D2-A-10-74	CD1	mGAM	10	mGAM	5	aerobic	Escherichia coli	2.27			Escherichia coli
209	D2-A-10-75	CD1	mGAM	10	mGAM	5	aerobic	Escherichia coli	2.05			Escherichia coli
210	D2-A-10-76	CD1	mGAM	10	mGAM	5	aerobic	Enterococcus avium	2.08			Enterococcus avium
211	D2-A-10-77	CD1	mGAM	10	mGAM	5	aerobic	Enterococcus faecalis	2.3			Enterococcus faecalis
212	D2-A-10-78	CD1	mGAM	10	mGAM	5	aerobic	Escherichia coli	1.84			Escherichia coli
213	D2-A-10-79	CD1	mGAM	10	mGAM	5	aerobic	Escherichia coli	2.26			Escherichia coli
214	D2-A-10-80	CD1	mGAM	10	mGAM	5	aerobic	Citrobacter amalonaticus	1.77			Citrobacter amalonaticus
215	D2-A-10-81	CD1	mGAM	10	mGAM	5	aerobic	Escherichia coli	2.31			Escherichia coli
216	D2-A-10-82	CD1	mGAM	10	mGAM	5	aerobic	Escherichia coli	1.98			Escherichia coli
217	D2-A-10-83	CD1	mGAM	10	mGAM	5	aerobic	Escherichia coli	2.03			Escherichia coli
218	D2-A-10-84	CD1	mGAM	10	mGAM	5	aerobic	Escherichia coli	2.22			Escherichia coli
219	D2-A-10-85	CD1	mGAM	10	mGAM	5	aerobic	Escherichia coli	2.15			Escherichia coli
220	D2-A-10-86	CD1	mGAM	10	mGAM	5	aerobic	Escherichia coli	1.89			Escherichia coli
221	D2-A-10-87	CD1	mGAM	10	mGAM	5	aerobic	Enterococcus avium	2.05			Enterococcus avium
222	D2-A-10-88	CD1	mGAM	10	mGAM	5	aerobic	Escherichia coli	2.15			Escherichia coli
223	D2-A-10-89	CD1	mGAM	10	mGAM	5	aerobic	Escherichia coli	2.15			Escherichia coli
224	D2-A-10-90	CD1	mGAM	10	mGAM	5	aerobic	Escherichia coli	2.08			Escherichia coli
225	D2-A-10-91	CD1	mGAM	10	mGAM	5	aerobic	Escherichia coli	2.21			Escherichia coli
226	D2-A-10-92	CD1	mGAM	10	mGAM	5	aerobic	Escherichia coli	1.92			Escherichia coli
227	D2-A-10-93	CD1	mGAM	10	mGAM	5	aerobic	Escherichia coli	1.89			Escherichia coli
228	D2-A-10-94	CD1	mGAM	10	mGAM	5	aerobic	Enterococcus avium	1.91			Enterococcus avium
229	D2-A-10-95	CD1	mGAM	10	mGAM	5	aerobic	Escherichia coli	2.26			Escherichia coli
230	D2-A-15-5	CD1	BCT	15	mGAM	7	aerobic	Escherichia coli	2.21			Escherichia coli
231	D2-A-15-6	CD1	BCT	15	mGAM	7	aerobic	Escherichia coli	2.13			Escherichia coli
232	D2-A-15-7	CD1	BCT	15	mGAM	7	aerobic	Klebsiella aerogenes	2.18			Klebsiella aerogenes
233	D2-A-15-9	CD1	BCT	15	mGAM	6	aerobic	Escherichia coli	1.87			Escherichia coli
234	D2-A-15-10	CD1	BCT	15	mGAM	6	aerobic	Escherichia coli	2.22			Escherichia coli
235	D2-A-15-11	CD1	BCT	15	mGAM	6	aerobic	Escherichia coli	2.2			Escherichia coli
236	D2-A-15-13	CD1	BCT	15	mGAM	6	aerobic	Escherichia coli	2.1			Escherichia coli
237	D2-A-15-14	CD1	BCT	15	mGAM	6	aerobic	Escherichia coli	2.05			Escherichia coli
238	D2-A-15-15	CD1	BCT	15	mGAM	6	aerobic	Escherichia coli	1.85			Escherichia coli
239	D2-A-15-17	CD1	BCT	15	mGAM	6	aerobic	Klebsiella aerogenes	2.12			Klebsiella aerogenes
240	D2-A-15-18	CD1	BCT	15	mGAM	6	aerobic	Escherichia coli	2.02			Escherichia coli
241	D2-A-15-19	CD1	BCT	15	mGAM	6	aerobic	Escherichia coli	2.16			Escherichia coli
242	D2-A-15-22	CD1	BCT	15	mGAM	6	aerobic	Enterococcus gallinarum	2.1			Enterococcus gallinarum					√
243	D2-A-15-23	CD1	BCT	15	mGAM	6	aerobic	Escherichia coli	2.12			Escherichia coli
244	D2-A-15-24	CD1	BCT	15	mGAM	6	aerobic	Escherichia coli	1.9			Escherichia coli
245	D2-A-15-26	CD1	BCT	15	mGAM	6	aerobic	Klebsiella aerogenes	1.88			Klebsiella aerogenes
246	D2-A-15-27	CD1	BCT	15	mGAM	6	aerobic	Escherichia coli	1.95			Escherichia coli
247	D2-A-15-28	CD1	BCT	15	mGAM	6	aerobic	Escherichia coli	1.95			Escherichia coli
248	D2-A-15-29	CD1	BCT	15	mGAM	6	aerobic	Escherichia coli	1.74			Escherichia coli
249	D2-A-15-31	CD1	BCT	15	mGAM	6	aerobic	Escherichia coli	1.93			Escherichia coli
250	D2-A-15-32	CD1	BCT	15	mGAM	6	aerobic	Escherichia coli	1.7			Escherichia coli
251	D2-A-15-33	CD1	BCT	15	mGAM	5	aerobic	Escherichia coli	2.14			Escherichia coli
252	D2-A-15-34	CD1	BCT	15	mGAM	5	aerobic	Escherichia coli	1.83			Escherichia coli
253	D2-A-15-36	CD1	BCT	15	mGAM	5	aerobic	Escherichia coli	2.22			Escherichia coli
254	D2-A-15-37	CD1	BCT	15	mGAM	5	aerobic	Escherichia coli	1.94			Escherichia coli
255	D2-A-15-38	CD1	BCT	15	mGAM	5	aerobic	Escherichia coli	2.09			Escherichia coli
256	D2-A-15-39	CD1	BCT	15	mGAM	5	aerobic	Escherichia coli	2.18			Escherichia coli
257	D2-A-15-40	CD1	BCT	15	mGAM	5	aerobic	Escherichia coli	2.09			Escherichia coli
258	D2-A-15-41	CD1	BCT	15	mGAM	5	aerobic	Citrobacter amalonaticus	1.93			Citrobacter amalonaticus
259	D2-A-15-42	CD1	BCT	15	mGAM	5	aerobic	Klebsiella aerogenes	2.24			Klebsiella aerogenes
260	D2-A-15-43	CD1	BCT	15	mGAM	5	aerobic	Escherichia coli	2.09			Escherichia coli
261	D2-A-15-44	CD1	BCT	15	mGAM	5	aerobic	Escherichia coli	1.9			Escherichia coli
262	D2-A-15-45	CD1	BCT	15	mGAM	5	aerobic	Escherichia coli	2.11			Escherichia coli
263	D2-A-15-46	CD1	BCT	15	mGAM	5	aerobic	Klebsiella aerogenes	2.23			Klebsiella aerogenes
264	D2-A-15-47	CD1	BCT	15	mGAM	5	aerobic	Escherichia coli	2.15			Escherichia coli
265	D2-A-15-48	CD1	BCT	15	mGAM	5	aerobic	Escherichia coli	2.15			Escherichia coli
266	D2-A-15-49	CD1	mGAM	15	mGAM	5	aerobic	Enterococcus avium	2.06			Enterococcus avium
267	D2-A-15-50	CD1	mGAM	15	mGAM	5	aerobic	Escherichia coli	2.16			Escherichia coli
268	D2-A-15-51	CD1	mGAM	15	mGAM	5	aerobic	Enterococcus gallinarum	2.28			Enterococcus gallinarum
269	D2-A-15-52	CD1	mGAM	15	mGAM	5	aerobic	Enterococcus gallinarum	1.93			Enterococcus gallinarum
270	D2-A-15-53	CD1	mGAM	15	mGAM	5	aerobic	Enterococcus faecalis	2.32			Enterococcus faecalis
271	D2-A-15-54	CD1	mGAM	15	mGAM	5	aerobic	Escherichia coli	2.39			Escherichia coli
272	D2-A-15-55	CD1	mGAM	15	mGAM	5	aerobic	Escherichia coli	2.35			Escherichia coli
273	D2-A-15-56	CD1	mGAM	15	mGAM	5	aerobic	Escherichia coli	2.29			Escherichia coli
274	D2-A-15-57	CD1	mGAM	15	mGAM	5	aerobic	Escherichia coli	2.32			Escherichia coli
275	D2-A-15-58	CD1	mGAM	15	mGAM	5	aerobic	Enterococcus gallinarum	1.97			Enterococcus gallinarum
276	D2-A-15-59	CD1	mGAM	15	mGAM	5	aerobic	Escherichia coli	2.28			Escherichia coli
277	D2-A-15-60	CD1	mGAM	15	mGAM	5	aerobic	Enterococcus gallinarum	1.76			Enterococcus gallinarum
278	D2-A-15-61	CD1	mGAM	15	mGAM	5	aerobic	Escherichia coli	2.24			Escherichia coli
279	D2-A-15-63	CD1	mGAM	15	mGAM	5	aerobic	Escherichia coli	1.93			Escherichia coli
280	D2-A-15-64	CD1	mGAM	15	mGAM	5	aerobic	Escherichia coli	2.23			Escherichia coli
281	D2-A-15-65	CD1	mGAM	15	mGAM	5	aerobic	Escherichia coli	2.19			Escherichia coli
282	D2-A-15-66	CD1	mGAM	15	mGAM	5	aerobic	Escherichia coli	2.31			Escherichia coli
283	D2-A-15-68	CD1	mGAM	15	mGAM	5	aerobic	Citrobacter amalonaticus	1.99			Citrobacter amalonaticus
284	D2-A-15-69	CD1	mGAM	15	mGAM	5	aerobic	Escherichia coli	2.21			Escherichia coli
285	D2-A-15-70	CD1	mGAM	15	mGAM	5	aerobic	Escherichia coli	2.2			Escherichia coli
286	D2-A-15-71	CD1	mGAM	15	mGAM	5	aerobic	Citrobacter amalonaticus	1.95			Citrobacter amalonaticus
287	D2-A-15-72	CD1	mGAM	15	mGAM	5	aerobic	Escherichia coli	2.04			Escherichia coli
288	D2-A-20-1	CD1	BCT	20	mGAM	6	aerobic	Escherichia coli	2.32			Escherichia coli
289	D2-A-20-2	CD1	BCT	20	mGAM	6	aerobic	Escherichia coli	2.31			Escherichia coli
290	D2-A-20-3	CD1	BCT	20	mGAM	6	aerobic	Escherichia coli	1.99			Escherichia coli
291	D2-A-20-4	CD1	BCT	20	mGAM	6	aerobic	Escherichia coli	2.32			Escherichia coli
292	D2-A-20-6	CD1	BCT	20	mGAM	6	aerobic	Escherichia coli	2.29			Escherichia coli
293	D2-A-20-7	CD1	BCT	20	mGAM	6	aerobic	Escherichia coli	2.27			Escherichia coli
294	D2-A-20-8	CD1	BCT	20	mGAM	6	aerobic	No Organism Identification Possible	1.55	Klebsiella oxytoca	0.99	Klebsiella oxytoca	PQ222918
295	D2-A-20-9	CD1	BCT	20	mGAM	6	aerobic	Escherichia coli	2.28			Escherichia coli
296	D2-A-20-10	CD1	BCT	20	mGAM	6	aerobic	Escherichia coli	2.21			Escherichia coli
297	D2-A-20-11	CD1	BCT	20	mGAM	6	aerobic	Escherichia coli	2.29			Escherichia coli
298	D2-A-20-12	CD1	BCT	20	mGAM	6	aerobic	Escherichia coli	1.94			Escherichia coli
299	D2-A-20-13	CD1	BCT	20	mGAM	6	aerobic	Klebsiella aerogenes	2.19			Klebsiella aerogenes
300	D2-A-20-14	CD1	BCT	20	mGAM	6	aerobic	No Organism Identification Possible	1.42	Klebsiella oxytoca	0.99	Klebsiella oxytoca	PQ222920
301	D2-A-20-15	CD1	BCT	20	mGAM	6	aerobic	Escherichia coli	2.4			Escherichia coli
302	D2-A-20-16	CD1	BCT	20	mGAM	6	aerobic	Escherichia coli	2.09			Escherichia coli
303	D2-A-20-17	CD1	BCT	20	mGAM	6	aerobic	Escherichia coli	2.2			Escherichia coli
304	D2-A-20-18	CD1	BCT	20	mGAM	6	aerobic	Escherichia coli	2.36			Escherichia coli
305	D2-A-20-19	CD1	BCT	20	mGAM	6	aerobic	Escherichia coli	2.2			Escherichia coli
306	D2-A-20-21	CD1	BCT	20	mGAM	6	aerobic	Escherichia coli	2.31			Escherichia coli
307	D2-A-20-22	CD1	BCT	20	mGAM	6	aerobic	Escherichia coli	2.3			Escherichia coli
308	D2-A-20-23	CD1	BCT	20	mGAM	6	aerobic	Klebsiella aerogenes	2.31			Klebsiella aerogenes
309	D2-A-20-24	CD1	BCT	20	mGAM	6	aerobic	Escherichia coli	2.3			Escherichia coli
310	D2-A-20-26	CD1	mGAM	20	mGAM	5	aerobic	Enterococcus gallinarum	2.35			Enterococcus gallinarum
311	D2-A-20-27	CD1	mGAM	20	mGAM	5	aerobic	Escherichia coli	2.14			Escherichia coli
312	D2-A-20-28	CD1	mGAM	20	mGAM	5	aerobic	Escherichia coli	2.33			Escherichia coli
313	D2-A-20-29	CD1	mGAM	20	mGAM	5	aerobic	Enterococcus faecalis	2.4			Enterococcus faecalis
314	D2-A-20-30	CD1	mGAM	20	mGAM	5	aerobic	Citrobacter amalonaticus	2			Citrobacter amalonaticus
315	D2-A-20-31	CD1	mGAM	20	mGAM	5	aerobic	Enterococcus avium	1.93			Enterococcus avium
316	D2-A-20-32	CD1	mGAM	20	mGAM	5	aerobic	Enterococcus avium	1.93			Enterococcus avium
317	D2-A-20-34	CD1	mGAM	20	mGAM	5	aerobic	Enterococcus gallinarum	2.18			Enterococcus gallinarum
318	D2-A-20-35	CD1	mGAM	20	mGAM	5	aerobic	Escherichia coli	2.32			Escherichia coli
319	D2-A-20-36	CD1	mGAM	20	mGAM	5	aerobic	Escherichia coli	2.43			Escherichia coli
320	D2-A-20-37	CD1	mGAM	20	mGAM	5	aerobic	Escherichia coli	2.36			Escherichia coli
321	D2-A-20-38	CD1	mGAM	20	mGAM	5	aerobic	Enterococcus avium	2.12			Enterococcus avium
322	D2-A-20-39	CD1	mGAM	20	mGAM	5	aerobic	Escherichia coli	2.1			Escherichia coli
323	D2-A-20-40	CD1	mGAM	20	mGAM	5	aerobic	Escherichia coli	2.22			Escherichia coli
324	D2-A-20-41	CD1	mGAM	20	mGAM	5	aerobic	Citrobacter amalonaticus	2.06			Citrobacter amalonaticus
325	D2-A-20-42	CD1	mGAM	20	mGAM	5	aerobic	Enterococcus avium	1.97			Enterococcus avium
326	D2-A-20-43	CD1	mGAM	20	mGAM	5	aerobic	Citrobacter amalonaticus	2.05			Citrobacter amalonaticus
327	D2-A-20-45	CD1	mGAM	20	mGAM	5	aerobic	Enterococcus avium	1.7			Enterococcus avium
328	D2-A-20-46	CD1	mGAM	20	mGAM	5	aerobic	Enterococcus avium	1.75			Enterococcus avium
329	D2-A-20-47	CD1	mGAM	20	mGAM	5	aerobic	Escherichia coli	2.27			Escherichia coli
330	D2-A-25-1	CD1	BCT	25	mGAM	5	aerobic	Escherichia coli	1.99			Escherichia coli
331	D2-A-25-2	CD1	BCT	25	mGAM	5	aerobic	Klebsiella aerogenes	2.11			Klebsiella aerogenes
332	D2-A-25-3	CD1	BCT	25	mGAM	5	aerobic	Escherichia coli	2.34			Escherichia coli
333	D2-A-25-4	CD1	BCT	25	mGAM	5	aerobic	Klebsiella aerogenes	1.98			Klebsiella aerogenes
334	D2-A-25-6	CD1	BCT	25	mGAM	5	aerobic	Escherichia coli	2.16			Escherichia coli
335	D2-A-25-7	CD1	BCT	25	mGAM	5	aerobic	Klebsiella aerogenes	2.01			Klebsiella aerogenes
336	D2-A-25-9	CD1	BCT	25	mGAM	6	aerobic	Klebsiella aerogenes	1.92			Klebsiella aerogenes
337	D2-A-25-10	CD1	BCT	25	mGAM	6	aerobic	Klebsiella aerogenes	2.03			Klebsiella aerogenes
338	D2-A-25-11	CD1	BCT	25	mGAM	6	aerobic	Escherichia coli	2.36			Escherichia coli
339	D2-A-25-13	CD1	BCT	25	mGAM	6	aerobic	Klebsiella aerogenes	1.78			Klebsiella aerogenes
340	D2-A-25-15	CD1	BCT	25	mGAM	6	aerobic	Escherichia coli	2.16			Escherichia coli
341	D2-A-25-17	CD1	BCT	25	mGAM	6	aerobic	Escherichia coli	2.3			Escherichia coli
342	D2-A-25-18	CD1	BCT	25	mGAM	6	aerobic	Escherichia coli	2.34			Escherichia coli
343	D2-A-25-19	CD1	BCT	25	mGAM	6	aerobic	Klebsiella aerogenes	2.27			Klebsiella aerogenes
344	D2-A-25-20	CD1	BCT	25	mGAM	6	aerobic	Escherichia coli	2.22			Escherichia coli
345	D2-A-25-23	CD1	BCT	25	mGAM	6	aerobic	Klebsiella aerogenes	1.78			Klebsiella aerogenes
346	D2-A-25-25	CD1	mGAM	25	mGAM	5	aerobic	Enterococcus faecalis	2.41			Enterococcus faecalis
347	D2-A-25-26	CD1	mGAM	25	mGAM	5	aerobic	Enterococcus faecalis	2.39			Enterococcus faecalis
348	D2-A-25-27	CD1	mGAM	25	mGAM	5	aerobic	Enterococcus faecalis	2.4			Enterococcus faecalis
349	D2-A-25-28	CD1	mGAM	25	mGAM	5	aerobic	Enterococcus faecalis	2.27			Enterococcus faecalis
350	D2-A-25-29	CD1	mGAM	25	mGAM	5	aerobic	Enterococcus faecalis	2.21			Enterococcus faecalis
351	D2-A-25-30	CD1	mGAM	25	mGAM	5	aerobic	Enterococcus gallinarum	1.89			Enterococcus gallinarum
352	D2-A-25-31	CD1	mGAM	25	mGAM	5	aerobic	Klebsiella aerogenes	2.03			Klebsiella aerogenes
353	D2-A-25-32	CD1	mGAM	25	mGAM	5	aerobic	Enterococcus faecalis	2.27			Enterococcus faecalis
354	D2-A-25-34	CD1	mGAM	25	mGAM	5	aerobic	Escherichia coli	2.21			Escherichia coli
355	D2-A-25-35	CD1	mGAM	25	mGAM	5	aerobic	Escherichia coli	2.15			Escherichia coli
356	D2-A-25-38	CD1	mGAM	25	mGAM	5	aerobic	Escherichia coli	2.24			Escherichia coli
357	D2-A-25-40	CD1	mGAM	25	mGAM	5	aerobic	Escherichia coli	1.9			Escherichia coli
358	D2-A-25-42	CD1	mGAM	25	mGAM	6	aerobic	Enterococcus faecalis	2.06			Enterococcus faecalis
359	D2-A-25-44	CD1	mGAM	25	mGAM	6	aerobic	Enterococcus faecalis	1.91			Enterococcus faecalis
360	D2-A-25-46	CD1	mGAM	25	mGAM	6	aerobic	Escherichia coli	2.11			Escherichia coli
361	D2-A-25-47	CD1	mGAM	25	mGAM	6	aerobic	Escherichia coli	1.94			Escherichia coli
362	D2-A-30-1	CD1	BCT	30	mGAM	6	aerobic	Corynebacterium amycolatum	1.87			Corynebacterium amycolatum
363	D2-A-30-2	CD1	BCT	30	mGAM	6	aerobic	Corynebacterium amycolatum	1.89			Corynebacterium amycolatum
364	D2-A-30-4	CD1	BCT	30	mGAM	6	aerobic	Escherichia coli	2.19			Escherichia coli
365	D2-A-30-5	CD1	BCT	30	mGAM	6	aerobic	Escherichia coli	2.17			Escherichia coli
366	D2-A-30-6	CD1	BCT	30	mGAM	6	aerobic	Escherichia coli	2.31			Escherichia coli
367	D2-A-30-7	CD1	BCT	30	mGAM	6	aerobic	Corynebacterium amycolatum	2.11			Corynebacterium amycolatum
368	D2-A-30-8	CD1	BCT	30	mGAM	6	aerobic	Escherichia coli	2.16			Escherichia coli
369	D2-A-30-9	CD1	BCT	30	mGAM	6	aerobic	Escherichia coli	2.4			Escherichia coli
370	D2-A-30-10	CD1	BCT	30	mGAM	6	aerobic	Klebsiella oxytoca	2.3			Klebsiella oxytoca
371	D2-A-30-11	CD1	BCT	30	mGAM	6	aerobic	Escherichia coli	2.32			Escherichia coli
372	D2-A-30-12	CD1	BCT	30	mGAM	6	aerobic	Escherichia coli	2.43			Escherichia coli
373	D2-A-30-13	CD1	BCT	30	mGAM	6	aerobic	Corynebacterium amycolatum	1.97			Corynebacterium amycolatum
374	D2-A-30-14	CD1	BCT	30	mGAM	6	aerobic	Escherichia coli	2.35			Escherichia coli
375	D2-A-30-15	CD1	BCT	30	mGAM	6	aerobic	Corynebacterium amycolatum	2.06			Corynebacterium amycolatum
376	D2-A-30-16	CD1	BCT	30	mGAM	6	aerobic	Escherichia coli	2.31			Escherichia coli
377	D2-A-30-17	CD1	BCT	30	mGAM	6	aerobic	Corynebacterium amycolatum	1.86			Corynebacterium amycolatum
378	D2-A-30-18	CD1	BCT	30	mGAM	6	aerobic	Enterococcus gallinarum	2.19			Enterococcus gallinarum
379	D2-A-30-19	CD1	BCT	30	mGAM	6	aerobic	Escherichia coli	2.02			Escherichia coli
380	D2-A-30-20	CD1	BCT	30	mGAM	6	aerobic	Escherichia coli	2.39			Escherichia coli
381	D2-A-30-21	CD1	BCT	30	mGAM	6	aerobic	Escherichia coli	2.36			Escherichia coli
382	D2-A-30-22	CD1	BCT	30	mGAM	6	aerobic	Enterococcus avium	1.71			Enterococcus avium
383	D2-A-30-23	CD1	BCT	30	mGAM	6	aerobic	Escherichia coli	2.34			Escherichia coli
384	D2-A-30-24	CD1	BCT	30	mGAM	6	aerobic	Corynebacterium amycolatum	1.78			Corynebacterium amycolatum
385	D2-A-30-25	CD1	mGAM	30	mGAM	5	aerobic	Enterococcus faecalis	2.31			Enterococcus faecalis
386	D2-A-30-27	CD1	mGAM	30	mGAM	5	aerobic	Enterococcus gallinarum	2.12			Enterococcus gallinarum
387	D2-A-30-28	CD1	mGAM	30	mGAM	5	aerobic	Escherichia coli	2.09			Escherichia coli
388	D2-A-30-29	CD1	mGAM	30	mGAM	5	aerobic	Enterococcus avium	2.09			Enterococcus avium
389	D2-A-30-30	CD1	mGAM	30	mGAM	5	aerobic	Enterococcus faecalis	2.34			Enterococcus faecalis
390	D2-A-30-31	CD1	mGAM	30	mGAM	5	aerobic	Enterococcus avium	1.99			Enterococcus avium
391	D2-A-30-33	CD1	mGAM	30	mGAM	5	aerobic	Enterococcus faecalis	2.31			Enterococcus faecalis
392	D2-A-30-34	CD1	mGAM	30	mGAM	5	aerobic	Enterococcus faecalis	2.36			Enterococcus faecalis
393	D2-A-30-35	CD1	mGAM	30	mGAM	5	aerobic	Enterococcus avium	2.07			Enterococcus avium
394	D2-A-30-36	CD1	mGAM	30	mGAM	5	aerobic	Enterococcus avium	2.08			Enterococcus avium
395	D2-A-30-37	CD1	mGAM	30	mGAM	5	aerobic	Enterococcus faecalis	2.29			Enterococcus faecalis
396	D2-A-30-38	CD1	mGAM	30	mGAM	5	aerobic	Escherichia coli	2.31			Escherichia coli
397	D2-A-30-39	CD1	mGAM	30	mGAM	5	aerobic	Escherichia coli	2.09			Escherichia coli
398	D2-A-30-44	CD1	mGAM	30	mGAM	5	aerobic	Enterococcus gallinarum	1.83			Enterococcus gallinarum
399	D2-A-30-45	CD1	mGAM	30	mGAM	5	aerobic	Escherichia coli	2.3			Escherichia coli
400	D2-A-30-46	CD1	mGAM	30	mGAM	5	aerobic	Enterococcus avium	2.08			Enterococcus avium
401	D2-A-30-47	CD1	mGAM	30	mGAM	5	aerobic	Enterococcus avium	2			Enterococcus avium
402	D3-A-0-1	CD2	None	0	mGAM	7	aerobic	Enterococcus faecalis	2.24			Enterococcus faecalis
403	D3-A-0-2	CD2	None	0	mGAM	7	aerobic	Streptococcus salivarius	1.91			Streptococcus salivarius
404	D3-A-0-3	CD2	None	0	mGAM	7	aerobic	Streptococcus salivarius	1.96			Streptococcus salivarius
405	D3-A-0-4	CD2	None	0	mGAM	7	aerobic	No Organism Identification Possible	1.63	Streptococcus parasanguinis	0.99	Streptococcus parasanguinis	PQ222963
406	D3-A-0-13	CD2	None	0	mGAM	6	aerobic	Streptococcus parasanguinis	1.78			Streptococcus parasanguinis
407	D3-A-0-15	CD2	None	0	mGAM	6	aerobic	Streptococcus salivarius	2			Streptococcus salivarius
408	D3-A-0-18	CD2	None	0	mGAM	6	aerobic	No Organism Identification Possible	1.39	Bacillus kochii	0.99	Bacillus kochii	PQ222964
409	D3-A-0-20	CD2	None	0	mGAM	6	aerobic	No Organism Identification Possible	1.4	Streptococcus salivarius	0.99	Streptococcus salivarius	PQ222966
410	D3-A-0-23	CD2	None	0	mGAM	6	aerobic	Streptococcus salivarius	2.01			Streptococcus salivarius
411	D3-A-0-26	CD2	None	0	mGAM	6	aerobic	Enterococcus gallinarum	1.98			Enterococcus gallinarum
412	D3-A-0-30	CD2	None	0	mGAM	6	aerobic	Escherichia coli	2.32			Escherichia coli
413	D3-A-0-32	CD2	None	0	mGAM	6	aerobic	Escherichia coli	2.12			Escherichia coli
414	D3-A-0-36	CD2	None	0	mGAM	6	aerobic	Streptococcus parasanguinis	1.92			Streptococcus parasanguinis
415	D3-A-0-38	CD2	None	0	mGAM	6	aerobic	Enterococcus gallinarum	2.26			Enterococcus gallinarum
416	D3-A-0-39	CD2	None	0	mGAM	6	aerobic	No Organism Identification Possible	1.66	Bacillus aerius	1	Bacillus aerius	PQ222968
417	D3-A-0-46	CD2	None	0	mGAM	5	aerobic	Streptococcus salivarius	2.34			Streptococcus salivarius
418	D3-A-3-1	CD2	BCT	3	mGAM	8	aerobic	Enterococcus faecalis	2.16			Enterococcus faecalis
419	D3-A-3-3	CD2	BCT	3	mGAM	7	aerobic	No Organism Identification Possible	1.45	Bacillus aerius	1	Bacillus aerius	PQ222970
420	D3-A-3-4	CD2	BCT	3	mGAM	7	aerobic	Streptococcus salivarius	1.85			Streptococcus salivarius
421	D3-A-3-6	CD2	BCT	3	mGAM	7	aerobic	Enterococcus gallinarum	2.07			Enterococcus gallinarum
422	D3-A-3-7	CD2	BCT	3	mGAM	7	aerobic	Enterococcus faecalis	2.22			Enterococcus faecalis
423	D3-A-3-8	CD2	BCT	3	mGAM	7	aerobic	Enterococcus faecalis	2.13			Enterococcus faecalis
424	D3-A-3-9	CD2	BCT	3	mGAM	7	aerobic	Escherichia coli	2.26			Escherichia coli
425	D3-A-3-11	CD2	BCT	3	mGAM	7	aerobic	Enterococcus avium	2.11			Enterococcus avium
426	D3-A-3-13	CD2	BCT	3	mGAM	7	aerobic	Escherichia coli	2.2			Escherichia coli
427	D3-A-3-14	CD2	BCT	3	mGAM	7	aerobic	Enterococcus avium	2.15			Enterococcus avium
428	D3-A-3-15	CD2	BCT	3	mGAM	7	aerobic	Enterococcus faecalis	2.2			Enterococcus faecalis
429	D3-A-3-16	CD2	BCT	3	mGAM	7	aerobic	Enterococcus gallinarum	2.13			Enterococcus gallinarum
430	D3-A-3-17	CD2	BCT	3	mGAM	6	aerobic	Enterococcus avium	2.16			Enterococcus avium
431	D3-A-3-18	CD2	BCT	3	mGAM	6	aerobic	Enterococcus faecalis	2.24			Enterococcus faecalis
432	D3-A-3-20	CD2	BCT	3	mGAM	6	aerobic	Enterococcus gallinarum	2.17			Enterococcus gallinarum
433	D3-A-3-21	CD2	BCT	3	mGAM	6	aerobic	Enterococcus avium	2.09			Enterococcus avium
434	D3-A-3-22	CD2	BCT	3	mGAM	6	aerobic	Enterococcus avium	2.11			Enterococcus avium
435	D3-A-3-23	CD2	BCT	3	mGAM	6	aerobic	Morganella morganii	2.13			Morganella morganii
436	D3-A-3-24	CD2	BCT	3	mGAM	6	aerobic	Enterococcus avium	2.06			Enterococcus avium
437	D3-A-3-26	CD2	BCT	3	mGAM	6	aerobic	Enterococcus avium	2.13			Enterococcus avium
438	D3-A-3-27	CD2	BCT	3	mGAM	6	aerobic	Escherichia coli	1.9			Escherichia coli
439	D3-A-3-28	CD2	BCT	3	mGAM	6	aerobic	Escherichia coli	2.19			Escherichia coli
440	D3-A-3-29	CD2	BCT	3	mGAM	6	aerobic	Enterococcus avium	2.06			Enterococcus avium
441	D3-A-3-30	CD2	BCT	3	mGAM	6	aerobic	Enterococcus faecalis	2.3			Enterococcus faecalis
442	D3-A-3-31	CD2	BCT	3	mGAM	6	aerobic	Enterococcus faecalis	2.33			Enterococcus faecalis
443	D3-A-3-32	CD2	BCT	3	mGAM	6	aerobic	Enterococcus faecalis	2.21			Enterococcus faecalis
444	D3-A-3-33	CD2	BCT	3	mGAM	6	aerobic	Enterococcus faecalis	2.34			Enterococcus faecalis
445	D3-A-3-34	CD2	BCT	3	mGAM	6	aerobic	Enterococcus faecalis	2.16			Enterococcus faecalis
446	D3-A-3-35	CD2	BCT	3	mGAM	6	aerobic	Enterococcus avium	2.13			Enterococcus avium
447	D3-A-3-36	CD2	BCT	3	mGAM	6	aerobic	Enterococcus avium	2.18			Enterococcus avium
448	D3-A-3-37	CD2	BCT	3	mGAM	6	aerobic	Enterococcus avium	2.07			Enterococcus avium
449	D3-A-3-38	CD2	BCT	3	mGAM	6	aerobic	Enterococcus avium	2.01			Enterococcus avium
450	D3-A-3-39	CD2	BCT	3	mGAM	6	aerobic	Enterococcus faecalis	2.31			Enterococcus faecalis
451	D3-A-3-40	CD2	BCT	3	mGAM	6	aerobic	Escherichia coli	2.16			Escherichia coli
452	D3-A-3-41	CD2	BCT	3	mGAM	6	aerobic	Enterococcus avium	2.1			Enterococcus avium
453	D3-A-3-42	CD2	BCT	3	mGAM	6	aerobic	Enterococcus avium	1.9			Enterococcus avium
454	D3-A-3-43	CD2	BCT	3	mGAM	6	aerobic	Enterococcus gallinarum	2.29			Enterococcus gallinarum
455	D3-A-3-44	CD2	BCT	3	mGAM	6	aerobic	Enterococcus gallinarum	2.21			Enterococcus gallinarum
456	D3-A-3-45	CD2	BCT	3	mGAM	6	aerobic	Enterococcus avium	2.17			Enterococcus avium
457	D3-A-3-46	CD2	BCT	3	mGAM	6	aerobic	Enterococcus gallinarum	1.83			Enterococcus gallinarum
458	D3-A-3-47	CD2	BCT	3	mGAM	6	aerobic	Enterococcus avium	2.1			Enterococcus avium
459	D3-A-3-48	CD2	BCT	3	mGAM	6	aerobic	Enterococcus avium	2.16			Enterococcus avium
460	D3-A-3-49	CD2	mGAM	3	mGAM	8	aerobic	Enterococcus faecalis	2.38			Enterococcus faecalis
461	D3-A-3-51	CD2	mGAM	3	mGAM	8	aerobic	Morganella morganii	1.96			Morganella morganii
462	D3-A-3-52	CD2	mGAM	3	mGAM	8	aerobic	Enterococcus gallinarum	2.17			Enterococcus gallinarum
463	D3-A-3-53	CD2	mGAM	3	mGAM	7	aerobic	Morganella morganii	2.14			Morganella morganii
464	D3-A-3-54	CD2	mGAM	3	mGAM	7	aerobic	Enterococcus faecalis	2.3			Enterococcus faecalis
465	D3-A-3-55	CD2	mGAM	3	mGAM	7	aerobic	Enterococcus gallinarum	2.08			Enterococcus gallinarum
466	D3-A-3-56	CD2	mGAM	3	mGAM	7	aerobic	Morganella morganii	1.94			Morganella morganii
467	D3-A-3-57	CD2	mGAM	3	mGAM	7	aerobic	Escherichia coli	2.09			Escherichia coli
468	D3-A-3-58	CD2	mGAM	3	mGAM	7	aerobic	Enterococcus gallinarum	2.18			Enterococcus gallinarum
469	D3-A-3-59	CD2	mGAM	3	mGAM	7	aerobic	Enterococcus faecalis	2.32			Enterococcus faecalis
470	D3-A-3-60	CD2	mGAM	3	mGAM	7	aerobic	Enterococcus gallinarum	2.12			Enterococcus gallinarum
471	D3-A-3-61	CD2	mGAM	3	mGAM	7	aerobic	Enterococcus gallinarum	2.19			Enterococcus gallinarum
472	D3-A-3-62	CD2	mGAM	3	mGAM	7	aerobic	Escherichia coli	2.1			Escherichia coli
473	D3-A-3-63	CD2	mGAM	3	mGAM	7	aerobic	Enterococcus gallinarum	2.23			Enterococcus gallinarum
474	D3-A-3-64	CD2	mGAM	3	mGAM	7	aerobic	Enterococcus gallinarum	2.17			Enterococcus gallinarum
475	D3-A-3-65	CD2	mGAM	3	mGAM	6	aerobic	Enterococcus faecalis	2.32			Enterococcus faecalis
476	D3-A-3-66	CD2	mGAM	3	mGAM	6	aerobic	Enterococcus faecalis	2.09			Enterococcus faecalis
477	D3-A-3-67	CD2	mGAM	3	mGAM	6	aerobic	Enterococcus gallinarum	2.12			Enterococcus gallinarum
478	D3-A-3-69	CD2	mGAM	3	mGAM	6	aerobic	Enterococcus faecalis	2.35			Enterococcus faecalis
479	D3-A-3-70	CD2	mGAM	3	mGAM	6	aerobic	Enterococcus faecalis	2.37			Enterococcus faecalis
480	D3-A-3-71	CD2	mGAM	3	mGAM	6	aerobic	Enterococcus avium	2.11			Enterococcus avium
481	D3-A-3-72	CD2	mGAM	3	mGAM	6	aerobic	Enterococcus faecalis	2.36			Enterococcus faecalis
482	D3-A-3-73	CD2	mGAM	3	mGAM	6	aerobic	Enterococcus gallinarum	1.92			Enterococcus gallinarum
483	D3-A-3-74	CD2	mGAM	3	mGAM	6	aerobic	Enterococcus gallinarum	2.22			Enterococcus gallinarum
484	D3-A-3-75	CD2	mGAM	3	mGAM	6	aerobic	Morganella morganii	1.95			Morganella morganii
485	D3-A-3-76	CD2	mGAM	3	mGAM	6	aerobic	Escherichia coli	1.84			Escherichia coli
486	D3-A-3-77	CD2	mGAM	3	mGAM	6	aerobic	Enterococcus gallinarum	2.24			Enterococcus gallinarum
487	D3-A-3-79	CD2	mGAM	3	mGAM	6	aerobic	Enterococcus faecalis	2.41			Enterococcus faecalis
488	D3-A-3-80	CD2	mGAM	3	mGAM	6	aerobic	Morganella morganii	2.08			Morganella morganii
489	D3-A-3-81	CD2	mGAM	3	mGAM	6	aerobic	Enterococcus gallinarum	2.27			Enterococcus gallinarum
490	D3-A-3-82	CD2	mGAM	3	mGAM	6	aerobic	Escherichia coli	2.13			Escherichia coli
491	D3-A-3-83	CD2	mGAM	3	mGAM	6	aerobic	Enterococcus faecalis	2.27			Enterococcus faecalis
492	D3-A-3-84	CD2	mGAM	3	mGAM	6	aerobic	Enterococcus faecalis	2.29			Enterococcus faecalis
493	D3-A-3-85	CD2	mGAM	3	mGAM	6	aerobic	Escherichia coli	1.97			Escherichia coli
494	D3-A-3-86	CD2	mGAM	3	mGAM	6	aerobic	Enterococcus faecalis	2.16			Enterococcus faecalis
495	D3-A-3-87	CD2	mGAM	3	mGAM	6	aerobic	Escherichia coli	1.96			Escherichia coli
496	D3-A-3-88	CD2	mGAM	3	mGAM	6	aerobic	Enterococcus faecalis	2.08			Enterococcus faecalis
497	D3-A-3-89	CD2	mGAM	3	mGAM	6	aerobic	Enterococcus faecalis	2.45			Enterococcus faecalis
498	D3-A-3-90	CD2	mGAM	3	mGAM	6	aerobic	Enterococcus gallinarum	2.08			Enterococcus gallinarum
499	D3-A-3-91	CD2	mGAM	3	mGAM	6	aerobic	Enterococcus gallinarum	2.29			Enterococcus gallinarum
500	D3-A-3-92	CD2	mGAM	3	mGAM	6	aerobic	Escherichia coli	2.16			Escherichia coli
501	D3-A-3-93	CD2	mGAM	3	mGAM	6	aerobic	Enterococcus faecalis	2.27			Enterococcus faecalis
502	D3-A-3-94	CD2	mGAM	3	mGAM	6	aerobic	Enterococcus faecalis	2.2			Enterococcus faecalis
503	D3-A-3-95	CD2	mGAM	3	mGAM	6	aerobic	Enterococcus gallinarum	1.72			Enterococcus gallinarum
504	D3-A-7-1	CD2	BCT	7	mGAM	6	aerobic	Corynebacterium amycolatum	1.94			Corynebacterium amycolatum
505	D3-A-7-2	CD2	BCT	7	mGAM	6	aerobic	Corynebacterium amycolatum	2.2			Corynebacterium amycolatum
506	D3-A-7-3	CD2	BCT	7	mGAM	6	aerobic	Corynebacterium amycolatum	1.87			Corynebacterium amycolatum
507	D3-A-7-5	CD2	BCT	7	mGAM	6	aerobic	Enterococcus faecalis	2.14			Enterococcus faecalis
508	D3-A-7-6	CD2	BCT	7	mGAM	6	aerobic	Enterococcus avium	1.9			Enterococcus avium
509	D3-A-7-7	CD2	BCT	7	mGAM	6	aerobic	No Organism Identification Possible	1.66	Enterococcus avium	1	Enterococcus avium	PQ222973
510	D3-A-7-9	CD2	BCT	7	mGAM	6	aerobic	Enterococcus faecalis	2.04			Enterococcus faecalis
511	D3-A-7-11	CD2	BCT	7	mGAM	6	aerobic	Enterococcus gallinarum	2.29			Enterococcus gallinarum
512	D3-A-7-12	CD2	BCT	7	mGAM	6	aerobic	Escherichia coli	2.24			Escherichia coli
513	D3-A-7-13	CD2	BCT	7	mGAM	6	aerobic	Enterococcus avium	2.11			Enterococcus avium
514	D3-A-7-14	CD2	BCT	7	mGAM	6	aerobic	Escherichia coli	2.23			Escherichia coli
515	D3-A-7-15	CD2	BCT	7	mGAM	6	aerobic	Enterococcus avium	2.03			Enterococcus avium
516	D3-A-7-16	CD2	BCT	7	mGAM	6	aerobic	Corynebacterium amycolatum	2.09			Corynebacterium amycolatum
517	D3-A-7-17	CD2	BCT	7	mGAM	6	aerobic	Enterococcus avium	2.15			Enterococcus avium
518	D3-A-7-18	CD2	BCT	7	mGAM	6	aerobic	Escherichia coli	2.25			Escherichia coli
519	D3-A-7-19	CD2	BCT	7	mGAM	6	aerobic	No Organism Identification Possible	1.63	Enterococcus avium	0.99	Enterococcus avium	PQ222975
520	D3-A-7-20	CD2	BCT	7	mGAM	6	aerobic	Enterococcus avium	2.11			Enterococcus avium
521	D3-A-7-21	CD2	BCT	7	mGAM	6	aerobic	Morganella morganii	2.1			Morganella morganii
522	D3-A-7-22	CD2	BCT	7	mGAM	6	aerobic	Corynebacterium amycolatum	1.91			Corynebacterium amycolatum
523	D3-A-7-23	CD2	BCT	7	mGAM	6	aerobic	Morganella morganii	2.14			Morganella morganii
524	D3-A-7-24	CD2	BCT	7	mGAM	6	aerobic	Enterococcus faecalis	2.28			Enterococcus faecalis
525	D3-A-7-25	CD2	BCT	7	mGAM	6	aerobic	Enterococcus faecalis	2.31			Enterococcus faecalis
526	D3-A-7-26	CD2	BCT	7	mGAM	6	aerobic	Enterococcus avium	2			Enterococcus avium
527	D3-A-7-27	CD2	BCT	7	mGAM	6	aerobic	Enterococcus gallinarum	2.15			Enterococcus gallinarum
528	D3-A-7-28	CD2	BCT	7	mGAM	6	aerobic	Enterococcus faecalis	2.36			Enterococcus faecalis
529	D3-A-7-29	CD2	BCT	7	mGAM	6	aerobic	Morganella morganii	2.08			Morganella morganii
530	D3-A-7-30	CD2	BCT	7	mGAM	6	aerobic	Escherichia coli	2.16			Escherichia coli
531	D3-A-7-31	CD2	BCT	7	mGAM	6	aerobic	Enterococcus avium	2.05			Enterococcus avium
532	D3-A-7-32	CD2	BCT	7	mGAM	6	aerobic	Enterococcus avium	2.11			Enterococcus avium
533	D3-A-7-33	CD2	BCT	7	mGAM	6	aerobic	Enterococcus faecalis	2.25			Enterococcus faecalis
534	D3-A-7-34	CD2	BCT	7	mGAM	6	aerobic	Enterococcus avium	2.09			Enterococcus avium
535	D3-A-7-35	CD2	BCT	7	mGAM	6	aerobic	Enterococcus faecalis	2.35			Enterococcus faecalis
536	D3-A-7-36	CD2	BCT	7	mGAM	6	aerobic	Corynebacterium amycolatum	1.91			Corynebacterium amycolatum
537	D3-A-7-37	CD2	BCT	7	mGAM	6	aerobic	Enterococcus gallinarum	2.15			Enterococcus gallinarum
538	D3-A-7-38	CD2	BCT	7	mGAM	6	aerobic	Enterococcus avium	2.12			Enterococcus avium
539	D3-A-7-40	CD2	BCT	7	mGAM	6	aerobic	Enterococcus avium	2.15			Enterococcus avium
540	D3-A-7-41	CD2	BCT	7	mGAM	6	aerobic	Enterococcus faecalis	2.23			Enterococcus faecalis
541	D3-A-7-42	CD2	BCT	7	mGAM	6	aerobic	Enterococcus avium	2.17			Enterococcus avium
542	D3-A-7-43	CD2	BCT	7	mGAM	6	aerobic	Enterococcus gallinarum	2			Enterococcus gallinarum
543	D3-A-7-44	CD2	BCT	7	mGAM	6	aerobic	Enterococcus avium	2.15			Enterococcus avium
544	D3-A-7-45	CD2	BCT	7	mGAM	6	aerobic	Enterococcus faecalis	2.36			Enterococcus faecalis
545	D3-A-7-46	CD2	BCT	7	mGAM	6	aerobic	Escherichia coli	2.23			Escherichia coli
546	D3-A-7-47	CD2	BCT	7	mGAM	6	aerobic	Enterococcus avium	2.07			Enterococcus avium
547	D3-A-7-48	CD2	BCT	7	mGAM	6	aerobic	Enterococcus faecalis	2.27			Enterococcus faecalis
548	D3-A-7-49	CD2	mGAM	7	mGAM	6	aerobic	Enterococcus gallinarum	2.19			Enterococcus gallinarum
549	D3-A-7-50	CD2	mGAM	7	mGAM	6	aerobic	Enterococcus avium	2.08			Enterococcus avium
550	D3-A-7-51	CD2	mGAM	7	mGAM	6	aerobic	Enterococcus faecalis	2.36			Enterococcus faecalis
551	D3-A-7-52	CD2	mGAM	7	mGAM	6	aerobic	Enterococcus gallinarum	2.2			Enterococcus gallinarum
552	D3-A-7-53	CD2	mGAM	7	mGAM	6	aerobic	Corynebacterium amycolatum	2.07			Corynebacterium amycolatum
553	D3-A-7-54	CD2	mGAM	7	mGAM	6	aerobic	Morganella morganii	2.07			Morganella morganii
554	D3-A-7-55	CD2	mGAM	7	mGAM	6	aerobic	Enterococcus faecalis	2.34			Enterococcus faecalis
555	D3-A-7-56	CD2	mGAM	7	mGAM	6	aerobic	Enterococcus gallinarum	2.31			Enterococcus gallinarum
556	D3-A-7-57	CD2	mGAM	7	mGAM	6	aerobic	Enterococcus faecalis	2.18			Enterococcus faecalis
557	D3-A-7-58	CD2	mGAM	7	mGAM	6	aerobic	No Organism Identification Possible	1.69	Corynebacterium amycolatum	1	Corynebacterium amycolatum	PQ222976
558	D3-A-7-59	CD2	mGAM	7	mGAM	6	aerobic	Enterococcus faecalis	2.33			Enterococcus faecalis
559	D3-A-7-60	CD2	mGAM	7	mGAM	6	aerobic	Enterococcus faecalis	2.28			Enterococcus faecalis
560	D3-A-7-61	CD2	mGAM	7	mGAM	6	aerobic	Enterococcus faecalis	2.3			Enterococcus faecalis
561	D3-A-7-62	CD2	mGAM	7	mGAM	6	aerobic	Enterococcus faecalis	2.42			Enterococcus faecalis
562	D3-A-7-63	CD2	mGAM	7	mGAM	6	aerobic	Enterococcus faecalis	2.31			Enterococcus faecalis
563	D3-A-7-64	CD2	mGAM	7	mGAM	6	aerobic	Enterococcus gallinarum	1.73			Enterococcus gallinarum
564	D3-A-7-65	CD2	mGAM	7	mGAM	6	aerobic	Morganella morganii	2.03			Morganella morganii
565	D3-A-7-66	CD2	mGAM	7	mGAM	6	aerobic	Enterococcus gallinarum	2.27			Enterococcus gallinarum
566	D3-A-7-67	CD2	mGAM	7	mGAM	6	aerobic	Enterococcus faecalis	2.35			Enterococcus faecalis
567	D3-A-7-68	CD2	mGAM	7	mGAM	6	aerobic	Enterococcus avium	2.04			Enterococcus avium
568	D3-A-7-69	CD2	mGAM	7	mGAM	6	aerobic	Enterococcus faecalis	2.36			Enterococcus faecalis
569	D3-A-7-70	CD2	mGAM	7	mGAM	6	aerobic	Corynebacterium amycolatum	1.72			Corynebacterium amycolatum
570	D3-A-7-71	CD2	mGAM	7	mGAM	6	aerobic	Enterococcus faecalis	2.32			Enterococcus faecalis
571	D3-A-7-72	CD2	mGAM	7	mGAM	6	aerobic	Enterococcus gallinarum	1.87			Enterococcus gallinarum
572	D3-A-7-73	CD2	mGAM	7	mGAM	6	aerobic	Morganella morganii	2.06			Morganella morganii
573	D3-A-7-74	CD2	mGAM	7	mGAM	6	aerobic	Enterococcus avium	2.03			Enterococcus avium
574	D3-A-7-75	CD2	mGAM	7	mGAM	6	aerobic	Enterococcus avium	2.1			Enterococcus avium
575	D3-A-7-76	CD2	mGAM	7	mGAM	6	aerobic	Corynebacterium amycolatum	1.94			Corynebacterium amycolatum
576	D3-A-7-77	CD2	mGAM	7	mGAM	6	aerobic	Morganella morganii	2.13			Morganella morganii
577	D3-A-7-78	CD2	mGAM	7	mGAM	6	aerobic	Enterococcus gallinarum	2.1			Enterococcus gallinarum
578	D3-A-7-79	CD2	mGAM	7	mGAM	6	aerobic	Enterococcus faecalis	2.36			Enterococcus faecalis
579	D3-A-7-80	CD2	mGAM	7	mGAM	6	aerobic	Enterococcus gallinarum	2.24			Enterococcus gallinarum
580	D3-A-7-81	CD2	mGAM	7	mGAM	6	aerobic	Enterococcus avium	1.99			Enterococcus avium
581	D3-A-7-82	CD2	mGAM	7	mGAM	6	aerobic	Enterococcus faecalis	2.06			Enterococcus faecalis
582	D3-A-7-83	CD2	mGAM	7	mGAM	6	aerobic	Enterococcus faecalis	2.35			Enterococcus faecalis
583	D3-A-7-84	CD2	mGAM	7	mGAM	6	aerobic	Enterococcus gallinarum	2.26			Enterococcus gallinarum
584	D3-A-7-85	CD2	mGAM	7	mGAM	6	aerobic	Enterococcus faecalis	2.18			Enterococcus faecalis
585	D3-A-7-86	CD2	mGAM	7	mGAM	6	aerobic	Enterococcus faecalis	2.34			Enterococcus faecalis
586	D3-A-7-87	CD2	mGAM	7	mGAM	6	aerobic	Morganella morganii	2.05			Morganella morganii
587	D3-A-7-88	CD2	mGAM	7	mGAM	6	aerobic	Enterococcus faecalis	2.32			Enterococcus faecalis
588	D3-A-7-89	CD2	mGAM	7	mGAM	6	aerobic	No Organism Identification Possible	1.65	Enterococcus gallinarum	0.99	Enterococcus gallinarum	PQ222972				√
589	D3-A-7-92	CD2	mGAM	7	mGAM	6	aerobic	Enterococcus faecalis	2.29			Enterococcus faecalis
590	D3-A-7-95	CD2	mGAM	7	mGAM	6	aerobic	Corynebacterium amycolatum	1.86			Corynebacterium amycolatum
591	D3-A-10-1	CD2	BCT	10	mGAM	6	aerobic	Enterococcus avium	2.04			Enterococcus avium
592	D3-A-10-2	CD2	BCT	10	mGAM	6	aerobic	Corynebacterium amycolatum	1.85			Corynebacterium amycolatum
593	D3-A-10-4	CD2	BCT	10	mGAM	6	aerobic	Corynebacterium amycolatum	2.02			Corynebacterium amycolatum
594	D3-A-10-6	CD2	BCT	10	mGAM	6	aerobic	Enterococcus avium	2.16			Enterococcus avium
595	D3-A-10-7	CD2	BCT	10	mGAM	6	aerobic	Enterococcus avium	2.23			Enterococcus avium
596	D3-A-10-8	CD2	BCT	10	mGAM	6	aerobic	Enterococcus avium	2.21			Enterococcus avium
597	D3-A-10-10	CD2	BCT	10	mGAM	6	aerobic	Corynebacterium amycolatum	2.03			Corynebacterium amycolatum
598	D3-A-10-11	CD2	BCT	10	mGAM	6	aerobic	Enterococcus avium	2.22			Enterococcus avium
599	D3-A-10-12	CD2	BCT	10	mGAM	6	aerobic	Enterococcus avium	2.23			Enterococcus avium
600	D3-A-10-13	CD2	BCT	10	mGAM	6	aerobic	Enterococcus avium	2.18			Enterococcus avium
601	D3-A-10-14	CD2	BCT	10	mGAM	6	aerobic	Enterococcus avium	2.18			Enterococcus avium
602	D3-A-10-15	CD2	BCT	10	mGAM	6	aerobic	Enterococcus avium	2.27			Enterococcus avium
603	D3-A-10-16	CD2	BCT	10	mGAM	6	aerobic	Enterococcus avium	2.16			Enterococcus avium
604	D3-A-10-17	CD2	BCT	10	mGAM	6	aerobic	Enterococcus avium	2.17			Enterococcus avium
605	D3-A-10-18	CD2	BCT	10	mGAM	6	aerobic	Enterococcus gallinarum	2.17			Enterococcus gallinarum
606	D3-A-10-19	CD2	BCT	10	mGAM	6	aerobic	Enterococcus avium	2.11			Enterococcus avium
607	D3-A-10-20	CD2	BCT	10	mGAM	6	aerobic	Escherichia coli	2.14			Escherichia coli
608	D3-A-10-21	CD2	BCT	10	mGAM	6	aerobic	Morganella morganii	2.32			Morganella morganii
609	D3-A-10-22	CD2	BCT	10	mGAM	6	aerobic	Enterococcus avium	2.17			Enterococcus avium
610	D3-A-10-23	CD2	BCT	10	mGAM	6	aerobic	Enterococcus avium	1.71			Enterococcus avium
611	D3-A-10-24	CD2	BCT	10	mGAM	6	aerobic	No Organism Identification Possible	1.57	Corynebacterium amycolatum	1	Corynebacterium amycolatum	PQ222965
612	D3-A-10-25	CD2	mGAM	10	mGAM	6	aerobic	Morganella morganii	2.01			Morganella morganii
613	D3-A-10-26	CD2	mGAM	10	mGAM	6	aerobic	Corynebacterium amycolatum	1.99			Corynebacterium amycolatum
614	D3-A-10-27	CD2	mGAM	10	mGAM	6	aerobic	Enterococcus avium	2.09			Enterococcus avium
615	D3-A-10-28	CD2	mGAM	10	mGAM	6	aerobic	Enterococcus gallinarum	2.23			Enterococcus gallinarum
616	D3-A-10-29	CD2	mGAM	10	mGAM	6	aerobic	No Organism Identification Possible	1.41	Corynebacterium amycolatum	1	Corynebacterium amycolatum	PQ222967
617	D3-A-10-31	CD2	mGAM	10	mGAM	6	aerobic	Corynebacterium amycolatum	1.9			Corynebacterium amycolatum
618	D3-A-10-32	CD2	mGAM	10	mGAM	6	aerobic	Morganella morganii	2.08			Morganella morganii
619	D3-A-10-33	CD2	mGAM	10	mGAM	6	aerobic	Corynebacterium amycolatum	2.03			Corynebacterium amycolatum
620	D3-A-10-34	CD2	mGAM	10	mGAM	6	aerobic	Corynebacterium amycolatum	1.87			Corynebacterium amycolatum
621	D3-A-10-35	CD2	mGAM	10	mGAM	6	aerobic	Morganella morganii	2.27			Morganella morganii
622	D3-A-10-36	CD2	mGAM	10	mGAM	6	aerobic	Corynebacterium amycolatum	2.05			Corynebacterium amycolatum
623	D3-A-10-37	CD2	mGAM	10	mGAM	6	aerobic	Enterococcus gallinarum	2.13			Enterococcus gallinarum
624	D3-A-10-39	CD2	mGAM	10	mGAM	6	aerobic	Corynebacterium amycolatum	2.08			Corynebacterium amycolatum
625	D3-A-10-40	CD2	mGAM	10	mGAM	6	aerobic	Corynebacterium amycolatum	1.88			Corynebacterium amycolatum
626	D3-A-15-2	CD2	BCT	15	mGAM	6	aerobic	Escherichia coli	2.26			Escherichia coli
627	D3-A-15-3	CD2	BCT	15	mGAM	6	aerobic	Enterococcus avium	1.88			Enterococcus avium
628	D3-A-15-4	CD2	BCT	15	mGAM	6	aerobic	Corynebacterium amycolatum	2.15			Corynebacterium amycolatum
629	D3-A-15-5	CD2	BCT	15	mGAM	6	aerobic	Morganella morganii	2.27			Morganella morganii
630	D3-A-15-6	CD2	BCT	15	mGAM	6	aerobic	Enterococcus avium	1.84			Enterococcus avium
631	D3-A-15-7	CD2	BCT	15	mGAM	6	aerobic	Escherichia coli	2.37			Escherichia coli
632	D3-A-15-10	CD2	BCT	15	mGAM	6	aerobic	Escherichia coli	2.16			Escherichia coli
633	D3-A-15-12	CD2	BCT	15	mGAM	6	aerobic	Corynebacterium amycolatum	2.16			Corynebacterium amycolatum
634	D3-A-15-13	CD2	BCT	15	mGAM	6	aerobic	Morganella morganii	2.32			Morganella morganii
635	D3-A-15-14	CD2	BCT	15	mGAM	6	aerobic	Escherichia coli	2.15			Escherichia coli
636	D3-A-15-15	CD2	BCT	15	mGAM	6	aerobic	Corynebacterium amycolatum	2.12			Corynebacterium amycolatum
637	D3-A-15-16	CD2	BCT	15	mGAM	6	aerobic	Corynebacterium amycolatum	2.12			Corynebacterium amycolatum
638	D3-A-15-17	CD2	BCT	15	mGAM	6	aerobic	Escherichia coli	2.14			Escherichia coli
639	D3-A-15-18	CD2	BCT	15	mGAM	6	aerobic	Enterococcus gallinarum	2.22			Enterococcus gallinarum
640	D3-A-15-19	CD2	BCT	15	mGAM	6	aerobic	Corynebacterium amycolatum	2.19			Corynebacterium amycolatum
641	D3-A-15-20	CD2	BCT	15	mGAM	6	aerobic	Escherichia coli	2.09			Escherichia coli
642	D3-A-15-21	CD2	BCT	15	mGAM	6	aerobic	Corynebacterium amycolatum	2.18			Corynebacterium amycolatum
643	D3-A-15-22	CD2	BCT	15	mGAM	6	aerobic	Enterococcus avium	2.13			Enterococcus avium
644	D3-A-15-23	CD2	BCT	15	mGAM	6	aerobic	Enterococcus avium	2.14			Enterococcus avium
645	D3-A-15-25	CD2	mGAM	15	mGAM	6	aerobic	Corynebacterium amycolatum	2.08			Corynebacterium amycolatum
646	D3-A-15-27	CD2	mGAM	15	mGAM	6	aerobic	Morganella morganii	2.36			Morganella morganii
647	D3-A-15-28	CD2	mGAM	15	mGAM	6	aerobic	Corynebacterium amycolatum	1.96			Corynebacterium amycolatum
648	D3-A-15-29	CD2	mGAM	15	mGAM	6	aerobic	Morganella morganii	2.16			Morganella morganii
649	D3-A-15-30	CD2	mGAM	15	mGAM	6	aerobic	Corynebacterium amycolatum	1.91			Corynebacterium amycolatum
650	D3-A-15-31	CD2	mGAM	15	mGAM	6	aerobic	Morganella morganii	2.1			Morganella morganii
651	D3-A-20-1	CD2	BCT	20	mGAM	6	aerobic	No Organism Identification Possible	1.46	Bacillus subtilis	1	Bacillus subtilis	PQ222969
652	D3-A-20-2	CD2	BCT	20	mGAM	6	aerobic	No Organism Identification Possible	1.5	Bacillus subtilis	1	Bacillus subtilis	PQ222971
653	D3-A-20-3	CD2	BCT	20	mGAM	6	aerobic	No Organism Identification Possible	1.34	Bacillus subtilis	1	Bacillus subtilis	PQ222974
654	D3-A-20-4	CD2	BCT	20	mGAM	6	aerobic	Escherichia coli	2.07			Escherichia coli
655	D3-A-20-5	CD2	BCT	20	mGAM	6	aerobic	Escherichia coli	2.39			Escherichia coli
656	D3-A-20-9	CD2	BCT	20	mGAM	6	aerobic	Corynebacterium amycolatum	2.01			Corynebacterium amycolatum
657	D3-A-20-10	CD2	BCT	20	mGAM	6	aerobic	Enterococcus avium	2.1			Enterococcus avium
658	D3-A-20-11	CD2	BCT	20	mGAM	6	aerobic	Escherichia coli	2.29			Escherichia coli
659	D3-A-20-12	CD2	BCT	20	mGAM	6	aerobic	Escherichia coli	2.28			Escherichia coli
660	D3-A-20-13	CD2	BCT	20	mGAM	6	aerobic	Enterococcus avium	2.13			Enterococcus avium
661	D3-A-20-14	CD2	BCT	20	mGAM	6	aerobic	Corynebacterium amycolatum	2.13			Corynebacterium amycolatum
662	D3-A-20-15	CD2	BCT	20	mGAM	6	aerobic	Enterococcus avium	2.22			Enterococcus avium
663	D3-A-20-16	CD2	BCT	20	mGAM	6	aerobic	Escherichia coli	2.27			Escherichia coli
664	D3-A-20-17	CD2	BCT	20	mGAM	6	aerobic	Escherichia coli	2.35			Escherichia coli
665	D3-A-20-18	CD2	BCT	20	mGAM	6	aerobic	Escherichia coli	2.27			Escherichia coli
666	D3-A-20-19	CD2	BCT	20	mGAM	6	aerobic	Corynebacterium amycolatum	2			Corynebacterium amycolatum
667	D3-A-20-20	CD2	BCT	20	mGAM	6	aerobic	Corynebacterium amycolatum	2.11			Corynebacterium amycolatum
668	D3-A-20-21	CD2	BCT	20	mGAM	6	aerobic	Escherichia coli	2.19			Escherichia coli
669	D3-A-20-22	CD2	BCT	20	mGAM	6	aerobic	Enterococcus avium	2.14			Enterococcus avium
670	D3-A-20-23	CD2	BCT	20	mGAM	6	aerobic	Escherichia coli	2.31			Escherichia coli
671	D3-A-20-24	CD2	BCT	20	mGAM	6	aerobic	Escherichia coli	2.06			Escherichia coli
672	D3-A-20-25	CD2	BCT	20	mGAM	6	aerobic	Escherichia coli	2.02			Escherichia coli
673	D3-A-20-26	CD2	BCT	20	mGAM	6	aerobic	Escherichia coli	2.05			Escherichia coli
674	D3-A-20-27	CD2	BCT	20	mGAM	6	aerobic	Corynebacterium amycolatum	1.74			Corynebacterium amycolatum
675	D3-A-20-28	CD2	BCT	20	mGAM	6	aerobic	Enterococcus avium	2.02			Enterococcus avium
676	D3-A-20-29	CD2	BCT	20	mGAM	6	aerobic	Enterococcus gallinarum	2.26			Enterococcus gallinarum
677	D3-A-20-30	CD2	BCT	20	mGAM	6	aerobic	Corynebacterium amycolatum	2.2			Corynebacterium amycolatum
678	D3-A-20-31	CD2	BCT	20	mGAM	6	aerobic	Escherichia coli	2.28			Escherichia coli
679	D3-A-20-32	CD2	BCT	20	mGAM	6	aerobic	Escherichia coli	2.2			Escherichia coli
680	D3-A-20-33	CD2	mGAM	20	mGAM	6	aerobic	Morganella morganii	2.22			Morganella morganii
681	D3-A-20-34	CD2	mGAM	20	mGAM	6	aerobic	Morganella morganii	2.16			Morganella morganii
682	D3-A-20-35	CD2	mGAM	20	mGAM	6	aerobic	Corynebacterium amycolatum	1.91			Corynebacterium amycolatum
683	D3-A-20-36	CD2	mGAM	20	mGAM	6	aerobic	Morganella morganii	2.16			Morganella morganii
684	D3-A-20-37	CD2	mGAM	20	mGAM	6	aerobic	Escherichia coli	2.12			Escherichia coli
685	D3-A-20-38	CD2	mGAM	20	mGAM	6	aerobic	Morganella morganii	2.33			Morganella morganii
686	D3-A-20-39	CD2	mGAM	20	mGAM	6	aerobic	Enterococcus avium	2.22			Enterococcus avium
687	D3-A-20-40	CD2	mGAM	20	mGAM	6	aerobic	Enterococcus avium	2.1			Enterococcus avium
688	D3-A-20-41	CD2	mGAM	20	mGAM	6	aerobic	Morganella morganii	2.11			Morganella morganii
689	D3-A-20-42	CD2	mGAM	20	mGAM	6	aerobic	Enterococcus gallinarum	2.16			Enterococcus gallinarum
690	D3-A-20-43	CD2	mGAM	20	mGAM	6	aerobic	Corynebacterium amycolatum	2.02			Corynebacterium amycolatum
691	D3-A-20-44	CD2	mGAM	20	mGAM	6	aerobic	Morganella morganii	2.16			Morganella morganii
692	D3-A-20-45	CD2	mGAM	20	mGAM	6	aerobic	Enterococcus avium	2.04			Enterococcus avium
693	D3-A-20-46	CD2	mGAM	20	mGAM	6	aerobic	Enterococcus gallinarum	2.09			Enterococcus gallinarum
694	D3-A-20-47	CD2	mGAM	20	mGAM	6	aerobic	Morganella morganii	2.28			Morganella morganii
695	D3-A-20-48	CD2	mGAM	20	mGAM	6	aerobic	Morganella morganii	2.36			Morganella morganii
696	D3-A-20-49	CD2	mGAM	20	mGAM	6	aerobic	Morganella morganii	2.23			Morganella morganii
697	D3-A-20-50	CD2	mGAM	20	mGAM	6	aerobic	Morganella morganii	2.03			Morganella morganii
698	D3-A-20-51	CD2	mGAM	20	mGAM	6	aerobic	Morganella morganii	2.39			Morganella morganii
699	D3-A-20-52	CD2	mGAM	20	mGAM	6	aerobic	Morganella morganii	2.31			Morganella morganii
700	D3-A-20-53	CD2	mGAM	20	mGAM	6	aerobic	Corynebacterium amycolatum	2.09			Corynebacterium amycolatum
701	D3-A-20-54	CD2	mGAM	20	mGAM	6	aerobic	Escherichia coli	2.07			Escherichia coli
702	D3-A-20-55	CD2	mGAM	20	mGAM	6	aerobic	Enterococcus avium	2.15			Enterococcus avium
703	D3-A-20-56	CD2	mGAM	20	mGAM	6	aerobic	Morganella morganii	2.22			Morganella morganii
704	D3-A-29-1	CD2	BCT	29	mGAM	6	aerobic	Enterococcus avium	2.19			Enterococcus avium
705	D3-A-29-3	CD2	BCT	29	mGAM	6	aerobic	No Organism Identification Possible	1.69	Enterococcus gallinarum	0.99	Enterococcus gallinarum	PQ222977
706	D3-A-29-4	CD2	BCT	29	mGAM	6	aerobic	Enterococcus gallinarum	2.15			Enterococcus gallinarum
707	D3-A-29-5	CD2	BCT	29	mGAM	6	aerobic	Enterococcus avium	2.1			Enterococcus avium
708	D3-A-29-6	CD2	BCT	29	mGAM	6	aerobic	Enterococcus avium	2.07			Enterococcus avium
709	D3-A-29-7	CD2	BCT	29	mGAM	6	aerobic	Enterococcus gallinarum	1.71			Enterococcus gallinarum
710	D3-A-29-9	CD2	BCT	29	mGAM	6	aerobic	Enterococcus gallinarum	1.88			Enterococcus gallinarum
711	D3-A-29-11	CD2	BCT	29	mGAM	6	aerobic	Corynebacterium aurimucosum	1.79			Corynebacterium aurimucosum
712	D3-A-29-13	CD2	BCT	29	mGAM	6	aerobic	Enterococcus avium	2.18			Enterococcus avium
713	D3-A-29-14	CD2	BCT	29	mGAM	6	aerobic	Enterococcus gallinarum	2.08			Enterococcus gallinarum
714	D3-A-29-15	CD2	BCT	29	mGAM	6	aerobic	Enterococcus avium	2.01			Enterococcus avium
715	D3-A-29-17	CD2	BCT	29	mGAM	6	aerobic	Enterococcus gallinarum	2.07			Enterococcus gallinarum
716	D3-A-29-18	CD2	BCT	29	mGAM	6	aerobic	Enterococcus avium	2.21			Enterococcus avium
717	D3-A-29-21	CD2	BCT	29	mGAM	6	aerobic	Morganella morganii	2.43			Morganella morganii
718	D3-A-29-22	CD2	BCT	29	mGAM	6	aerobic	Corynebacterium aurimucosum	1.93			Corynebacterium aurimucosum
719	D3-A-29-24	CD2	BCT	29	mGAM	6	aerobic	Enterococcus avium	2.21			Enterococcus avium
720	D3-A-29-26	CD2	BCT	29	mGAM	6	aerobic	Enterococcus avium	2.05			Enterococcus avium
721	D3-A-29-29	CD2	BCT	29	mGAM	6	aerobic	Escherichia coli	2.25			Escherichia coli
722	D3-A-29-30	CD2	BCT	29	mGAM	6	aerobic	Corynebacterium aurimucosum	1.72			Corynebacterium aurimucosum
723	D3-A-29-32	CD2	BCT	29	mGAM	6	aerobic	Enterococcus gallinarum	2.03			Enterococcus gallinarum
724	D3-A-29-34	CD2	mGAM	29	mGAM	6	aerobic	Escherichia coli	2.29			Escherichia coli
725	D3-A-29-35	CD2	mGAM	29	mGAM	6	aerobic	Enterococcus avium	2.04			Enterococcus avium
726	D3-A-29-37	CD2	mGAM	29	mGAM	6	aerobic	Morganella morganii	2.43			Morganella morganii
727	D3-A-29-38	CD2	mGAM	29	mGAM	6	aerobic	Enterococcus faecalis	2.37			Enterococcus faecalis
728	D3-A-29-39	CD2	mGAM	29	mGAM	6	aerobic	Morganella morganii	2.24			Morganella morganii
729	D3-A-29-40	CD2	mGAM	29	mGAM	6	aerobic	Escherichia coli	2.28			Escherichia coli
730	D3-A-29-41	CD2	mGAM	29	mGAM	6	aerobic	Morganella morganii	2.39			Morganella morganii
731	D3-A-29-42	CD2	mGAM	29	mGAM	6	aerobic	Enterococcus faecalis	2.37			Enterococcus faecalis
732	D3-A-29-43	CD2	mGAM	29	mGAM	6	aerobic	Morganella morganii	2.34			Morganella morganii
733	D3-A-29-44	CD2	mGAM	29	mGAM	6	aerobic	Corynebacterium amycolatum	2.08			Corynebacterium amycolatum
734	D3-A-29-45	CD2	mGAM	29	mGAM	6	aerobic	Enterococcus faecalis	2.28			Enterococcus faecalis
735	D3-A-29-46	CD2	mGAM	29	mGAM	6	aerobic	Escherichia coli	2.21			Escherichia coli
736	D3-A-29-48	CD2	mGAM	29	mGAM	6	aerobic	Corynebacterium amycolatum	2			Corynebacterium amycolatum
737	D4-A-0-1	CD3	None	0	mGAM	7	aerobic	Rothia mucilaginosa	2.15			Rothia mucilaginosa
738	D4-A-0-2	CD3	None	0	mGAM	7	aerobic	Lactococcus garvieae	2.26			Lactococcus garvieae
739	D4-A-0-5	CD3	None	0	mGAM	7	aerobic	Streptococcus agalactiae	2.42			Streptococcus agalactiae
740	D4-A-0-6	CD3	None	0	mGAM	7	aerobic	Escherichia coli	2.25			Escherichia coli
741	D4-A-0-7	CD3	None	0	mGAM	7	aerobic	Enterococcus avium	1.91			Enterococcus avium
742	D4-A-0-12	CD3	None	0	mGAM	7	aerobic	Streptococcus parasanguinis	1.82			Streptococcus parasanguinis
743	D4-A-0-13	CD3	None	0	mGAM	7	aerobic	Enterococcus faecium	2.3			Enterococcus faecium
744	D4-A-0-21	CD3	None	0	mGAM	6	aerobic	Enterococcus faecium	2.31			Enterococcus faecium
745	D4-A-0-25	CD3	None	0	mGAM	6	aerobic	Enterococcus faecalis	1.89			Enterococcus faecalis
746	D4-A-0-26	CD3	None	0	mGAM	6	aerobic	Enterococcus faecalis	2.15			Enterococcus faecalis
747	D4-A-0-27	CD3	None	0	mGAM	6	aerobic	Enterococcus faecalis	2.36			Enterococcus faecalis
748	D4-A-0-28	CD3	None	0	mGAM	6	aerobic	Lactococcus garvieae	1.83			Lactococcus garvieae
749	D4-A-0-29	CD3	None	0	mGAM	6	aerobic	Enterococcus faecium	2.23			Enterococcus faecium
750	D4-A-0-30	CD3	None	0	mGAM	6	aerobic	Enterococcus faecium	2.43			Enterococcus faecium
751	D4-A-0-31	CD3	None	0	mGAM	6	aerobic	Enterococcus faecium	2.26			Enterococcus faecium
752	D4-A-0-34	CD3	None	0	mGAM	6	aerobic	Enterococcus faecium	2.3			Enterococcus faecium
753	D4-A-0-35	CD3	None	0	mGAM	6	aerobic	Enterococcus faecium	2.44			Enterococcus faecium
754	D4-A-0-36	CD3	None	0	mGAM	6	aerobic	Enterococcus faecium	2.46			Enterococcus faecium
755	D4-A-0-37	CD3	None	0	mGAM	6	aerobic	Escherichia coli	2.03			Escherichia coli
756	D4-A-0-39	CD3	None	0	mGAM	6	aerobic	Enterococcus faecium	2			Enterococcus faecium
757	D4-A-0-41	CD3	None	0	mGAM	5	aerobic	Enterococcus faecium	2.44			Enterococcus faecium
758	D4-A-0-42	CD3	None	0	mGAM	5	aerobic	Escherichia coli	2.22			Escherichia coli
759	D4-A-0-45	CD3	None	0	mGAM	5	aerobic	Enterococcus faecium	2.31			Enterococcus faecium
760	D4-A-0-46	CD3	None	0	mGAM	5	aerobic	Enterococcus faecalis	2.17			Enterococcus faecalis
761	D4-A-3-1	CD3	BCT	3	mGAM	8	aerobic	Enterococcus faecalis	2.29			Enterococcus faecalis
762	D4-A-3-3	CD3	BCT	3	mGAM	8	aerobic	Escherichia coli	2.2			Escherichia coli
763	D4-A-3-4	CD3	BCT	3	mGAM	8	aerobic	Enterococcus faecalis	2.36			Enterococcus faecalis
764	D4-A-3-5	CD3	BCT	3	mGAM	8	aerobic	Escherichia coli	2.22			Escherichia coli
765	D4-A-3-6	CD3	BCT	3	mGAM	8	aerobic	Enterococcus faecalis	2.3			Enterococcus faecalis
766	D4-A-3-7	CD3	BCT	3	mGAM	8	aerobic	Enterococcus faecalis	2.27			Enterococcus faecalis
767	D4-A-3-9	CD3	BCT	3	mGAM	7	aerobic	Escherichia coli	1.75			Escherichia coli
768	D4-A-3-10	CD3	BCT	3	mGAM	7	aerobic	Lactococcus garvieae	1.7			Lactococcus garvieae
769	D4-A-3-12	CD3	BCT	3	mGAM	7	aerobic	Enterococcus faecium	2.36			Enterococcus faecium
770	D4-A-3-13	CD3	BCT	3	mGAM	7	aerobic	Escherichia coli	1.88			Escherichia coli
771	D4-A-3-14	CD3	BCT	3	mGAM	7	aerobic	Escherichia coli	2.06			Escherichia coli
772	D4-A-3-15	CD3	BCT	3	mGAM	7	aerobic	Enterococcus avium	1.92			Enterococcus avium
773	D4-A-3-17	CD3	BCT	3	mGAM	7	aerobic	Escherichia coli	2.14			Escherichia coli
774	D4-A-3-19	CD3	BCT	3	mGAM	7	aerobic	Enterococcus faecium	2.23			Enterococcus faecium
775	D4-A-3-20	CD3	BCT	3	mGAM	7	aerobic	Escherichia coli	2.17			Escherichia coli
776	D4-A-3-23	CD3	BCT	3	mGAM	7	aerobic	Streptococcus salivarius	2.28			Streptococcus salivarius
777	D4-A-3-26	CD3	BCT	3	mGAM	7	aerobic	Escherichia coli	2.06			Escherichia coli
778	D4-A-3-27	CD3	BCT	3	mGAM	7	aerobic	Enterococcus faecium	2.32			Enterococcus faecium
779	D4-A-3-28	CD3	BCT	3	mGAM	7	aerobic	Enterococcus gallinarum	2.09			Enterococcus gallinarum					√
780	D4-A-3-29	CD3	BCT	3	mGAM	7	aerobic	No Organism Identification Possible	1.54	Lactococcus garvieae	0.99	Lactococcus garvieae	PQ222923
781	D4-A-3-30	CD3	BCT	3	mGAM	7	aerobic	Lactococcus garvieae	1.8			Lactococcus garvieae
782	D4-A-3-31	CD3	BCT	3	mGAM	7	aerobic	Lactococcus garvieae	1.79			Lactococcus garvieae
783	D4-A-3-32	CD3	BCT	3	mGAM	7	aerobic	Enterococcus faecium	2.43			Enterococcus faecium
784	D4-A-3-33	CD3	BCT	3	mGAM	6	aerobic	Enterococcus faecium	2.44			Enterococcus faecium
785	D4-A-3-34	CD3	BCT	3	mGAM	6	aerobic	Escherichia coli	1.98			Escherichia coli
786	D4-A-3-35	CD3	BCT	3	mGAM	6	aerobic	Lactococcus garvieae	1.88			Lactococcus garvieae
787	D4-A-3-36	CD3	BCT	3	mGAM	6	aerobic	Enterococcus faecium	2.19			Enterococcus faecium
788	D4-A-3-37	CD3	BCT	3	mGAM	6	aerobic	Escherichia coli	2.2			Escherichia coli
789	D4-A-3-38	CD3	BCT	3	mGAM	6	aerobic	Escherichia coli	2.1			Escherichia coli
790	D4-A-3-40	CD3	BCT	3	mGAM	6	aerobic	Enterococcus faecium	2.35			Enterococcus faecium
791	D4-A-3-41	CD3	BCT	3	mGAM	6	aerobic	Lactococcus garvieae	1.73			Lactococcus garvieae
792	D4-A-3-42	CD3	BCT	3	mGAM	6	aerobic	Escherichia coli	2.06			Escherichia coli
793	D4-A-3-44	CD3	BCT	3	mGAM	6	aerobic	Lactococcus garvieae	2.03			Lactococcus garvieae
794	D4-A-3-45	CD3	BCT	3	mGAM	6	aerobic	Lactococcus garvieae	2.2			Lactococcus garvieae
795	D4-A-3-46	CD3	BCT	3	mGAM	6	aerobic	Escherichia coli	2.05			Escherichia coli
796	D4-A-3-47	CD3	BCT	3	mGAM	6	aerobic	Enterococcus faecium	2.2			Enterococcus faecium
797	D4-A-3-48	CD3	BCT	3	mGAM	6	aerobic	Lactococcus garvieae	2.19			Lactococcus garvieae
798	D4-A-3-49	CD3	mGAM	3	mGAM	8	aerobic	Enterococcus faecium	2.45			Enterococcus faecium
799	D4-A-3-51	CD3	mGAM	3	mGAM	8	aerobic	Lactococcus garvieae	1.8			Lactococcus garvieae
800	D4-A-3-53	CD3	mGAM	3	mGAM	8	aerobic	Escherichia coli	2.06			Escherichia coli
801	D4-A-3-54	CD3	mGAM	3	mGAM	8	aerobic	Escherichia coli	1.85			Escherichia coli
802	D4-A-3-55	CD3	mGAM	3	mGAM	7	aerobic	Lactococcus garvieae	2.05			Lactococcus garvieae
803	D4-A-3-57	CD3	mGAM	3	mGAM	7	aerobic	Enterococcus faecium	2.39			Enterococcus faecium
804	D4-A-3-59	CD3	mGAM	3	mGAM	7	aerobic	Escherichia coli	2.11			Escherichia coli
805	D4-A-3-60	CD3	mGAM	3	mGAM	7	aerobic	Lactococcus garvieae	2.22			Lactococcus garvieae
806	D4-A-3-62	CD3	mGAM	3	mGAM	7	aerobic	Enterococcus faecium	2.37			Enterococcus faecium
807	D4-A-3-64	CD3	mGAM	3	mGAM	7	aerobic	Enterococcus faecium	2.21			Enterococcus faecium
808	D4-A-3-65	CD3	mGAM	3	mGAM	7	aerobic	No Organism Identification Possible	1.61	Lactococcus garvieae	0.99	Lactococcus garvieae	PQ222926
809	D4-A-3-68	CD3	mGAM	3	mGAM	7	aerobic	Lactococcus garvieae	1.71			Lactococcus garvieae
810	D4-A-3-72	CD3	mGAM	3	mGAM	7	aerobic	Escherichia coli	1.84			Escherichia coli
811	D4-A-3-74	CD3	mGAM	3	mGAM	6	aerobic	Enterococcus faecium	2.43			Enterococcus faecium
812	D4-A-3-75	CD3	mGAM	3	mGAM	6	aerobic	Enterococcus faecium	2.27			Enterococcus faecium
813	D4-A-3-78	CD3	mGAM	3	mGAM	6	aerobic	Enterococcus faecium	2.22			Enterococcus faecium
814	D4-A-3-80	CD3	mGAM	3	mGAM	6	aerobic	Lactococcus garvieae	1.98			Lactococcus garvieae
815	D4-A-3-81	CD3	mGAM	3	mGAM	6	aerobic	Enterococcus faecium	2.33			Enterococcus faecium
816	D4-A-3-82	CD3	mGAM	3	mGAM	6	aerobic	Enterococcus faecium	2.27			Enterococcus faecium
817	D4-A-3-83	CD3	mGAM	3	mGAM	6	aerobic	Escherichia coli	1.83			Escherichia coli
818	D4-A-3-84	CD3	mGAM	3	mGAM	6	aerobic	Lactococcus garvieae	2.22			Lactococcus garvieae
819	D4-A-3-85	CD3	mGAM	3	mGAM	6	aerobic	Enterococcus faecium	2.37			Enterococcus faecium
820	D4-A-3-86	CD3	mGAM	3	mGAM	6	aerobic	Enterococcus faecium	2.3			Enterococcus faecium
821	D4-A-3-87	CD3	mGAM	3	mGAM	6	aerobic	Lactococcus garvieae	2.18			Lactococcus garvieae
822	D4-A-3-88	CD3	mGAM	3	mGAM	6	aerobic	Enterococcus faecium	2.38			Enterococcus faecium
823	D4-A-3-89	CD3	mGAM	3	mGAM	6	aerobic	Enterococcus faecium	2.33			Enterococcus faecium
824	D4-A-3-90	CD3	mGAM	3	mGAM	6	aerobic	Escherichia coli	2.07			Escherichia coli
825	D4-A-3-91	CD3	mGAM	3	mGAM	6	aerobic	Enterococcus faecium	2.34			Enterococcus faecium
826	D4-A-3-92	CD3	mGAM	3	mGAM	6	aerobic	Enterococcus faecium	2.5			Enterococcus faecium
827	D4-A-3-93	CD3	mGAM	3	mGAM	6	aerobic	Enterococcus faecium	2.43			Enterococcus faecium
828	D4-A-7-2	CD3	BCT	7	mGAM	6	aerobic	Enterococcus gallinarum	2.31			Enterococcus gallinarum
829	D4-A-7-4	CD3	BCT	7	mGAM	6	aerobic	Enterococcus faecalis	2.31			Enterococcus faecalis
830	D4-A-7-5	CD3	BCT	7	mGAM	6	aerobic	Enterococcus faecium	2.29			Enterococcus faecium
831	D4-A-7-7	CD3	BCT	7	mGAM	6	aerobic	Escherichia coli	2.29			Escherichia coli
832	D4-A-7-10	CD3	BCT	7	mGAM	6	aerobic	Bacillus licheniformis	1.93			Bacillus licheniformis
833	D4-A-7-12	CD3	BCT	7	mGAM	6	aerobic	Escherichia coli	2.3			Escherichia coli
834	D4-A-7-13	CD3	BCT	7	mGAM	6	aerobic	Escherichia coli	2.08			Escherichia coli
835	D4-A-7-15	CD3	BCT	7	mGAM	6	aerobic	Enterococcus gallinarum	2.18			Enterococcus gallinarum
836	D4-A-7-16	CD3	BCT	7	mGAM	6	aerobic	Enterococcus dispar	2.13			Enterococcus dispar
837	D4-A-7-17	CD3	BCT	7	mGAM	6	aerobic	Escherichia coli	2.15			Escherichia coli
838	D4-A-7-19	CD3	BCT	7	mGAM	6	aerobic	Enterococcus faecium	2.31			Enterococcus faecium
839	D4-A-7-20	CD3	BCT	7	mGAM	6	aerobic	Escherichia coli	2.29			Escherichia coli
840	D4-A-7-21	CD3	BCT	7	mGAM	6	aerobic	Enterococcus dispar	2.35			Enterococcus dispar
841	D4-A-7-23	CD3	BCT	7	mGAM	6	aerobic	Escherichia coli	2.36			Escherichia coli
842	D4-A-7-26	CD3	BCT	7	mGAM	6	aerobic	Escherichia coli	2.22			Escherichia coli
843	D4-A-7-27	CD3	BCT	7	mGAM	6	aerobic	Enterococcus faecium	2.2			Enterococcus faecium
844	D4-A-7-28	CD3	BCT	7	mGAM	6	aerobic	Escherichia coli	2.08			Escherichia coli
845	D4-A-7-29	CD3	BCT	7	mGAM	6	aerobic	Escherichia coli	1.81			Escherichia coli
846	D4-A-7-30	CD3	BCT	7	mGAM	6	aerobic	Escherichia coli	2.12			Escherichia coli
847	D4-A-7-33	CD3	BCT	7	mGAM	6	aerobic	Escherichia coli	2.19			Escherichia coli
848	D4-A-7-34	CD3	BCT	7	mGAM	6	aerobic	Enterococcus dispar	2.36			Enterococcus dispar
849	D4-A-7-35	CD3	BCT	7	mGAM	6	aerobic	Escherichia coli	2.11			Escherichia coli
850	D4-A-7-36	CD3	BCT	7	mGAM	6	aerobic	Escherichia coli	2.08			Escherichia coli
851	D4-A-7-37	CD3	BCT	7	mGAM	6	aerobic	Escherichia coli	2.07			Escherichia coli
852	D4-A-7-38	CD3	BCT	7	mGAM	6	aerobic	Klebsiella pneumoniae	1.79			Klebsiella pneumoniae
853	D4-A-7-41	CD3	BCT	7	mGAM	6	aerobic	No Organism Identification Possible	1.32	Enterococcus avium	0.99	Enterococcus avium	PQ222929
854	D4-A-7-42	CD3	BCT	7	mGAM	6	aerobic	Escherichia coli	2.2			Escherichia coli
855	D4-A-7-43	CD3	BCT	7	mGAM	6	aerobic	Escherichia coli	2.15			Escherichia coli
856	D4-A-7-44	CD3	BCT	7	mGAM	6	aerobic	Bacillus licheniformis	1.89			Bacillus licheniformis
857	D4-A-7-45	CD3	BCT	7	mGAM	6	aerobic	Escherichia coli	2.18			Escherichia coli
858	D4-A-7-46	CD3	BCT	7	mGAM	6	aerobic	Escherichia coli	2.2			Escherichia coli
859	D4-A-7-49	CD3	mGAM	7	mGAM	6	aerobic	Vagococcus lutrae	1.94			Vagococcus lutrae
860	D4-A-7-50	CD3	mGAM	7	mGAM	6	aerobic	Escherichia coli	2.02			Escherichia coli
861	D4-A-7-51	CD3	mGAM	7	mGAM	6	aerobic	Enterococcus faecalis	2.34			Enterococcus faecalis
862	D4-A-7-53	CD3	mGAM	7	mGAM	6	aerobic	Vagococcus lutrae	1.83			Vagococcus lutrae
863	D4-A-7-54	CD3	mGAM	7	mGAM	6	aerobic	Enterococcus faecium	2.32			Enterococcus faecium
864	D4-A-7-56	CD3	mGAM	7	mGAM	6	aerobic	Vagococcus lutrae	1.95			Vagococcus lutrae
865	D4-A-7-62	CD3	mGAM	7	mGAM	6	aerobic	Escherichia coli	2.03			Escherichia coli
866	D4-A-7-63	CD3	mGAM	7	mGAM	6	aerobic	Enterococcus faecalis	2.31			Enterococcus faecalis
867	D4-A-7-64	CD3	mGAM	7	mGAM	6	aerobic	Enterococcus faecium	2.39			Enterococcus faecium
868	D4-A-7-65	CD3	mGAM	7	mGAM	6	aerobic	Enterococcus faecium	2.4			Enterococcus faecium
869	D4-A-7-66	CD3	mGAM	7	mGAM	6	aerobic	Escherichia coli	2.18			Escherichia coli
870	D4-A-7-67	CD3	mGAM	7	mGAM	6	aerobic	Enterococcus faecalis	2.27			Enterococcus faecalis
871	D4-A-7-68	CD3	mGAM	7	mGAM	6	aerobic	Enterococcus faecium	2.39			Enterococcus faecium
872	D4-A-7-70	CD3	mGAM	7	mGAM	6	aerobic	Enterococcus faecium	2.42			Enterococcus faecium
873	D4-A-7-72	CD3	mGAM	7	mGAM	6	aerobic	Enterococcus faecium	2.39			Enterococcus faecium
874	D4-A-7-73	CD3	mGAM	7	mGAM	6	aerobic	Enterococcus faecium	1.9			Enterococcus faecium
875	D4-A-7-74	CD3	mGAM	7	mGAM	6	aerobic	Enterococcus faecium	2.47			Enterococcus faecium
876	D4-A-7-76	CD3	mGAM	7	mGAM	6	aerobic	Vagococcus lutrae	1.77			Vagococcus lutrae
877	D4-A-7-77	CD3	mGAM	7	mGAM	6	aerobic	No Organism Identification Possible	1.63	Vagococcus fluvialis	0.99	Vagococcus fluvialis	PQ222931
878	D4-A-7-79	CD3	mGAM	7	mGAM	6	aerobic	Enterococcus faecium	2.31			Enterococcus faecium
879	D4-A-7-80	CD3	mGAM	7	mGAM	6	aerobic	Escherichia coli	1.73			Escherichia coli
880	D4-A-7-81	CD3	mGAM	7	mGAM	6	aerobic	Enterococcus faecium	2.31			Enterococcus faecium
881	D4-A-7-82	CD3	mGAM	7	mGAM	6	aerobic	Enterococcus faecium	2.13			Enterococcus faecium
882	D4-A-7-83	CD3	mGAM	7	mGAM	6	aerobic	Enterococcus faecium	2.4			Enterococcus faecium
883	D4-A-7-84	CD3	mGAM	7	mGAM	6	aerobic	Enterococcus faecium	2.33			Enterococcus faecium
884	D4-A-7-85	CD3	mGAM	7	mGAM	6	aerobic	Escherichia coli	2.09			Escherichia coli
885	D4-A-7-87	CD3	mGAM	7	mGAM	6	aerobic	Enterococcus avium	1.86			Enterococcus avium
886	D4-A-7-92	CD3	mGAM	7	mGAM	6	aerobic	Enterococcus faecium	2.06			Enterococcus faecium
887	D4-A-7-93	CD3	mGAM	7	mGAM	6	aerobic	Enterococcus faecalis	2.27			Enterococcus faecalis
888	D4-A-7-94	CD3	mGAM	7	mGAM	6	aerobic	Enterococcus faecium	2.3			Enterococcus faecium
889	D4-A-7-95	CD3	mGAM	7	mGAM	6	aerobic	Escherichia coli	2.19			Escherichia coli
890	D4-A-10-1	CD3	BCT	10	mGAM	6	aerobic	Enterococcus faecium	2.32			Enterococcus faecium
891	D4-A-10-5	CD3	BCT	10	mGAM	6	aerobic	Enterococcus dispar	1.79			Enterococcus dispar
892	D4-A-10-6	CD3	BCT	10	mGAM	6	aerobic	Enterococcus faecium	2.19			Enterococcus faecium
893	D4-A-10-7	CD3	BCT	10	mGAM	6	aerobic	Enterococcus casseliflavus	2.19			Enterococcus casseliflavus
894	D4-A-10-8	CD3	BCT	10	mGAM	6	aerobic	Escherichia coli	2.08			Escherichia coli
895	D4-A-10-10	CD3	BCT	10	mGAM	6	aerobic	No Organism Identification Possible	1.39	Vagococcus fluvialis	0.99	Vagococcus fluvialis	PQ222933
896	D4-A-10-13	CD3	BCT	10	mGAM	6	aerobic	Enterococcus avium	1.92			Enterococcus avium
897	D4-A-10-14	CD3	BCT	10	mGAM	6	aerobic	Enterococcus avium	2.07			Enterococcus avium
898	D4-A-10-15	CD3	BCT	10	mGAM	6	aerobic	Enterococcus faecium	2.03			Enterococcus faecium
899	D4-A-10-19	CD3	BCT	10	mGAM	6	aerobic	Enterococcus gallinarum	2.04			Enterococcus gallinarum
900	D4-A-10-20	CD3	BCT	10	mGAM	6	aerobic	Enterococcus dispar	2.3			Enterococcus dispar
901	D4-A-10-21	CD3	BCT	10	mGAM	6	aerobic	Vagococcus fluvialis	1.74			Vagococcus fluvialis
902	D4-A-10-22	CD3	BCT	10	mGAM	6	aerobic	Enterococcus dispar	2.28			Enterococcus dispar
903	D4-A-10-23	CD3	BCT	10	mGAM	6	aerobic	Bacillus licheniformis	1.88			Bacillus licheniformis
904	D4-A-10-25	CD3	BCT	10	mGAM	6	aerobic	Enterococcus dispar	2.38			Enterococcus dispar
905	D4-A-10-26	CD3	BCT	10	mGAM	6	aerobic	Escherichia coli	2.16			Escherichia coli
906	D4-A-10-27	CD3	BCT	10	mGAM	6	aerobic	Enterococcus faecium	2.35			Enterococcus faecium
907	D4-A-10-28	CD3	BCT	10	mGAM	6	aerobic	Enterococcus dispar	2.24			Enterococcus dispar
908	D4-A-10-30	CD3	BCT	10	mGAM	6	aerobic	Enterococcus faecium	2.32			Enterococcus faecium
909	D4-A-10-33	CD3	mGAM	10	mGAM	6	aerobic	No Organism Identification Possible	1.55	Vagococcus fluvialis	0.99	Vagococcus fluvialis	PQ222917
910	D4-A-10-34	CD3	mGAM	10	mGAM	6	aerobic	Enterococcus faecium	2.38			Enterococcus faecium
911	D4-A-10-35	CD3	mGAM	10	mGAM	6	aerobic	Escherichia coli	2.15			Escherichia coli
912	D4-A-10-37	CD3	mGAM	10	mGAM	6	aerobic	Enterococcus faecium	2.32			Enterococcus faecium
913	D4-A-10-38	CD3	mGAM	10	mGAM	6	aerobic	Enterococcus faecium	2.41			Enterococcus faecium
914	D4-A-10-39	CD3	mGAM	10	mGAM	6	aerobic	Enterococcus avium	1.95			Enterococcus avium
915	D4-A-10-40	CD3	mGAM	10	mGAM	6	aerobic	Enterococcus faecium	2.44			Enterococcus faecium
916	D4-A-10-41	CD3	mGAM	10	mGAM	6	aerobic	Enterococcus faecium	2.43			Enterococcus faecium
917	D4-A-10-45	CD3	mGAM	10	mGAM	6	aerobic	Vagococcus lutrae	2.08			Vagococcus lutrae
918	D4-A-10-46	CD3	mGAM	10	mGAM	6	aerobic	Enterococcus faecium	2.33			Enterococcus faecium
919	D4-A-10-47	CD3	mGAM	10	mGAM	6	aerobic	Vagococcus lutrae	2.07			Vagococcus lutrae
920	D4-A-10-48	CD3	mGAM	10	mGAM	6	aerobic	Vagococcus lutrae	1.81			Vagococcus lutrae
921	D4-A-10-49	CD3	mGAM	10	mGAM	6	aerobic	Enterococcus faecium	2.28			Enterococcus faecium
922	D4-A-10-50	CD3	mGAM	10	mGAM	6	aerobic	Enterococcus faecium	2.3			Enterococcus faecium
923	D4-A-10-51	CD3	mGAM	10	mGAM	6	aerobic	Enterococcus faecium	2.26			Enterococcus faecium
924	D4-A-10-52	CD3	mGAM	10	mGAM	6	aerobic	Enterococcus faecium	2.09			Enterococcus faecium
925	D4-A-10-54	CD3	mGAM	10	mGAM	6	aerobic	Enterococcus faecium	2.4			Enterococcus faecium
926	D4-A-10-55	CD3	mGAM	10	mGAM	6	aerobic	Enterococcus faecium	2.39			Enterococcus faecium
927	D4-A-15-1	CD3	BCT	15	mGAM	6	aerobic	Escherichia coli	2.25			Escherichia coli
928	D4-A-15-4	CD3	BCT	15	mGAM	6	aerobic	Vagococcus fluvialis	1.7			Vagococcus fluvialis
929	D4-A-15-6	CD3	BCT	15	mGAM	6	aerobic	Enterococcus dispar	2.27			Enterococcus dispar
930	D4-A-15-7	CD3	BCT	15	mGAM	6	aerobic	Enterococcus dispar	2.31			Enterococcus dispar
931	D4-A-15-8	CD3	BCT	15	mGAM	6	aerobic	Escherichia coli	2.06			Escherichia coli
932	D4-A-15-9	CD3	BCT	15	mGAM	6	aerobic	Vagococcus lutrae	1.76			Vagococcus lutrae
933	D4-A-15-10	CD3	BCT	15	mGAM	6	aerobic	Vagococcus lutrae	2			Vagococcus lutrae
934	D4-A-15-11	CD3	BCT	15	mGAM	6	aerobic	Enterococcus avium	1.81			Enterococcus avium
935	D4-A-15-12	CD3	BCT	15	mGAM	6	aerobic	Bacillus licheniformis	2.07			Bacillus licheniformis
936	D4-A-15-13	CD3	BCT	15	mGAM	6	aerobic	Vagococcus lutrae	2.12			Vagococcus lutrae
937	D4-A-15-16	CD3	BCT	15	mGAM	6	aerobic	No Organism Identification Possible	1.57	Vagococcus fluvialis	0.99	Vagococcus fluvialis	PQ222919
938	D4-A-15-19	CD3	BCT	15	mGAM	6	aerobic	Bacillus licheniformis	1.97			Bacillus licheniformis
939	D4-A-15-20	CD3	BCT	15	mGAM	6	aerobic	Vagococcus fluvialis	1.81			Vagococcus fluvialis
940	D4-A-15-21	CD3	BCT	15	mGAM	6	aerobic	Vagococcus lutrae	1.9			Vagococcus lutrae
941	D4-A-15-22	CD3	BCT	15	mGAM	6	aerobic	Escherichia coli	2.42			Escherichia coli
942	D4-A-15-23	CD3	BCT	15	mGAM	6	aerobic	Escherichia coli	2.29			Escherichia coli
943	D4-A-15-24	CD3	BCT	15	mGAM	6	aerobic	Escherichia coli	2.2			Escherichia coli
944	D4-A-15-25	CD3	BCT	15	mGAM	6	aerobic	Bacillus licheniformis	1.82			Bacillus licheniformis
945	D4-A-15-26	CD3	BCT	15	mGAM	6	aerobic	Bacillus licheniformis	1.86			Bacillus licheniformis
946	D4-A-15-27	CD3	BCT	15	mGAM	6	aerobic	Bacillus licheniformis	1.73			Bacillus licheniformis
947	D4-A-15-28	CD3	BCT	15	mGAM	6	aerobic	Bacillus licheniformis	2.04			Bacillus licheniformis
948	D4-A-15-29	CD3	BCT	15	mGAM	6	aerobic	Bacillus licheniformis	2			Bacillus licheniformis
949	D4-A-15-30	CD3	BCT	15	mGAM	6	aerobic	Escherichia coli	2.33			Escherichia coli
950	D4-A-15-31	CD3	BCT	15	mGAM	6	aerobic	Bacillus licheniformis	2.01			Bacillus licheniformis
951	D4-A-15-34	CD3	mGAM	15	mGAM	6	aerobic	Enterococcus faecium	2.42			Enterococcus faecium
952	D4-A-15-35	CD3	mGAM	15	mGAM	6	aerobic	Enterococcus faecium	2.36			Enterococcus faecium
953	D4-A-15-36	CD3	mGAM	15	mGAM	6	aerobic	Enterococcus faecium	2.26			Enterococcus faecium
954	D4-A-15-37	CD3	mGAM	15	mGAM	6	aerobic	Enterococcus faecalis	2.48			Enterococcus faecalis
955	D4-A-15-38	CD3	mGAM	15	mGAM	6	aerobic	Enterococcus faecium	2.25			Enterococcus faecium
956	D4-A-15-39	CD3	mGAM	15	mGAM	6	aerobic	Vagococcus lutrae	2.25			Vagococcus lutrae
957	D4-A-15-41	CD3	mGAM	15	mGAM	6	aerobic	Escherichia coli	2.36			Escherichia coli
958	D4-A-15-42	CD3	mGAM	15	mGAM	6	aerobic	Vagococcus lutrae	2.01			Vagococcus lutrae
959	D4-A-15-43	CD3	mGAM	15	mGAM	6	aerobic	Enterococcus faecium	2.12			Enterococcus faecium
960	D4-A-15-44	CD3	mGAM	15	mGAM	6	aerobic	Enterococcus faecium	2.52			Enterococcus faecium
961	D4-A-15-45	CD3	mGAM	15	mGAM	6	aerobic	Enterococcus faecium	2.35			Enterococcus faecium
962	D4-A-15-47	CD3	mGAM	15	mGAM	6	aerobic	Enterococcus faecium	2.34			Enterococcus faecium
963	D4-A-15-48	CD3	mGAM	15	mGAM	6	aerobic	No Organism Identification Possible	1.62	Vagococcus fluvialis	0.99	Vagococcus fluvialis	PQ222921
964	D4-A-15-49	CD3	mGAM	15	mGAM	6	aerobic	Enterococcus faecium	2.28			Enterococcus faecium
965	D4-A-15-50	CD3	mGAM	15	mGAM	6	aerobic	Enterococcus avium	1.82			Enterococcus avium
966	D4-A-15-51	CD3	mGAM	15	mGAM	6	aerobic	Vagococcus lutrae	2.11			Vagococcus lutrae
967	D4-A-15-52	CD3	mGAM	15	mGAM	6	aerobic	Vagococcus fluvialis	1.79			Vagococcus fluvialis
968	D4-A-15-53	CD3	mGAM	15	mGAM	6	aerobic	Enterococcus faecium	2.37			Enterococcus faecium
969	D4-A-15-54	CD3	mGAM	15	mGAM	6	aerobic	Vagococcus lutrae	2.04			Vagococcus lutrae
970	D4-A-15-55	CD3	mGAM	15	mGAM	6	aerobic	Enterococcus faecalis	2.41			Enterococcus faecalis
971	D4-A-15-56	CD3	mGAM	15	mGAM	6	aerobic	Enterococcus faecium	2.4			Enterococcus faecium
972	D4-A-15-58	CD3	mGAM	15	mGAM	6	aerobic	Vagococcus lutrae	1.72			Vagococcus lutrae
973	D4-A-15-62	CD3	mGAM	15	mGAM	6	aerobic	Vagococcus lutrae	1.8			Vagococcus lutrae
974	D4-A-20-1	CD3	BCT	20	mGAM	6	aerobic	Bacillus licheniformis	1.82			Bacillus licheniformis
975	D4-A-20-3	CD3	BCT	20	mGAM	6	aerobic	Bacillus licheniformis	1.7			Bacillus licheniformis
976	D4-A-20-4	CD3	BCT	20	mGAM	6	aerobic	Vagococcus lutrae	2			Vagococcus lutrae
977	D4-A-20-6	CD3	BCT	20	mGAM	6	aerobic	Vagococcus lutrae	2.12			Vagococcus lutrae
978	D4-A-20-7	CD3	BCT	20	mGAM	6	aerobic	Vagococcus lutrae	2.1			Vagococcus lutrae
979	D4-A-20-9	CD3	BCT	20	mGAM	6	aerobic	Vagococcus lutrae	1.87			Vagococcus lutrae
980	D4-A-20-10	CD3	BCT	20	mGAM	6	aerobic	Escherichia coli	2.14			Escherichia coli
981	D4-A-20-11	CD3	BCT	20	mGAM	6	aerobic	Bacillus licheniformis	1.85			Bacillus licheniformis
982	D4-A-20-13	CD3	BCT	20	mGAM	6	aerobic	Vagococcus lutrae	1.87			Vagococcus lutrae
983	D4-A-20-14	CD3	BCT	20	mGAM	6	aerobic	Bacillus licheniformis	1.95			Bacillus licheniformis
984	D4-A-20-15	CD3	BCT	20	mGAM	6	aerobic	Bacillus licheniformis	1.91			Bacillus licheniformis
985	D4-A-20-16	CD3	BCT	20	mGAM	6	aerobic	Vagococcus lutrae	1.94			Vagococcus lutrae
986	D4-A-20-18	CD3	mGAM	20	mGAM	5	aerobic	Vagococcus lutrae	1.84			Vagococcus lutrae
987	D4-A-20-22	CD3	mGAM	20	mGAM	5	aerobic	Vagococcus lutrae	2.02			Vagococcus lutrae
988	D4-A-20-23	CD3	mGAM	20	mGAM	5	aerobic	Enterococcus faecalis	2.49			Enterococcus faecalis
989	D4-A-20-24	CD3	mGAM	20	mGAM	5	aerobic	Escherichia coli	2.2			Escherichia coli
990	D4-A-20-25	CD3	mGAM	20	mGAM	5	aerobic	Vagococcus lutrae	1.82			Vagococcus lutrae
991	D4-A-20-27	CD3	mGAM	20	mGAM	5	aerobic	Vagococcus lutrae	2.08			Vagococcus lutrae
992	D4-A-20-29	CD3	mGAM	20	mGAM	5	aerobic	Enterococcus faecium	2.25			Enterococcus faecium
993	D4-A-20-30	CD3	mGAM	20	mGAM	5	aerobic	Vagococcus lutrae	1.93			Vagococcus lutrae
994	D4-A-20-31	CD3	mGAM	20	mGAM	5	aerobic	Enterococcus avium	2.15			Enterococcus avium
995	D4-A-20-32	CD3	mGAM	20	mGAM	5	aerobic	Vagococcus lutrae	1.86			Vagococcus lutrae
996	D4-A-29-3	CD3	BCT	29	mGAM	6	aerobic	Bacillus licheniformis	1.8			Bacillus licheniformis
997	D4-A-29-4	CD3	BCT	29	mGAM	6	aerobic	Escherichia coli	2.32			Escherichia coli
998	D4-A-29-5	CD3	BCT	29	mGAM	6	aerobic	Bacillus licheniformis	1.98			Bacillus licheniformis
999	D4-A-29-7	CD3	BCT	29	mGAM	6	aerobic	Bacillus licheniformis	1.81			Bacillus licheniformis
1000	D4-A-29-9	CD3	BCT	29	mGAM	6	aerobic	No Organism Identification Possible	1.69	Bacillus licheniformis	0.99	Bacillus licheniformis	PQ222924
1001	D4-A-29-10	CD3	BCT	29	mGAM	6	aerobic	Escherichia coli	1.85			Escherichia coli
1002	D4-A-29-11	CD3	BCT	29	mGAM	6	aerobic	Bacillus licheniformis	1.91			Bacillus licheniformis
1003	D4-A-29-16	CD3	BCT	29	mGAM	6	aerobic	Escherichia coli	1.94			Escherichia coli
1004	D4-A-29-18	CD3	mGAM	29	mGAM	5	aerobic	Vagococcus lutrae	1.89			Vagococcus lutrae
1005	D4-A-29-19	CD3	mGAM	29	mGAM	5	aerobic	Escherichia coli	2.28			Escherichia coli
1006	D4-A-29-21	CD3	mGAM	29	mGAM	5	aerobic	Vagococcus fluvialis	1.78			Vagococcus fluvialis
1007	D4-A-29-22	CD3	mGAM	29	mGAM	5	aerobic	Escherichia coli	2.44			Escherichia coli
1008	D4-A-29-23	CD3	mGAM	29	mGAM	5	aerobic	Vagococcus fluvialis	1.86			Vagococcus fluvialis
1009	D4-A-29-24	CD3	mGAM	29	mGAM	5	aerobic	Vagococcus lutrae	1.89			Vagococcus lutrae
1010	D4-A-29-26	CD3	mGAM	29	mGAM	5	aerobic	Vagococcus fluvialis	1.85			Vagococcus fluvialis
1011	D4-A-29-27	CD3	mGAM	29	mGAM	5	aerobic	Escherichia coli	2.35			Escherichia coli
1012	D4-A-29-28	CD3	mGAM	29	mGAM	5	aerobic	Vagococcus lutrae	1.71			Vagococcus lutrae
1013	D4-A-29-31	CD3	mGAM	29	mGAM	5	aerobic	Vagococcus lutrae	2.12			Vagococcus lutrae
1014	D4-A-29-34	CD3	mGAM	29	mGAM	5	aerobic	Enterococcus casseliflavus	1.82			Enterococcus casseliflavus
1015	D4-A-29-35	CD3	mGAM	29	mGAM	5	aerobic	Escherichia coli	2.27			Escherichia coli
1016	D4-A-29-36	CD3	mGAM	29	mGAM	5	aerobic	Vagococcus lutrae	1.92			Vagococcus lutrae
1017	D4-A-29-37	CD3	mGAM	29	mGAM	5	aerobic	Vagococcus lutrae	1.98			Vagococcus lutrae
1018	D4-A-29-38	CD3	mGAM	29	mGAM	5	aerobic	Vagococcus fluvialis	1.89			Vagococcus fluvialis
1019	D4-A-29-40	CD3	mGAM	29	mGAM	5	aerobic	Escherichia coli	2.39			Escherichia coli
1020	D4-A-29-41	CD3	mGAM	29	mGAM	5	aerobic	Vagococcus lutrae	1.95			Vagococcus lutrae
1021	D4-A-29-43	CD3	mGAM	29	mGAM	5	aerobic	Vagococcus fluvialis	1.73			Vagococcus fluvialis
1022	D4-A-29-44	CD3	mGAM	29	mGAM	5	aerobic	No Organism Identification Possible	1.51	Vagococcus fluvialis	1	Vagococcus fluvialis	PQ222927
1023	D4-A-29-45	CD3	mGAM	29	mGAM	5	aerobic	Vagococcus lutrae	1.86			Vagococcus lutrae
1024	D4-A-29-46	CD3	mGAM	29	mGAM	5	aerobic	Vagococcus lutrae	1.99			Vagococcus lutrae
1025	D4-A-29-47	CD3	mGAM	29	mGAM	5	aerobic	Vagococcus lutrae	2.09			Vagococcus lutrae
1026	D5-A-0-1	CD4	None	0	mGAM	5	aerobic	Enterococcus faecalis	2.45			Enterococcus faecalis
1027	D5-A-0-2	CD4	None	0	mGAM	5	aerobic	Enterococcus faecium	2.44			Enterococcus faecium
1028	D5-A-0-3	CD4	None	0	mGAM	5	aerobic	Enterococcus faecium	2.59			Enterococcus faecium
1029	D5-A-0-4	CD4	None	0	mGAM	5	aerobic	Escherichia coli	2.31			Escherichia coli
1030	D5-A-0-5	CD4	None	0	mGAM	5	aerobic	Enterococcus faecium	2.54			Enterococcus faecium
1031	D5-A-0-6	CD4	None	0	mGAM	5	aerobic	Klebsiella variicola	1.92			Klebsiella variicola
1032	D5-A-0-7	CD4	None	0	mGAM	5	aerobic	Enterococcus faecium	2.4			Enterococcus faecium
1033	D5-A-0-9	CD4	None	0	mGAM	5	aerobic	Enterococcus avium	2.19			Enterococcus avium
1034	D5-A-0-10	CD4	None	0	mGAM	5	aerobic	Enterococcus avium	2.1			Enterococcus avium
1035	D5-A-0-11	CD4	None	0	mGAM	5	aerobic	Enterococcus faecalis	2.4			Enterococcus faecalis
1036	D5-A-0-12	CD4	None	0	mGAM	5	aerobic	Enterococcus faecalis	2.44			Enterococcus faecalis
1037	D5-A-0-14	CD4	None	0	mGAM	5	aerobic	Enterococcus faecalis	2.13			Enterococcus faecalis
1038	D5-A-0-15	CD4	None	0	mGAM	5	aerobic	Escherichia coli	2.43			Escherichia coli
1039	D5-A-0-16	CD4	None	0	mGAM	5	aerobic	Enterococcus faecalis	2.33			Enterococcus faecalis
1040	D5-A-0-17	CD4	None	0	mGAM	5	aerobic	Enterococcus faecalis	2.37			Enterococcus faecalis
1041	D5-A-0-18	CD4	None	0	mGAM	5	aerobic	Escherichia coli	2.41			Escherichia coli
1042	D5-A-0-19	CD4	None	0	mGAM	5	aerobic	Enterococcus faecium	2.62			Enterococcus faecium
1043	D5-A-0-20	CD4	None	0	mGAM	5	aerobic	Enterococcus faecalis	2.47			Enterococcus faecalis
1044	D5-A-0-21	CD4	None	0	mGAM	5	aerobic	Enterococcus faecalis	2.21			Enterococcus faecalis
1045	D5-A-0-22	CD4	None	0	mGAM	5	aerobic	Enterococcus faecalis	2.42			Enterococcus faecalis
1046	D5-A-0-23	CD4	None	0	mGAM	5	aerobic	Enterococcus faecalis	2.39			Enterococcus faecalis
1047	D5-A-0-24	CD4	None	0	mGAM	5	aerobic	Enterococcus faecalis	2.35			Enterococcus faecalis
1048	D5-A-0-25	CD4	None	0	mGAM	5	aerobic	Enterococcus avium	2.11			Enterococcus avium
1049	D5-A-0-26	CD4	None	0	mGAM	5	aerobic	Enterococcus faecium	2.56			Enterococcus faecium
1050	D5-A-0-27	CD4	None	0	mGAM	5	aerobic	Enterococcus faecium	2.59			Enterococcus faecium
1051	D5-A-0-28	CD4	None	0	mGAM	5	aerobic	Escherichia coli	2.29			Escherichia coli
1052	D5-A-0-29	CD4	None	0	mGAM	5	aerobic	Morganella morganii	2.17			Morganella morganii
1053	D5-A-0-30	CD4	None	0	mGAM	5	aerobic	Enterococcus faecalis	2.39			Enterococcus faecalis
1054	D5-A-0-31	CD4	None	0	mGAM	5	aerobic	Escherichia coli	2.29			Escherichia coli
1055	D5-A-0-32	CD4	None	0	mGAM	5	aerobic	Enterococcus faecium	2.38			Enterococcus faecium
1056	D5-A-0-33	CD4	None	0	mGAM	5	aerobic	Enterococcus avium	2.15			Enterococcus avium
1057	D5-A-0-34	CD4	None	0	mGAM	5	aerobic	Enterococcus gallinarum	2.14			Enterococcus gallinarum
1058	D5-A-0-35	CD4	None	0	mGAM	5	aerobic	Enterococcus faecium	2.57			Enterococcus faecium
1059	D5-A-0-36	CD4	None	0	mGAM	5	aerobic	Enterococcus faecalis	2.38			Enterococcus faecalis
1060	D5-A-0-37	CD4	None	0	mGAM	5	aerobic	Enterococcus faecalis	2.4			Enterococcus faecalis
1061	D5-A-0-38	CD4	None	0	mGAM	5	aerobic	Morganella morganii	2.07			Morganella morganii
1062	D5-A-0-39	CD4	None	0	mGAM	5	aerobic	Escherichia coli	2.26			Escherichia coli
1063	D5-A-0-40	CD4	None	0	mGAM	5	aerobic	Escherichia coli	2.29			Escherichia coli
1064	D5-A-0-41	CD4	None	0	mGAM	5	aerobic	Enterococcus faecium	2.51			Enterococcus faecium
1065	D5-A-0-42	CD4	None	0	mGAM	5	aerobic	Enterococcus faecalis	2.41			Enterococcus faecalis
1066	D5-A-0-43	CD4	None	0	mGAM	5	aerobic	Enterococcus faecium	2.4			Enterococcus faecium
1067	D5-A-0-44	CD4	None	0	mGAM	5	aerobic	Escherichia coli	2.32			Escherichia coli
1068	D5-A-0-45	CD4	None	0	mGAM	5	aerobic	Enterococcus avium	2.18			Enterococcus avium
1069	D5-A-0-46	CD4	None	0	mGAM	5	aerobic	Escherichia coli	1.96			Escherichia coli
1070	D5-A-0-47	CD4	None	0	mGAM	5	aerobic	Escherichia coli	2.05			Escherichia coli
1071	D5-A-0-48	CD4	None	0	mGAM	5	aerobic	Enterococcus faecium	2.63			Enterococcus faecium
1072	D5-A-0-50	CD4	None	0	mGAM	6	aerobic	Enterococcus faecalis	2.37			Enterococcus faecalis
1073	D5-A-0-51	CD4	None	0	mGAM	6	aerobic	Enterococcus faecium	2.51			Enterococcus faecium
1074	D5-A-0-52	CD4	None	0	mGAM	6	aerobic	Escherichia coli	2.46			Escherichia coli
1075	D5-A-0-53	CD4	None	0	mGAM	6	aerobic	Enterococcus faecium	2.44			Enterococcus faecium
1076	D5-A-0-54	CD4	None	0	mGAM	6	aerobic	Enterococcus faecalis	2.32			Enterococcus faecalis
1077	D5-A-0-55	CD4	None	0	mGAM	6	aerobic	Escherichia coli	2.39			Escherichia coli
1078	D5-A-0-56	CD4	None	0	mGAM	6	aerobic	Morganella morganii	2.07			Morganella morganii
1079	D5-A-3-2	CD4	BCT	3	mGAM	6	aerobic	Enterococcus faecium	1.93			Enterococcus faecium
1080	D5-A-3-3	CD4	BCT	3	mGAM	6	aerobic	Enterococcus faecium	2.55			Enterococcus faecium
1081	D5-A-3-4	CD4	BCT	3	mGAM	6	aerobic	Enterococcus dispar	2.32			Enterococcus dispar
1082	D5-A-3-5	CD4	BCT	3	mGAM	6	aerobic	Klebsiella pneumoniae	2.35			Klebsiella pneumoniae
1083	D5-A-3-6	CD4	BCT	3	mGAM	6	aerobic	Enterococcus faecium	2.45			Enterococcus faecium
1084	D5-A-3-7	CD4	BCT	3	mGAM	6	aerobic	Enterococcus avium	2.03			Enterococcus avium
1085	D5-A-3-8	CD4	BCT	3	mGAM	6	aerobic	Enterococcus faecium	2.4			Enterococcus faecium
1086	D5-A-3-10	CD4	BCT	3	mGAM	6	aerobic	Enterococcus avium	2.13			Enterococcus avium
1087	D5-A-3-11	CD4	BCT	3	mGAM	6	aerobic	Enterococcus faecium	2.53			Enterococcus faecium
1088	D5-A-3-13	CD4	BCT	3	mGAM	6	aerobic	Enterococcus faecalis	2.38			Enterococcus faecalis
1089	D5-A-3-14	CD4	BCT	3	mGAM	6	aerobic	Enterococcus dispar	2.42			Enterococcus dispar
1090	D5-A-3-15	CD4	BCT	3	mGAM	6	aerobic	Enterococcus avium	2.19			Enterococcus avium
1091	D5-A-3-16	CD4	BCT	3	mGAM	6	aerobic	Enterococcus faecalis	2.34			Enterococcus faecalis
1092	D5-A-3-17	CD4	BCT	3	mGAM	6	aerobic	Enterococcus faecium	2.26			Enterococcus faecium
1093	D5-A-3-18	CD4	BCT	3	mGAM	6	aerobic	Enterococcus faecalis	2.37			Enterococcus faecalis
1094	D5-A-3-19	CD4	BCT	3	mGAM	6	aerobic	Enterococcus faecium	2.51			Enterococcus faecium
1095	D5-A-3-20	CD4	BCT	3	mGAM	6	aerobic	Enterococcus faecium	2.5			Enterococcus faecium
1096	D5-A-3-21	CD4	BCT	3	mGAM	6	aerobic	Enterococcus faecalis	2.24			Enterococcus faecalis
1097	D5-A-3-22	CD4	BCT	3	mGAM	6	aerobic	Enterococcus avium	2.09			Enterococcus avium
1098	D5-A-3-23	CD4	BCT	3	mGAM	6	aerobic	Enterococcus dispar	1.86			Enterococcus dispar
1099	D5-A-3-28	CD4	BCT	3	mGAM	6	aerobic	Morganella morganii	1.92			Morganella morganii
1100	D5-A-3-29	CD4	BCT	3	mGAM	6	aerobic	Morganella morganii	1.82			Morganella morganii
1101	D5-A-3-30	CD4	BCT	3	mGAM	6	aerobic	No Organism Identification Possible	1.66	Enterobacter tabaci	0.99	Enterobacter tabaci	PQ223124
1102	D5-A-3-31	CD4	BCT	3	mGAM	6	aerobic	No Organism Identification Possible	1.4	Bacillus aerius	0.99	Bacillus aerius	PQ223127
1103	D5-A-3-32	CD4	BCT	3	mGAM	6	aerobic	Escherichia coli	2.29			Escherichia coli
1104	D5-A-3-33	CD4	BCT	3	mGAM	6	aerobic	Escherichia coli	1.77			Escherichia coli
1105	D5-A-3-34	CD4	BCT	3	mGAM	6	aerobic	Enterobacter asburiae	2.1			Enterobacter asburiae
1106	D5-A-3-35	CD4	BCT	3	mGAM	6	aerobic	Escherichia coli	2.24			Escherichia coli
1107	D5-A-3-36	CD4	BCT	3	mGAM	6	aerobic	Enterobacter asburiae	1.86			Enterobacter asburiae
1108	D5-A-3-37	CD4	BCT	3	mGAM	6	aerobic	Enterococcus faecium	2.46			Enterococcus faecium
1109	D5-A-3-38	CD4	BCT	3	mGAM	6	aerobic	Enterobacter asburiae	1.82			Enterobacter asburiae
1110	D5-A-3-39	CD4	BCT	3	mGAM	6	aerobic	Enterococcus faecalis	2.33			Enterococcus faecalis
1111	D5-A-3-40	CD4	BCT	3	mGAM	6	aerobic	Enterococcus faecium	2.51			Enterococcus faecium
1112	D5-A-3-41	CD4	BCT	3	mGAM	6	aerobic	Enterococcus avium	2.12			Enterococcus avium
1113	D5-A-3-42	CD4	BCT	3	mGAM	6	aerobic	Enterococcus faecalis	2.39			Enterococcus faecalis
1114	D5-A-3-43	CD4	BCT	3	mGAM	6	aerobic	Enterobacter asburiae	1.84			Enterobacter asburiae
1115	D5-A-3-44	CD4	BCT	3	mGAM	6	aerobic	Escherichia coli	2.2			Escherichia coli
1116	D5-A-3-45	CD4	BCT	3	mGAM	6	aerobic	No Organism Identification Possible	1.57	Bacillus aerius	0.99	Bacillus aerius	PQ223129
1117	D5-A-3-46	CD4	BCT	3	mGAM	6	aerobic	Enterococcus faecalis	2.4			Enterococcus faecalis
1118	D5-A-3-47	CD4	BCT	3	mGAM	6	aerobic	Enterococcus faecium	2.57			Enterococcus faecium
1119	D5-A-3-48	CD4	BCT	3	mGAM	6	aerobic	Enterococcus faecalis	2.3			Enterococcus faecalis
1120	D5-A-3-49	CD4	mGAM	3	mGAM	7	aerobic	Enterococcus faecium	2.54			Enterococcus faecium
1121	D5-A-3-50	CD4	mGAM	3	mGAM	7	aerobic	Enterococcus faecalis	2.4			Enterococcus faecalis
1122	D5-A-3-51	CD4	mGAM	3	mGAM	7	aerobic	Enterococcus faecalis	2.38			Enterococcus faecalis
1123	D5-A-3-52	CD4	mGAM	3	mGAM	7	aerobic	Enterococcus faecalis	2.35			Enterococcus faecalis
1124	D5-A-3-53	CD4	mGAM	3	mGAM	7	aerobic	Enterococcus faecium	2.49			Enterococcus faecium
1125	D5-A-3-54	CD4	mGAM	3	mGAM	7	aerobic	Enterococcus gallinarum	2.2			Enterococcus gallinarum
1126	D5-A-3-55	CD4	mGAM	3	mGAM	7	aerobic	Escherichia coli	2.29			Escherichia coli
1127	D5-A-3-56	CD4	mGAM	3	mGAM	7	aerobic	Enterococcus faecalis	2.33			Enterococcus faecalis
1128	D5-A-3-58	CD4	mGAM	3	mGAM	7	aerobic	Enterococcus faecalis	2.43			Enterococcus faecalis
1129	D5-A-3-59	CD4	mGAM	3	mGAM	7	aerobic	Enterococcus faecalis	2.29			Enterococcus faecalis
1130	D5-A-3-60	CD4	mGAM	3	mGAM	7	aerobic	Enterococcus faecalis	2.35			Enterococcus faecalis
1131	D5-A-3-61	CD4	mGAM	3	mGAM	7	aerobic	Enterococcus avium	2.18			Enterococcus avium
1132	D5-A-3-62	CD4	mGAM	3	mGAM	7	aerobic	Enterococcus faecalis	2.26			Enterococcus faecalis
1133	D5-A-3-63	CD4	mGAM	3	mGAM	7	aerobic	Enterococcus faecalis	2.53			Enterococcus faecalis
1134	D5-A-3-64	CD4	mGAM	3	mGAM	7	aerobic	Enterococcus avium	2.11			Enterococcus avium
1135	D5-A-3-66	CD4	mGAM	3	mGAM	7	aerobic	Enterococcus faecalis	2.43			Enterococcus faecalis
1136	D5-A-3-67	CD4	mGAM	3	mGAM	7	aerobic	Enterococcus faecium	2.45			Enterococcus faecium
1137	D5-A-3-68	CD4	mGAM	3	mGAM	7	aerobic	Enterococcus faecalis	2.33			Enterococcus faecalis
1138	D5-A-3-69	CD4	mGAM	3	mGAM	7	aerobic	Escherichia coli	2.19			Escherichia coli
1139	D5-A-3-70	CD4	mGAM	3	mGAM	7	aerobic	Enterococcus faecalis	2.37			Enterococcus faecalis
1140	D5-A-3-71	CD4	mGAM	3	mGAM	7	aerobic	Enterococcus faecalis	2.42			Enterococcus faecalis
1141	D5-A-3-72	CD4	mGAM	3	mGAM	7	aerobic	Enterococcus faecium	2.52			Enterococcus faecium
1142	D5-A-3-73	CD4	mGAM	3	mGAM	6	aerobic	Enterococcus faecium	2.42			Enterococcus faecium
1143	D5-A-3-74	CD4	mGAM	3	mGAM	6	aerobic	Enterococcus faecium	2.45			Enterococcus faecium
1144	D5-A-3-75	CD4	mGAM	3	mGAM	6	aerobic	Enterococcus faecium	2.44			Enterococcus faecium
1145	D5-A-3-76	CD4	mGAM	3	mGAM	6	aerobic	Enterobacter asburiae	2.09			Enterobacter asburiae
1146	D5-A-3-77	CD4	mGAM	3	mGAM	6	aerobic	Escherichia coli	2.21			Escherichia coli
1147	D5-A-3-78	CD4	mGAM	3	mGAM	6	aerobic	Escherichia coli	2.15			Escherichia coli
1148	D5-A-3-79	CD4	mGAM	3	mGAM	6	aerobic	Enterococcus faecalis	2.3			Enterococcus faecalis
1149	D5-A-3-80	CD4	mGAM	3	mGAM	6	aerobic	Escherichia coli	2.13			Escherichia coli
1150	D5-A-3-82	CD4	mGAM	3	mGAM	6	aerobic	Escherichia coli	2.27			Escherichia coli
1151	D5-A-3-83	CD4	mGAM	3	mGAM	6	aerobic	Enterococcus faecalis	2.41			Enterococcus faecalis
1152	D5-A-3-84	CD4	mGAM	3	mGAM	6	aerobic	Enterococcus avium	2.15			Enterococcus avium
1153	D5-A-3-85	CD4	mGAM	3	mGAM	6	aerobic	Enterococcus faecalis	2.39			Enterococcus faecalis
1154	D5-A-3-86	CD4	mGAM	3	mGAM	6	aerobic	Escherichia coli	1.95			Escherichia coli
1155	D5-A-3-87	CD4	mGAM	3	mGAM	6	aerobic	Enterococcus faecalis	2.37			Enterococcus faecalis
1156	D5-A-3-88	CD4	mGAM	3	mGAM	6	aerobic	Enterococcus faecalis	2.31			Enterococcus faecalis
1157	D5-A-3-89	CD4	mGAM	3	mGAM	6	aerobic	No Organism Identification Possible	1.52	Morganella morganii	0.99	Morganella morganii	PQ223132
1158	D5-A-3-90	CD4	mGAM	3	mGAM	6	aerobic	Morganella morganii	1.97			Morganella morganii
1159	D5-A-3-91	CD4	mGAM	3	mGAM	6	aerobic	Escherichia coli	2.19			Escherichia coli
1160	D5-A-3-92	CD4	mGAM	3	mGAM	6	aerobic	Enterococcus faecalis	2.41			Enterococcus faecalis
1161	D5-A-3-93	CD4	mGAM	3	mGAM	6	aerobic	Escherichia coli	2.16			Escherichia coli
1162	D5-A-3-94	CD4	mGAM	3	mGAM	6	aerobic	Enterococcus faecium	2.33			Enterococcus faecium
1163	D5-A-3-95	CD4	mGAM	3	mGAM	6	aerobic	Escherichia coli	2.09			Escherichia coli
1164	D5-A-7-1	CD4	BCT	7	mGAM	6	aerobic	Enterococcus faecium	2.34			Enterococcus faecium
1165	D5-A-7-3	CD4	BCT	7	mGAM	6	aerobic	Morganella morganii	1.91			Morganella morganii
1166	D5-A-7-4	CD4	BCT	7	mGAM	6	aerobic	Enterobacter asburiae	2.1			Enterobacter asburiae
1167	D5-A-7-6	CD4	BCT	7	mGAM	6	aerobic	Escherichia coli	2.1			Escherichia coli
1168	D5-A-7-7	CD4	BCT	7	mGAM	6	aerobic	Enterococcus faecium	2.4			Enterococcus faecium
1169	D5-A-7-11	CD4	BCT	7	mGAM	6	aerobic	Enterococcus avium	1.8			Enterococcus avium
1170	D5-A-7-12	CD4	BCT	7	mGAM	6	aerobic	Enterococcus avium	2.12			Enterococcus avium
1171	D5-A-7-13	CD4	BCT	7	mGAM	6	aerobic	Enterococcus faecium	2.48			Enterococcus faecium
1172	D5-A-7-14	CD4	BCT	7	mGAM	6	aerobic	Enterococcus avium	2.07			Enterococcus avium
1173	D5-A-7-15	CD4	BCT	7	mGAM	6	aerobic	Enterococcus faecalis	2.3			Enterococcus faecalis
1174	D5-A-7-16	CD4	BCT	7	mGAM	6	aerobic	Enterococcus faecium	2.14			Enterococcus faecium
1175	D5-A-7-17	CD4	BCT	7	mGAM	6	aerobic	Enterococcus faecium	2.35			Enterococcus faecium
1176	D5-A-7-18	CD4	BCT	7	mGAM	6	aerobic	Enterococcus faecium	2.06			Enterococcus faecium
1177	D5-A-7-19	CD4	BCT	7	mGAM	6	aerobic	Klebsiella pneumoniae	2.21			Klebsiella pneumoniae
1178	D5-A-7-21	CD4	BCT	7	mGAM	6	aerobic	Escherichia coli	2.14			Escherichia coli
1179	D5-A-7-23	CD4	BCT	7	mGAM	6	aerobic	Enterococcus faecium	2.46			Enterococcus faecium
1180	D5-A-7-24	CD4	BCT	7	mGAM	6	aerobic	Enterococcus faecalis	2.36			Enterococcus faecalis
1181	D5-A-7-25	CD4	BCT	7	mGAM	6	aerobic	Enterococcus faecalis	1.95			Enterococcus faecalis
1182	D5-A-7-27	CD4	BCT	7	mGAM	6	aerobic	Morganella morganii	2.22			Morganella morganii
1183	D5-A-7-28	CD4	BCT	7	mGAM	6	aerobic	Escherichia coli	2.25			Escherichia coli
1184	D5-A-7-29	CD4	BCT	7	mGAM	6	aerobic	Escherichia coli	2.12			Escherichia coli
1185	D5-A-7-31	CD4	BCT	7	mGAM	6	aerobic	Escherichia coli	2.34			Escherichia coli
1186	D5-A-7-33	CD4	BCT	7	mGAM	6	aerobic	Klebsiella pneumoniae	1.87			Klebsiella pneumoniae
1187	D5-A-7-34	CD4	BCT	7	mGAM	6	aerobic	Enterococcus faecium	2.47			Enterococcus faecium
1188	D5-A-7-35	CD4	BCT	7	mGAM	6	aerobic	Enterococcus faecium	2.51			Enterococcus faecium
1189	D5-A-7-36	CD4	BCT	7	mGAM	6	aerobic	Enterococcus faecium	2.38			Enterococcus faecium
1190	D5-A-7-37	CD4	BCT	7	mGAM	6	aerobic	Enterococcus faecium	2.47			Enterococcus faecium
1191	D5-A-7-38	CD4	BCT	7	mGAM	6	aerobic	Morganella morganii	2.13			Morganella morganii
1192	D5-A-7-39	CD4	BCT	7	mGAM	6	aerobic	Klebsiella pneumoniae	2.2			Klebsiella pneumoniae
1193	D5-A-7-41	CD4	BCT	7	mGAM	6	aerobic	Morganella morganii	1.96			Morganella morganii
1194	D5-A-7-42	CD4	BCT	7	mGAM	6	aerobic	Bacillus pumilus	1.79			Bacillus pumilus
1195	D5-A-7-43	CD4	BCT	7	mGAM	6	aerobic	Enterococcus gallinarum	1.87			Enterococcus gallinarum
1196	D5-A-7-44	CD4	BCT	7	mGAM	6	aerobic	Enterococcus faecium	2.48			Enterococcus faecium
1197	D5-A-7-45	CD4	BCT	7	mGAM	6	aerobic	Citrobacter koseri	2.27			Citrobacter koseri
1198	D5-A-7-46	CD4	BCT	7	mGAM	6	aerobic	Citrobacter koseri	2.19			Citrobacter koseri
1199	D5-A-7-47	CD4	BCT	7	mGAM	6	aerobic	Escherichia coli	2.31			Escherichia coli
1200	D5-A-7-48	CD4	BCT	7	mGAM	6	aerobic	Escherichia coli	2.06			Escherichia coli
1201	D5-A-7-49	CD4	mGAM	7	mGAM	6	aerobic	Enterococcus faecium	2.28			Enterococcus faecium
1202	D5-A-7-50	CD4	mGAM	7	mGAM	6	aerobic	Morganella morganii	2.12			Morganella morganii
1203	D5-A-7-51	CD4	mGAM	7	mGAM	6	aerobic	Morganella morganii	2.02			Morganella morganii
1204	D5-A-7-52	CD4	mGAM	7	mGAM	6	aerobic	Morganella morganii	1.95			Morganella morganii
1205	D5-A-7-53	CD4	mGAM	7	mGAM	6	aerobic	Enterococcus faecium	2.43			Enterococcus faecium
1206	D5-A-7-54	CD4	mGAM	7	mGAM	6	aerobic	Enterococcus faecium	2.1			Enterococcus faecium
1207	D5-A-7-55	CD4	mGAM	7	mGAM	6	aerobic	Morganella morganii	2.02			Morganella morganii
1208	D5-A-7-56	CD4	mGAM	7	mGAM	6	aerobic	Morganella morganii	2.13			Morganella morganii
1209	D5-A-7-57	CD4	mGAM	7	mGAM	6	aerobic	Morganella morganii	2.28			Morganella morganii
1210	D5-A-7-58	CD4	mGAM	7	mGAM	6	aerobic	Enterococcus faecium	2.4			Enterococcus faecium
1211	D5-A-7-59	CD4	mGAM	7	mGAM	6	aerobic	Morganella morganii	2.14			Morganella morganii
1212	D5-A-7-61	CD4	mGAM	7	mGAM	6	aerobic	Enterococcus faecium	2.55			Enterococcus faecium
1213	D5-A-7-62	CD4	mGAM	7	mGAM	6	aerobic	Enterococcus faecium	2.57			Enterococcus faecium
1214	D5-A-7-63	CD4	mGAM	7	mGAM	6	aerobic	Enterococcus faecium	2.58			Enterococcus faecium
1215	D5-A-7-64	CD4	mGAM	7	mGAM	6	aerobic	Enterococcus faecium	2.09			Enterococcus faecium
1216	D5-A-7-65	CD4	mGAM	7	mGAM	6	aerobic	Morganella morganii	2.06			Morganella morganii
1217	D5-A-7-66	CD4	mGAM	7	mGAM	6	aerobic	Enterococcus faecalis	2.15			Enterococcus faecalis
1218	D5-A-7-67	CD4	mGAM	7	mGAM	6	aerobic	Enterococcus faecium	2.49			Enterococcus faecium
1219	D5-A-7-68	CD4	mGAM	7	mGAM	6	aerobic	Enterococcus faecium	2.54			Enterococcus faecium
1220	D5-A-7-69	CD4	mGAM	7	mGAM	6	aerobic	Enterococcus gallinarum	2.2			Enterococcus gallinarum
1221	D5-A-7-70	CD4	mGAM	7	mGAM	6	aerobic	Enterococcus faecium	2.45			Enterococcus faecium
1222	D5-A-7-71	CD4	mGAM	7	mGAM	6	aerobic	Morganella morganii	2.05			Morganella morganii
1223	D5-A-7-72	CD4	mGAM	7	mGAM	6	aerobic	Enterococcus faecalis	2.09			Enterococcus faecalis
1224	D5-A-7-74	CD4	mGAM	7	mGAM	6	aerobic	Enterococcus faecalis	2.29			Enterococcus faecalis
1225	D5-A-7-75	CD4	mGAM	7	mGAM	6	aerobic	Enterococcus faecium	2.52			Enterococcus faecium
1226	D5-A-7-76	CD4	mGAM	7	mGAM	6	aerobic	Morganella morganii	2.11			Morganella morganii
1227	D5-A-7-77	CD4	mGAM	7	mGAM	6	aerobic	Enterococcus faecium	2.15			Enterococcus faecium
1228	D5-A-7-78	CD4	mGAM	7	mGAM	6	aerobic	Enterococcus gallinarum	2.27			Enterococcus gallinarum
1229	D5-A-7-79	CD4	mGAM	7	mGAM	6	aerobic	Enterococcus faecium	2.12			Enterococcus faecium
1230	D5-A-7-81	CD4	mGAM	7	mGAM	6	aerobic	Enterococcus faecium	2.49			Enterococcus faecium
1231	D5-A-7-82	CD4	mGAM	7	mGAM	6	aerobic	Morganella morganii	1.85			Morganella morganii
1232	D5-A-7-84	CD4	mGAM	7	mGAM	6	aerobic	Enterococcus faecium	2.4			Enterococcus faecium
1233	D5-A-7-85	CD4	mGAM	7	mGAM	6	aerobic	Morganella morganii	2.13			Morganella morganii
1234	D5-A-7-86	CD4	mGAM	7	mGAM	6	aerobic	Morganella morganii	1.92			Morganella morganii
1235	D5-A-7-87	CD4	mGAM	7	mGAM	6	aerobic	Morganella morganii	2.19			Morganella morganii
1236	D5-A-7-88	CD4	mGAM	7	mGAM	6	aerobic	Enterococcus faecium	2.06			Enterococcus faecium
1237	D5-A-7-89	CD4	mGAM	7	mGAM	6	aerobic	Enterococcus faecium	2.21			Enterococcus faecium
1238	D5-A-7-90	CD4	mGAM	7	mGAM	6	aerobic	Morganella morganii	1.9			Morganella morganii
1239	D5-A-7-91	CD4	mGAM	7	mGAM	6	aerobic	Enterococcus faecium	2.22			Enterococcus faecium
1240	D5-A-7-92	CD4	mGAM	7	mGAM	6	aerobic	Morganella morganii	2.07			Morganella morganii
1241	D5-A-7-94	CD4	mGAM	7	mGAM	6	aerobic	Enterococcus faecium	1.92			Enterococcus faecium
1242	D5-A-10-1	CD4	BCT	10	mGAM	6	aerobic	Citrobacter koseri	2.24			Citrobacter koseri
1243	D5-A-10-2	CD4	BCT	10	mGAM	6	aerobic	Klebsiella pneumoniae	2.13			Klebsiella pneumoniae
1244	D5-A-10-3	CD4	BCT	10	mGAM	6	aerobic	Escherichia coli	1.99			Escherichia coli
1245	D5-A-10-4	CD4	BCT	10	mGAM	6	aerobic	Klebsiella pneumoniae	2.24			Klebsiella pneumoniae
1246	D5-A-10-5	CD4	BCT	10	mGAM	6	aerobic	Klebsiella pneumoniae	2.22			Klebsiella pneumoniae
1247	D5-A-10-6	CD4	BCT	10	mGAM	6	aerobic	Citrobacter koseri	2.06			Citrobacter koseri
1248	D5-A-10-7	CD4	BCT	10	mGAM	6	aerobic	Enterococcus faecium	2.55			Enterococcus faecium
1249	D5-A-10-9	CD4	BCT	10	mGAM	6	aerobic	Klebsiella pneumoniae	1.82			Klebsiella pneumoniae
1250	D5-A-10-10	CD4	BCT	10	mGAM	6	aerobic	Citrobacter koseri	2.03			Citrobacter koseri
1251	D5-A-10-12	CD4	BCT	10	mGAM	6	aerobic	Citrobacter koseri	2.2			Citrobacter koseri
1252	D5-A-10-13	CD4	BCT	10	mGAM	6	aerobic	Citrobacter koseri	2.17			Citrobacter koseri
1253	D5-A-10-14	CD4	BCT	10	mGAM	6	aerobic	Escherichia coli	2.09			Escherichia coli
1254	D5-A-10-15	CD4	BCT	10	mGAM	6	aerobic	Klebsiella pneumoniae	2.22			Klebsiella pneumoniae
1255	D5-A-10-16	CD4	BCT	10	mGAM	6	aerobic	Klebsiella pneumoniae	2.23			Klebsiella pneumoniae
1256	D5-A-10-18	CD4	BCT	10	mGAM	6	aerobic	Citrobacter koseri	2.07			Citrobacter koseri
1257	D5-A-10-19	CD4	BCT	10	mGAM	6	aerobic	No Organism Identification Possible	1.51	Escherichia marmotae	0.99	Escherichia marmotae	PQ223137
1258	D5-A-10-20	CD4	BCT	10	mGAM	6	aerobic	Citrobacter koseri	2.01			Citrobacter koseri
1259	D5-A-10-22	CD4	BCT	10	mGAM	6	aerobic	Klebsiella pneumoniae	2.31			Klebsiella pneumoniae
1260	D5-A-10-23	CD4	BCT	10	mGAM	6	aerobic	Escherichia coli	2.11			Escherichia coli
1261	D5-A-10-24	CD4	BCT	10	mGAM	6	aerobic	Escherichia coli	1.76			Escherichia coli
1262	D5-A-10-25	CD4	BCT	10	mGAM	6	aerobic	Escherichia coli	2.13			Escherichia coli
1263	D5-A-10-26	CD4	BCT	10	mGAM	6	aerobic	Escherichia coli	2.24			Escherichia coli
1264	D5-A-10-27	CD4	BCT	10	mGAM	6	aerobic	Citrobacter koseri	1.86			Citrobacter koseri
1265	D5-A-10-28	CD4	BCT	10	mGAM	6	aerobic	Citrobacter koseri	2.11			Citrobacter koseri
1266	D5-A-10-29	CD4	BCT	10	mGAM	6	aerobic	Escherichia coli	2.18			Escherichia coli
1267	D5-A-10-30	CD4	BCT	10	mGAM	6	aerobic	Citrobacter koseri	2.12			Citrobacter koseri
1268	D5-A-10-31	CD4	BCT	10	mGAM	6	aerobic	Escherichia coli	2.11			Escherichia coli
1269	D5-A-10-33	CD4	BCT	10	mGAM	6	aerobic	Citrobacter koseri	2.05			Citrobacter koseri
1270	D5-A-10-34	CD4	BCT	10	mGAM	6	aerobic	Escherichia coli	2.18			Escherichia coli
1271	D5-A-10-35	CD4	BCT	10	mGAM	6	aerobic	Klebsiella pneumoniae	2.21			Klebsiella pneumoniae
1272	D5-A-10-36	CD4	BCT	10	mGAM	6	aerobic	Citrobacter koseri	2.1			Citrobacter koseri
1273	D5-A-10-37	CD4	BCT	10	mGAM	6	aerobic	Klebsiella pneumoniae	1.9			Klebsiella pneumoniae
1274	D5-A-10-38	CD4	BCT	10	mGAM	6	aerobic	Citrobacter koseri	2.15			Citrobacter koseri
1275	D5-A-10-39	CD4	BCT	10	mGAM	6	aerobic	Citrobacter koseri	2.21			Citrobacter koseri
1276	D5-A-10-40	CD4	BCT	10	mGAM	6	aerobic	Escherichia coli	2.13			Escherichia coli
1277	D5-A-10-41	CD4	BCT	10	mGAM	6	aerobic	Citrobacter koseri	2.1			Citrobacter koseri
1278	D5-A-10-42	CD4	BCT	10	mGAM	6	aerobic	Citrobacter koseri	2.25			Citrobacter koseri
1279	D5-A-10-43	CD4	BCT	10	mGAM	6	aerobic	Citrobacter koseri	2.12			Citrobacter koseri
1280	D5-A-10-44	CD4	BCT	10	mGAM	6	aerobic	Citrobacter koseri	2.26			Citrobacter koseri
1281	D5-A-10-45	CD4	BCT	10	mGAM	6	aerobic	Citrobacter koseri	2.2			Citrobacter koseri
1282	D5-A-10-46	CD4	BCT	10	mGAM	6	aerobic	Escherichia coli	2.26			Escherichia coli
1283	D5-A-10-47	CD4	BCT	10	mGAM	6	aerobic	Escherichia coli	2.17			Escherichia coli
1284	D5-A-10-48	CD4	BCT	10	mGAM	6	aerobic	Klebsiella pneumoniae	2.14			Klebsiella pneumoniae
1285	D5-A-10-49	CD4	mGAM	10	mGAM	6	aerobic	Enterococcus faecium	2.31			Enterococcus faecium
1286	D5-A-10-50	CD4	mGAM	10	mGAM	6	aerobic	Morganella morganii	2.16			Morganella morganii
1287	D5-A-10-51	CD4	mGAM	10	mGAM	6	aerobic	Morganella morganii	2.07			Morganella morganii
1288	D5-A-10-52	CD4	mGAM	10	mGAM	6	aerobic	Enterococcus faecium	2.41			Enterococcus faecium
1289	D5-A-10-53	CD4	mGAM	10	mGAM	6	aerobic	Enterococcus faecium	2.4			Enterococcus faecium
1290	D5-A-10-54	CD4	mGAM	10	mGAM	6	aerobic	Morganella morganii	2.06			Morganella morganii
1291	D5-A-10-55	CD4	mGAM	10	mGAM	6	aerobic	Klebsiella pneumoniae	2.01			Klebsiella pneumoniae
1292	D5-A-10-56	CD4	mGAM	10	mGAM	6	aerobic	Enterococcus faecium	2.39			Enterococcus faecium
1293	D5-A-10-57	CD4	mGAM	10	mGAM	6	aerobic	Morganella morganii	2.14			Morganella morganii
1294	D5-A-10-58	CD4	mGAM	10	mGAM	6	aerobic	Enterococcus faecium	2.48			Enterococcus faecium
1295	D5-A-10-59	CD4	mGAM	10	mGAM	6	aerobic	Enterococcus faecium	2.16			Enterococcus faecium
1296	D5-A-10-60	CD4	mGAM	10	mGAM	6	aerobic	Enterococcus faecium	2.18			Enterococcus faecium
1297	D5-A-10-61	CD4	mGAM	10	mGAM	6	aerobic	Enterococcus faecium	2.44			Enterococcus faecium
1298	D5-A-10-62	CD4	mGAM	10	mGAM	6	aerobic	Enterococcus faecium	2.51			Enterococcus faecium
1299	D5-A-10-63	CD4	mGAM	10	mGAM	6	aerobic	Enterococcus faecium	2.5			Enterococcus faecium
1300	D5-A-10-64	CD4	mGAM	10	mGAM	6	aerobic	Enterococcus faecium	2.34			Enterococcus faecium
1301	D5-A-10-65	CD4	mGAM	10	mGAM	6	aerobic	Enterococcus faecium	2.41			Enterococcus faecium
1302	D5-A-10-66	CD4	mGAM	10	mGAM	6	aerobic	Enterococcus faecium	2.5			Enterococcus faecium
1303	D5-A-10-67	CD4	mGAM	10	mGAM	6	aerobic	Enterococcus faecium	2.47			Enterococcus faecium
1304	D5-A-10-68	CD4	mGAM	10	mGAM	6	aerobic	Morganella morganii	2.18			Morganella morganii
1305	D5-A-10-69	CD4	mGAM	10	mGAM	6	aerobic	Morganella morganii	2.24			Morganella morganii
1306	D5-A-10-70	CD4	mGAM	10	mGAM	6	aerobic	Enterococcus faecium	2.43			Enterococcus faecium
1307	D5-A-10-71	CD4	mGAM	10	mGAM	6	aerobic	Enterococcus faecium	2.49			Enterococcus faecium
1308	D5-A-10-72	CD4	mGAM	10	mGAM	6	aerobic	Enterococcus faecium	2.37			Enterococcus faecium
1309	D5-A-10-73	CD4	mGAM	10	mGAM	6	aerobic	Enterococcus faecium	2.52			Enterococcus faecium
1310	D5-A-10-74	CD4	mGAM	10	mGAM	6	aerobic	Enterococcus faecium	2.46			Enterococcus faecium
1311	D5-A-10-75	CD4	mGAM	10	mGAM	6	aerobic	Morganella morganii	2.05			Morganella morganii
1312	D5-A-10-76	CD4	mGAM	10	mGAM	6	aerobic	Morganella morganii	2.06			Morganella morganii
1313	D5-A-10-77	CD4	mGAM	10	mGAM	6	aerobic	Enterococcus faecium	2.21			Enterococcus faecium
1314	D5-A-10-78	CD4	mGAM	10	mGAM	6	aerobic	Enterococcus faecium	2.36			Enterococcus faecium
1315	D5-A-10-79	CD4	mGAM	10	mGAM	6	aerobic	Enterococcus faecium	2.33			Enterococcus faecium
1316	D5-A-10-80	CD4	mGAM	10	mGAM	6	aerobic	Enterococcus faecium	2.23			Enterococcus faecium
1317	D5-A-10-81	CD4	mGAM	10	mGAM	6	aerobic	Enterococcus faecium	2.35			Enterococcus faecium
1318	D5-A-10-82	CD4	mGAM	10	mGAM	6	aerobic	Enterococcus faecium	2.53			Enterococcus faecium
1319	D5-A-10-83	CD4	mGAM	10	mGAM	6	aerobic	Enterococcus faecium	2.38			Enterococcus faecium
1320	D5-A-10-84	CD4	mGAM	10	mGAM	6	aerobic	Morganella morganii	2.14			Morganella morganii
1321	D5-A-10-85	CD4	mGAM	10	mGAM	6	aerobic	Morganella morganii	2.03			Morganella morganii
1322	D5-A-10-86	CD4	mGAM	10	mGAM	6	aerobic	Morganella morganii	1.95			Morganella morganii
1323	D5-A-10-87	CD4	mGAM	10	mGAM	6	aerobic	Enterococcus faecium	2.37			Enterococcus faecium
1324	D5-A-10-88	CD4	mGAM	10	mGAM	6	aerobic	Enterococcus faecium	2.43			Enterococcus faecium
1325	D5-A-10-89	CD4	mGAM	10	mGAM	6	aerobic	Enterococcus faecium	2.49			Enterococcus faecium
1326	D5-A-10-90	CD4	mGAM	10	mGAM	6	aerobic	Morganella morganii	2.14			Morganella morganii
1327	D5-A-10-91	CD4	mGAM	10	mGAM	6	aerobic	Enterococcus faecium	2.35			Enterococcus faecium
1328	D5-A-10-92	CD4	mGAM	10	mGAM	6	aerobic	Morganella morganii	2.05			Morganella morganii
1329	D5-A-10-93	CD4	mGAM	10	mGAM	6	aerobic	Enterococcus faecium	2.41			Enterococcus faecium
1330	D5-A-10-94	CD4	mGAM	10	mGAM	6	aerobic	Enterococcus faecium	2.49			Enterococcus faecium
1331	D5-A-10-95	CD4	mGAM	10	mGAM	6	aerobic	Enterococcus faecium	2.37			Enterococcus faecium
1332	D5-A-15-1	CD4	BCT	15	mGAM	7	aerobic	Bacillus pumilus	1.7			Bacillus pumilus
1333	D5-A-15-2	CD4	BCT	15	mGAM	7	aerobic	Enterococcus avium	2.2			Enterococcus avium
1334	D5-A-15-3	CD4	BCT	15	mGAM	7	aerobic	No Organism Identification Possible	1.53	Aeromonas veronii	0.99	Aeromonas veronii	PQ223139
1335	D5-A-15-4	CD4	BCT	15	mGAM	7	aerobic	Enterococcus faecium	2.42			Enterococcus faecium
1336	D5-A-15-5	CD4	BCT	15	mGAM	7	aerobic	Enterococcus avium	2.03			Enterococcus avium
1337	D5-A-15-6	CD4	BCT	15	mGAM	7	aerobic	Bacillus pumilus	1.83			Bacillus pumilus
1338	D5-A-15-8	CD4	BCT	15	mGAM	7	aerobic	Citrobacter koseri	2.25			Citrobacter koseri
1339	D5-A-15-9	CD4	BCT	15	mGAM	6	aerobic	Enterococcus avium	2.19			Enterococcus avium
1340	D5-A-15-10	CD4	BCT	15	mGAM	6	aerobic	Enterococcus avium	2.23			Enterococcus avium
1341	D5-A-15-11	CD4	BCT	15	mGAM	6	aerobic	Bacillus altitudinis	1.72			Bacillus altitudinis
1342	D5-A-15-12	CD4	BCT	15	mGAM	6	aerobic	Citrobacter koseri	2.32			Citrobacter koseri
1343	D5-A-15-13	CD4	BCT	15	mGAM	6	aerobic	Bacillus altitudinis	1.79			Bacillus altitudinis
1344	D5-A-15-14	CD4	BCT	15	mGAM	6	aerobic	Citrobacter koseri	1.84			Citrobacter koseri
1345	D5-A-15-15	CD4	BCT	15	mGAM	6	aerobic	Enterococcus dispar	2.37			Enterococcus dispar
1346	D5-A-15-16	CD4	BCT	15	mGAM	6	aerobic	Citrobacter koseri	2.19			Citrobacter koseri
1347	D5-A-15-17	CD4	BCT	15	mGAM	6	aerobic	Enterococcus avium	2.3			Enterococcus avium
1348	D5-A-15-18	CD4	BCT	15	mGAM	6	aerobic	Citrobacter koseri	2.27			Citrobacter koseri
1349	D5-A-15-19	CD4	BCT	15	mGAM	6	aerobic	Citrobacter koseri	1.86			Citrobacter koseri
1350	D5-A-15-20	CD4	BCT	15	mGAM	6	aerobic	Aeromonas media	1.74			Aeromonas media
1351	D5-A-15-22	CD4	BCT	15	mGAM	6	aerobic	Enterococcus avium	2.15			Enterococcus avium
1352	D5-A-15-23	CD4	BCT	15	mGAM	6	aerobic	Enterococcus avium	2.2			Enterococcus avium
1353	D5-A-15-24	CD4	BCT	15	mGAM	6	aerobic	Escherichia coli	2.21			Escherichia coli
1354	D5-A-15-25	CD4	BCT	15	mGAM	6	aerobic	Enterococcus faecium	2.49			Enterococcus faecium
1355	D5-A-15-26	CD4	BCT	15	mGAM	6	aerobic	Aeromonas jandaei	1.72			Aeromonas jandaei
1356	D5-A-15-27	CD4	BCT	15	mGAM	6	aerobic	No Organism Identification Possible	1.66	Aeromonas veronii	1	Aeromonas veronii	PQ223140
1357	D5-A-15-28	CD4	BCT	15	mGAM	6	aerobic	No Organism Identification Possible	1.37	Enterococcus faecium	0.99	Enterococcus faecium	PQ223125
1358	D5-A-15-29	CD4	BCT	15	mGAM	6	aerobic	Enterococcus avium	2.19			Enterococcus avium
1359	D5-A-15-30	CD4	BCT	15	mGAM	6	aerobic	Citrobacter koseri	1.92			Citrobacter koseri
1360	D5-A-15-31	CD4	BCT	15	mGAM	6	aerobic	Citrobacter koseri	2.42			Citrobacter koseri
1361	D5-A-15-32	CD4	BCT	15	mGAM	6	aerobic	Enterococcus avium	2.08			Enterococcus avium
1362	D5-A-15-33	CD4	BCT	15	mGAM	6	aerobic	Enterococcus avium	2.24			Enterococcus avium
1363	D5-A-15-34	CD4	BCT	15	mGAM	6	aerobic	Enterococcus avium	2.23			Enterococcus avium
1364	D5-A-15-35	CD4	BCT	15	mGAM	6	aerobic	Enterococcus avium	2.3			Enterococcus avium
1365	D5-A-15-36	CD4	BCT	15	mGAM	6	aerobic	Citrobacter koseri	2.08			Citrobacter koseri
1366	D5-A-15-37	CD4	BCT	15	mGAM	6	aerobic	Citrobacter koseri	2.1			Citrobacter koseri
1367	D5-A-15-38	CD4	BCT	15	mGAM	6	aerobic	Citrobacter koseri	2.48			Citrobacter koseri
1368	D5-A-15-39	CD4	BCT	15	mGAM	6	aerobic	Enterococcus avium	2.18			Enterococcus avium
1369	D5-A-15-41	CD4	BCT	15	mGAM	6	aerobic	Citrobacter koseri	2.46			Citrobacter koseri
1370	D5-A-15-42	CD4	BCT	15	mGAM	6	aerobic	Enterococcus avium	2.16			Enterococcus avium
1371	D5-A-15-43	CD4	BCT	15	mGAM	6	aerobic	Enterococcus faecium	2.43			Enterococcus faecium
1372	D5-A-15-44	CD4	BCT	15	mGAM	6	aerobic	Enterococcus avium	2.16			Enterococcus avium
1373	D5-A-15-45	CD4	BCT	15	mGAM	6	aerobic	Morganella morganii	2.24			Morganella morganii
1374	D5-A-15-46	CD4	BCT	15	mGAM	6	aerobic	Enterococcus avium	2.26			Enterococcus avium
1375	D5-A-15-47	CD4	BCT	15	mGAM	6	aerobic	Bacillus pumilus	1.88			Bacillus pumilus
1376	D5-A-15-48	CD4	BCT	15	mGAM	6	aerobic	Klebsiella pneumoniae	2.19			Klebsiella pneumoniae
1377	D5-A-15-49	CD4	mGAM	15	mGAM	7	aerobic	Enterococcus faecium	2.42			Enterococcus faecium
1378	D5-A-15-50	CD4	mGAM	15	mGAM	7	aerobic	Morganella morganii	2.25			Morganella morganii
1379	D5-A-15-51	CD4	mGAM	15	mGAM	7	aerobic	Morganella morganii	2.31			Morganella morganii
1380	D5-A-15-52	CD4	mGAM	15	mGAM	7	aerobic	Enterococcus faecium	2.51			Enterococcus faecium
1381	D5-A-15-53	CD4	mGAM	15	mGAM	7	aerobic	Enterococcus faecium	2.5			Enterococcus faecium
1382	D5-A-15-54	CD4	mGAM	15	mGAM	7	aerobic	Enterococcus faecium	2.48			Enterococcus faecium
1383	D5-A-15-55	CD4	mGAM	15	mGAM	7	aerobic	Morganella morganii	2.13			Morganella morganii
1384	D5-A-15-56	CD4	mGAM	15	mGAM	7	aerobic	Morganella morganii	2.09			Morganella morganii
1385	D5-A-15-57	CD4	mGAM	15	mGAM	6	aerobic	Enterococcus faecium	2.41			Enterococcus faecium
1386	D5-A-15-58	CD4	mGAM	15	mGAM	6	aerobic	Morganella morganii	2.3			Morganella morganii
1387	D5-A-15-59	CD4	mGAM	15	mGAM	6	aerobic	Enterococcus faecium	2.45			Enterococcus faecium
1388	D5-A-15-60	CD4	mGAM	15	mGAM	6	aerobic	Enterococcus faecium	2.51			Enterococcus faecium
1389	D5-A-15-61	CD4	mGAM	15	mGAM	6	aerobic	Enterococcus faecium	2.51			Enterococcus faecium
1390	D5-A-15-62	CD4	mGAM	15	mGAM	6	aerobic	Enterococcus faecium	2.47			Enterococcus faecium
1391	D5-A-15-63	CD4	mGAM	15	mGAM	6	aerobic	Enterococcus faecium	2.46			Enterococcus faecium
1392	D5-A-15-64	CD4	mGAM	15	mGAM	6	aerobic	Enterococcus faecium	2.55			Enterococcus faecium
1393	D5-A-15-65	CD4	mGAM	15	mGAM	6	aerobic	Enterococcus faecium	2.53			Enterococcus faecium
1394	D5-A-15-66	CD4	mGAM	15	mGAM	6	aerobic	Enterococcus faecium	2.4			Enterococcus faecium
1395	D5-A-15-67	CD4	mGAM	15	mGAM	6	aerobic	Enterococcus faecium	2.48			Enterococcus faecium
1396	D5-A-15-68	CD4	mGAM	15	mGAM	6	aerobic	Enterococcus faecium	2.41			Enterococcus faecium
1397	D5-A-15-69	CD4	mGAM	15	mGAM	6	aerobic	Enterococcus faecium	2.47			Enterococcus faecium
1398	D5-A-15-70	CD4	mGAM	15	mGAM	6	aerobic	Morganella morganii	2.24			Morganella morganii
1399	D5-A-15-71	CD4	mGAM	15	mGAM	6	aerobic	Enterococcus faecium	2.49			Enterococcus faecium
1400	D5-A-15-72	CD4	mGAM	15	mGAM	6	aerobic	Enterococcus faecium	2.39			Enterococcus faecium
1401	D5-A-15-73	CD4	mGAM	15	mGAM	6	aerobic	Enterococcus faecium	2			Enterococcus faecium
1402	D5-A-15-74	CD4	mGAM	15	mGAM	6	aerobic	Morganella morganii	2.12			Morganella morganii
1403	D5-A-15-75	CD4	mGAM	15	mGAM	6	aerobic	Enterococcus faecium	2.53			Enterococcus faecium
1404	D5-A-15-76	CD4	mGAM	15	mGAM	6	aerobic	Enterococcus faecium	2.5			Enterococcus faecium
1405	D5-A-15-77	CD4	mGAM	15	mGAM	6	aerobic	Enterococcus faecium	2.51			Enterococcus faecium
1406	D5-A-15-78	CD4	mGAM	15	mGAM	6	aerobic	Enterococcus faecium	2.42			Enterococcus faecium
1407	D5-A-15-79	CD4	mGAM	15	mGAM	6	aerobic	Enterococcus faecium	2.38			Enterococcus faecium
1408	D5-A-15-80	CD4	mGAM	15	mGAM	6	aerobic	Enterococcus faecium	2.3			Enterococcus faecium
1409	D5-A-15-81	CD4	mGAM	15	mGAM	6	aerobic	Morganella morganii	2.18			Morganella morganii
1410	D5-A-15-82	CD4	mGAM	15	mGAM	6	aerobic	Enterococcus faecium	2.48			Enterococcus faecium
1411	D5-A-15-83	CD4	mGAM	15	mGAM	6	aerobic	Enterococcus faecium	2.5			Enterococcus faecium
1412	D5-A-15-84	CD4	mGAM	15	mGAM	6	aerobic	Enterococcus faecium	2.53			Enterococcus faecium
1413	D5-A-15-85	CD4	mGAM	15	mGAM	6	aerobic	Enterococcus faecium	2.47			Enterococcus faecium
1414	D5-A-15-86	CD4	mGAM	15	mGAM	6	aerobic	Morganella morganii	2.25			Morganella morganii
1415	D5-A-15-87	CD4	mGAM	15	mGAM	6	aerobic	Morganella morganii	2.1			Morganella morganii
1416	D5-A-15-88	CD4	mGAM	15	mGAM	6	aerobic	Enterococcus faecium	2.44			Enterococcus faecium
1417	D5-A-15-89	CD4	mGAM	15	mGAM	6	aerobic	Enterococcus faecium	2.46			Enterococcus faecium
1418	D5-A-15-90	CD4	mGAM	15	mGAM	6	aerobic	Enterococcus faecium	2.47			Enterococcus faecium
1419	D5-A-15-91	CD4	mGAM	15	mGAM	6	aerobic	Enterococcus faecium	2.56			Enterococcus faecium
1420	D5-A-15-92	CD4	mGAM	15	mGAM	6	aerobic	Enterococcus faecium	2.51			Enterococcus faecium
1421	D5-A-15-93	CD4	mGAM	15	mGAM	6	aerobic	Morganella morganii	2.19			Morganella morganii
1422	D5-A-15-94	CD4	mGAM	15	mGAM	6	aerobic	Enterococcus faecium	2.48			Enterococcus faecium
1423	D5-A-15-95	CD4	mGAM	15	mGAM	6	aerobic	Morganella morganii	2.18			Morganella morganii
1424	D5-A-19-3	CD4	BCT	19	mGAM	7	aerobic	Enterococcus avium	2.17			Enterococcus avium
1425	D5-A-19-4	CD4	BCT	19	mGAM	7	aerobic	Enterococcus avium	2.05			Enterococcus avium
1426	D5-A-19-5	CD4	BCT	19	mGAM	7	aerobic	Citrobacter koseri	2.19			Citrobacter koseri
1427	D5-A-19-6	CD4	BCT	19	mGAM	7	aerobic	No Organism Identification Possible	1.41	Bacillus aerius	0.99	Bacillus aerius	PQ223128
1428	D5-A-19-8	CD4	BCT	19	mGAM	7	aerobic	Citrobacter koseri	2.19			Citrobacter koseri
1429	D5-A-19-9	CD4	BCT	19	mGAM	7	aerobic	Enterococcus dispar	2.04			Enterococcus dispar
1430	D5-A-19-11	CD4	BCT	19	mGAM	7	aerobic	Citrobacter koseri	2.36			Citrobacter koseri
1431	D5-A-19-12	CD4	BCT	19	mGAM	7	aerobic	Citrobacter koseri	2.23			Citrobacter koseri
1432	D5-A-19-13	CD4	BCT	19	mGAM	7	aerobic	Citrobacter koseri	2.16			Citrobacter koseri
1433	D5-A-19-14	CD4	BCT	19	mGAM	7	aerobic	No Organism Identification Possible	1.48	Bacillus aerius	1	Bacillus aerius	PQ223130
1434	D5-A-19-15	CD4	BCT	19	mGAM	7	aerobic	Citrobacter koseri	1.79			Citrobacter koseri
1435	D5-A-19-16	CD4	BCT	19	mGAM	7	aerobic	Enterococcus avium	2.05			Enterococcus avium
1436	D5-A-19-17	CD4	BCT	19	mGAM	7	aerobic	Morganella morganii	2.11			Morganella morganii
1437	D5-A-19-19	CD4	BCT	19	mGAM	7	aerobic	Enterococcus avium	2.14			Enterococcus avium
1438	D5-A-19-20	CD4	BCT	19	mGAM	7	aerobic	Enterococcus avium	1.85			Enterococcus avium
1439	D5-A-19-21	CD4	BCT	19	mGAM	7	aerobic	Citrobacter koseri	2.24			Citrobacter koseri
1440	D5-A-19-22	CD4	BCT	19	mGAM	7	aerobic	No Organism Identification Possible	1.54	Bacillus aerius	0.99	Bacillus aerius	PQ223133
1441	D5-A-19-24	CD4	BCT	19	mGAM	7	aerobic	Morganella morganii	2.07			Morganella morganii
1442	D5-A-19-25	CD4	BCT	19	mGAM	6	aerobic	Enterococcus avium	2.11			Enterococcus avium
1443	D5-A-19-29	CD4	BCT	19	mGAM	6	aerobic	Enterococcus avium	1.7			Enterococcus avium
1444	D5-A-19-30	CD4	BCT	19	mGAM	6	aerobic	No Organism Identification Possible	1.56	Bacillus aerius	0.99	Bacillus aerius	PQ223135
1445	D5-A-19-33	CD4	BCT	19	mGAM	6	aerobic	No Organism Identification Possible	1.63	Bacillus aerius	0.99	Bacillus aerius	PQ223138
1446	D5-A-19-35	CD4	BCT	19	mGAM	6	aerobic	Enterococcus dispar	2.32			Enterococcus dispar
1447	D5-A-19-36	CD4	BCT	19	mGAM	6	aerobic	Enterococcus faecium	2.54			Enterococcus faecium
1448	D5-A-19-37	CD4	BCT	19	mGAM	6	aerobic	Morganella morganii	2.14			Morganella morganii
1449	D5-A-19-38	CD4	BCT	19	mGAM	6	aerobic	Enterococcus avium	2.26			Enterococcus avium
1450	D5-A-19-39	CD4	BCT	19	mGAM	6	aerobic	Enterococcus avium	2.26			Enterococcus avium
1451	D5-A-19-40	CD4	BCT	19	mGAM	6	aerobic	Morganella morganii	2.15			Morganella morganii
1452	D5-A-19-41	CD4	BCT	19	mGAM	6	aerobic	Enterococcus avium	1.75			Enterococcus avium
1453	D5-A-19-43	CD4	BCT	19	mGAM	6	aerobic	No Organism Identification Possible	1.63	Enterococcus gallinarum	0.99	Enterococcus gallinarum	PQ223136				√
1454	D5-A-19-44	CD4	BCT	19	mGAM	6	aerobic	Enterococcus dispar	2.34			Enterococcus dispar
1455	D5-A-19-45	CD4	BCT	19	mGAM	6	aerobic	Enterococcus avium	2.19			Enterococcus avium
1456	D5-A-19-48	CD4	BCT	19	mGAM	6	aerobic	Enterococcus avium	2.28			Enterococcus avium
1457	D5-A-19-49	CD4	mGAM	19	mGAM	6	aerobic	Morganella morganii	2.05			Morganella morganii
1458	D5-A-19-50	CD4	mGAM	19	mGAM	6	aerobic	Enterococcus faecium	2.56			Enterococcus faecium
1459	D5-A-19-51	CD4	mGAM	19	mGAM	6	aerobic	Enterococcus faecium	2.41			Enterococcus faecium
1460	D5-A-19-52	CD4	mGAM	19	mGAM	6	aerobic	Morganella morganii	2.18			Morganella morganii
1461	D5-A-19-53	CD4	mGAM	19	mGAM	6	aerobic	Enterococcus faecium	2.58			Enterococcus faecium
1462	D5-A-19-54	CD4	mGAM	19	mGAM	6	aerobic	Morganella morganii	2.13			Morganella morganii
1463	D5-A-19-55	CD4	mGAM	19	mGAM	6	aerobic	Morganella morganii	2.26			Morganella morganii
1464	D5-A-19-56	CD4	mGAM	19	mGAM	6	aerobic	Morganella morganii	2.12			Morganella morganii
1465	D5-A-19-57	CD4	mGAM	19	mGAM	6	aerobic	Enterococcus faecium	2.51			Enterococcus faecium
1466	D5-A-19-58	CD4	mGAM	19	mGAM	6	aerobic	Enterococcus faecium	2.53			Enterococcus faecium
1467	D5-A-19-59	CD4	mGAM	19	mGAM	6	aerobic	Enterococcus faecium	2.55			Enterococcus faecium
1468	D5-A-19-60	CD4	mGAM	19	mGAM	6	aerobic	Morganella morganii	2.14			Morganella morganii
1469	D5-A-19-61	CD4	mGAM	19	mGAM	6	aerobic	Enterococcus faecium	2.55			Enterococcus faecium
1470	D5-A-19-63	CD4	mGAM	19	mGAM	6	aerobic	Morganella morganii	2.18			Morganella morganii
1471	D5-A-19-64	CD4	mGAM	19	mGAM	6	aerobic	Enterococcus faecium	2.55			Enterococcus faecium
1472	D5-A-19-65	CD4	mGAM	19	mGAM	6	aerobic	Morganella morganii	2.06			Morganella morganii
1473	D5-A-19-66	CD4	mGAM	19	mGAM	6	aerobic	Enterococcus faecium	2.2			Enterococcus faecium
1474	D5-A-19-67	CD4	mGAM	19	mGAM	6	aerobic	Morganella morganii	2.03			Morganella morganii
1475	D5-A-19-68	CD4	mGAM	19	mGAM	6	aerobic	Morganella morganii	2.24			Morganella morganii
1476	D5-A-19-69	CD4	mGAM	19	mGAM	6	aerobic	Morganella morganii	2			Morganella morganii
1477	D5-A-19-70	CD4	mGAM	19	mGAM	6	aerobic	Enterococcus faecium	2.58			Enterococcus faecium
1478	D5-A-19-71	CD4	mGAM	19	mGAM	6	aerobic	Morganella morganii	2.14			Morganella morganii
1479	D5-A-19-72	CD4	mGAM	19	mGAM	6	aerobic	Enterococcus faecium	2.49			Enterococcus faecium
1480	D5-A-19-73	CD4	mGAM	19	mGAM	6	aerobic	Morganella morganii	1.94			Morganella morganii
1481	D5-A-19-74	CD4	mGAM	19	mGAM	6	aerobic	Morganella morganii	1.98			Morganella morganii
1482	D5-A-19-75	CD4	mGAM	19	mGAM	6	aerobic	Enterococcus faecium	2.46			Enterococcus faecium
1483	D5-A-19-76	CD4	mGAM	19	mGAM	6	aerobic	Morganella morganii	2.28			Morganella morganii
1484	D5-A-19-77	CD4	mGAM	19	mGAM	6	aerobic	Morganella morganii	2.2			Morganella morganii
1485	D5-A-19-78	CD4	mGAM	19	mGAM	6	aerobic	Morganella morganii	2.25			Morganella morganii
1486	D5-A-19-79	CD4	mGAM	19	mGAM	6	aerobic	Enterococcus faecium	2.56			Enterococcus faecium
1487	D5-A-19-80	CD4	mGAM	19	mGAM	6	aerobic	Morganella morganii	2.04			Morganella morganii
1488	D5-A-19-81	CD4	mGAM	19	mGAM	6	aerobic	Morganella morganii	2.1			Morganella morganii
1489	D5-A-19-82	CD4	mGAM	19	mGAM	6	aerobic	Enterococcus faecium	2.51			Enterococcus faecium
1490	D5-A-19-83	CD4	mGAM	19	mGAM	6	aerobic	Morganella morganii	2.18			Morganella morganii
1491	D5-A-19-84	CD4	mGAM	19	mGAM	6	aerobic	Morganella morganii	2.12			Morganella morganii
1492	D5-A-19-85	CD4	mGAM	19	mGAM	6	aerobic	Morganella morganii	2.18			Morganella morganii
1493	D5-A-19-86	CD4	mGAM	19	mGAM	6	aerobic	Morganella morganii	2.29			Morganella morganii
1494	D5-A-19-87	CD4	mGAM	19	mGAM	6	aerobic	Enterococcus faecium	2.54			Enterococcus faecium
1495	D5-A-29-1	CD4	BCT	29	mGAM	6	aerobic	Enterococcus avium	2.2			Enterococcus avium
1496	D5-A-29-2	CD4	BCT	29	mGAM	6	aerobic	Enterococcus avium	2.2			Enterococcus avium
1497	D5-A-29-3	CD4	BCT	29	mGAM	6	aerobic	Enterococcus avium	2.18			Enterococcus avium
1498	D5-A-29-4	CD4	BCT	29	mGAM	6	aerobic	No Organism Identification Possible	1.41	Bacillus aerius	0.99	Bacillus aerius	PQ223141
1499	D5-A-29-5	CD4	BCT	29	mGAM	6	aerobic	Enterococcus avium	2.28			Enterococcus avium
1500	D5-A-29-6	CD4	BCT	29	mGAM	6	aerobic	Citrobacter koseri	2.32			Citrobacter koseri
1501	D5-A-29-7	CD4	BCT	29	mGAM	6	aerobic	Enterococcus casseliflavus	2.27			Enterococcus casseliflavus
1502	D5-A-29-8	CD4	BCT	29	mGAM	6	aerobic	Enterococcus avium	2.25			Enterococcus avium
1503	D5-A-29-9	CD4	BCT	29	mGAM	6	aerobic	Bacillus pumilus	1.8			Bacillus pumilus
1504	D5-A-29-10	CD4	BCT	29	mGAM	6	aerobic	Enterococcus casseliflavus	2.27			Enterococcus casseliflavus
1505	D5-A-29-11	CD4	BCT	29	mGAM	6	aerobic	No Organism Identification Possible	1.64	Bacillus aerius	1	Bacillus aerius	PQ223126
1506	D5-A-29-13	CD4	BCT	29	mGAM	6	aerobic	Enterococcus casseliflavus	2.34			Enterococcus casseliflavus
1507	D5-A-29-14	CD4	BCT	29	mGAM	6	aerobic	Enterococcus avium	2.25			Enterococcus avium
1508	D5-A-29-15	CD4	BCT	29	mGAM	6	aerobic	Klebsiella pneumoniae	2.31			Klebsiella pneumoniae
1509	D5-A-29-16	CD4	BCT	29	mGAM	6	aerobic	No Organism Identification Possible	1.44	Bacillus aerius	1	Bacillus aerius	PQ223131
1510	D5-A-29-17	CD4	BCT	29	mGAM	6	aerobic	Klebsiella pneumoniae	2.26			Klebsiella pneumoniae
1511	D5-A-29-18	CD4	BCT	29	mGAM	6	aerobic	Bacillus altitudinis	1.85			Bacillus altitudinis
1512	D5-A-29-19	CD4	BCT	29	mGAM	6	aerobic	Bacillus altitudinis	1.83			Bacillus altitudinis
1513	D5-A-29-20	CD4	BCT	29	mGAM	6	aerobic	Bacillus pumilus	1.89			Bacillus pumilus
1514	D5-A-29-21	CD4	BCT	29	mGAM	6	aerobic	Enterococcus gallinarum	2.26			Enterococcus gallinarum
1515	D5-A-29-22	CD4	BCT	29	mGAM	6	aerobic	Enterococcus avium	2.14			Enterococcus avium
1516	D5-A-29-23	CD4	BCT	29	mGAM	6	aerobic	Enterococcus avium	2.19			Enterococcus avium
1517	D5-A-29-24	CD4	BCT	29	mGAM	6	aerobic	Enterococcus avium	2.2			Enterococcus avium
1518	D5-A-29-26	CD4	BCT	29	mGAM	6	aerobic	Bacillus altitudinis	1.77			Bacillus altitudinis
1519	D5-A-29-27	CD4	BCT	29	mGAM	6	aerobic	Bacillus pumilus	1.79			Bacillus pumilus
1520	D5-A-29-28	CD4	BCT	29	mGAM	6	aerobic	Bacillus altitudinis	1.7			Bacillus altitudinis
1521	D5-A-29-29	CD4	BCT	29	mGAM	6	aerobic	Escherichia coli	2.37			Escherichia coli
1522	D5-A-29-31	CD4	BCT	29	mGAM	6	aerobic	Bacillus altitudinis	1.84			Bacillus altitudinis
1523	D5-A-29-32	CD4	BCT	29	mGAM	6	aerobic	Enterococcus casseliflavus	2.17			Enterococcus casseliflavus
1524	D5-A-29-33	CD4	BCT	29	mGAM	6	aerobic	Enterococcus avium	2.27			Enterococcus avium
1525	D5-A-29-34	CD4	BCT	29	mGAM	6	aerobic	Enterococcus avium	2.21			Enterococcus avium
1526	D5-A-29-35	CD4	BCT	29	mGAM	6	aerobic	Enterococcus casseliflavus	2.38			Enterococcus casseliflavus
1527	D5-A-29-36	CD4	BCT	29	mGAM	6	aerobic	Enterococcus avium	2.26			Enterococcus avium
1528	D5-A-29-37	CD4	BCT	29	mGAM	6	aerobic	Enterococcus avium	2.22			Enterococcus avium
1529	D5-A-29-38	CD4	BCT	29	mGAM	6	aerobic	Enterococcus avium	2.24			Enterococcus avium
1530	D5-A-29-39	CD4	BCT	29	mGAM	6	aerobic	Enterococcus avium	2.18			Enterococcus avium
1531	D5-A-29-40	CD4	BCT	29	mGAM	6	aerobic	Enterococcus avium	2.14			Enterococcus avium
1532	D5-A-29-42	CD4	BCT	29	mGAM	6	aerobic	Enterococcus avium	2.22			Enterococcus avium
1533	D5-A-29-43	CD4	BCT	29	mGAM	6	aerobic	Citrobacter koseri	2.46			Citrobacter koseri
1534	D5-A-29-44	CD4	BCT	29	mGAM	6	aerobic	No Organism Identification Possible	1.37	Bacillus aerius	1	Bacillus aerius	PQ223134
1535	D5-A-29-45	CD4	BCT	29	mGAM	6	aerobic	Bacillus pumilus	1.96			Bacillus pumilus
1536	D5-A-29-46	CD4	BCT	29	mGAM	6	aerobic	Klebsiella pneumoniae	1.93			Klebsiella pneumoniae
1537	D5-A-29-47	CD4	BCT	29	mGAM	6	aerobic	Enterococcus avium	2.17			Enterococcus avium
1538	D5-A-29-48	CD4	BCT	29	mGAM	6	aerobic	Enterococcus avium	2.23			Enterococcus avium
1539	D5-A-29-49	CD4	mGAM	29	mGAM	6	aerobic	Morganella morganii	2.09			Morganella morganii
1540	D5-A-29-50	CD4	mGAM	29	mGAM	6	aerobic	Morganella morganii	2.16			Morganella morganii
1541	D5-A-29-51	CD4	mGAM	29	mGAM	6	aerobic	Enterococcus gallinarum	2.21			Enterococcus gallinarum
1542	D5-A-29-52	CD4	mGAM	29	mGAM	6	aerobic	Enterococcus avium	2.18			Enterococcus avium
1543	D5-A-29-53	CD4	mGAM	29	mGAM	6	aerobic	Morganella morganii	2.1			Morganella morganii
1544	D5-A-29-54	CD4	mGAM	29	mGAM	6	aerobic	Morganella morganii	2.17			Morganella morganii
1545	D5-A-29-55	CD4	mGAM	29	mGAM	6	aerobic	Enterococcus faecium	2.59			Enterococcus faecium
1546	D5-A-29-56	CD4	mGAM	29	mGAM	6	aerobic	Enterococcus faecium	2.65			Enterococcus faecium
1547	D5-A-29-57	CD4	mGAM	29	mGAM	6	aerobic	Morganella morganii	2.14			Morganella morganii
1548	D5-A-29-58	CD4	mGAM	29	mGAM	6	aerobic	Morganella morganii	2.12			Morganella morganii
1549	D5-A-29-59	CD4	mGAM	29	mGAM	6	aerobic	Morganella morganii	2.25			Morganella morganii
1550	D5-A-29-60	CD4	mGAM	29	mGAM	6	aerobic	Morganella morganii	2.14			Morganella morganii
1551	D5-A-29-62	CD4	mGAM	29	mGAM	6	aerobic	Morganella morganii	2.19			Morganella morganii
1552	D5-A-29-63	CD4	mGAM	29	mGAM	6	aerobic	Morganella morganii	2.17			Morganella morganii
1553	D5-A-29-64	CD4	mGAM	29	mGAM	6	aerobic	Morganella morganii	2.15			Morganella morganii
1554	D5-A-29-65	CD4	mGAM	29	mGAM	6	aerobic	Enterococcus avium	2.2			Enterococcus avium
1555	D5-A-29-66	CD4	mGAM	29	mGAM	6	aerobic	Morganella morganii	2.19			Morganella morganii
1556	D5-A-29-67	CD4	mGAM	29	mGAM	6	aerobic	Morganella morganii	2.14			Morganella morganii
1557	D5-A-29-68	CD4	mGAM	29	mGAM	6	aerobic	Enterococcus faecium	2.46			Enterococcus faecium
1558	D5-A-29-69	CD4	mGAM	29	mGAM	6	aerobic	Morganella morganii	2.17			Morganella morganii
1559	D5-A-29-70	CD4	mGAM	29	mGAM	6	aerobic	Morganella morganii	2.23			Morganella morganii
1560	D5-A-29-71	CD4	mGAM	29	mGAM	6	aerobic	Morganella morganii	2.1			Morganella morganii
1561	D5-A-29-72	CD4	mGAM	29	mGAM	6	aerobic	Morganella morganii	2.27			Morganella morganii
1562	D5-A-29-73	CD4	mGAM	29	mGAM	6	aerobic	Morganella morganii	2.2			Morganella morganii
1563	D5-A-29-74	CD4	mGAM	29	mGAM	6	aerobic	Morganella morganii	2.2			Morganella morganii
1564	D5-A-29-75	CD4	mGAM	29	mGAM	6	aerobic	Morganella morganii	2.21			Morganella morganii
1565	D5-A-29-76	CD4	mGAM	29	mGAM	6	aerobic	Morganella morganii	2.14			Morganella morganii
1566	D5-A-29-77	CD4	mGAM	29	mGAM	6	aerobic	Morganella morganii	2.24			Morganella morganii
1567	D5-A-29-78	CD4	mGAM	29	mGAM	6	aerobic	Morganella morganii	2.11			Morganella morganii
1568	D5-A-29-79	CD4	mGAM	29	mGAM	6	aerobic	Morganella morganii	2.24			Morganella morganii
1569	D5-A-29-80	CD4	mGAM	29	mGAM	6	aerobic	Morganella morganii	2.05			Morganella morganii
1570	D5-A-29-81	CD4	mGAM	29	mGAM	6	aerobic	Morganella morganii	1.99			Morganella morganii
1571	D5-A-29-82	CD4	mGAM	29	mGAM	6	aerobic	Morganella morganii	2.2			Morganella morganii
1572	D5-A-29-83	CD4	mGAM	29	mGAM	6	aerobic	Morganella morganii	2.22			Morganella morganii
1573	D5-A-29-84	CD4	mGAM	29	mGAM	6	aerobic	Morganella morganii	2.22			Morganella morganii
1574	D5-A-29-85	CD4	mGAM	29	mGAM	6	aerobic	Enterococcus gallinarum	2.12			Enterococcus gallinarum
1575	D5-A-29-86	CD4	mGAM	29	mGAM	6	aerobic	Enterococcus gallinarum	2.14			Enterococcus gallinarum
1576	D5-A-29-87	CD4	mGAM	29	mGAM	6	aerobic	Morganella morganii	2.19			Morganella morganii
1577	D5-A-29-88	CD4	mGAM	29	mGAM	6	aerobic	Morganella morganii	2.1			Morganella morganii
1578	D5-A-29-89	CD4	mGAM	29	mGAM	6	aerobic	Morganella morganii	2.05			Morganella morganii
1579	D5-A-29-90	CD4	mGAM	29	mGAM	6	aerobic	Morganella morganii	1.79			Morganella morganii
1580	D5-A-29-91	CD4	mGAM	29	mGAM	6	aerobic	Morganella morganii	2.05			Morganella morganii
1581	D5-A-29-92	CD4	mGAM	29	mGAM	6	aerobic	Morganella morganii	2.19			Morganella morganii
1582	D5-A-29-93	CD4	mGAM	29	mGAM	6	aerobic	Morganella morganii	2.19			Morganella morganii
1583	D5-A-29-94	CD4	mGAM	29	mGAM	6	aerobic	Morganella morganii	2.17			Morganella morganii
1584	D5-A-29-95	CD4	mGAM	29	mGAM	6	aerobic	Morganella morganii	2.18			Morganella morganii
1585	D8-A-0-1	CD5	None	0	mGAM	6	aerobic	Enterococcus avium	1.79			Enterococcus avium
1586	D8-A-0-2	CD5	None	0	mGAM	6	aerobic	No Organism Identification Possible	1.34	Pediococcus acidilactici	0.99	Pediococcus acidilactici	PQ223154
1587	D8-A-0-3	CD5	None	0	mGAM	6	aerobic	No Organism Identification Possible	1.38	Pediococcus acidilactici	0.99	Pediococcus acidilactici	PQ223156
1588	D8-A-0-4	CD5	None	0	mGAM	6	aerobic	Escherichia coli	2.34			Escherichia coli
1589	D8-A-0-5	CD5	None	0	mGAM	6	aerobic	Enterococcus raffinosus	2.28			Enterococcus raffinosus
1590	D8-A-0-6	CD5	None	0	mGAM	6	aerobic	Escherichia coli	2.22			Escherichia coli
1591	D8-A-0-8	CD5	None	0	mGAM	6	aerobic	Escherichia coli	2.41			Escherichia coli
1592	D8-A-0-10	CD5	None	0	mGAM	6	aerobic	Escherichia coli	2.2			Escherichia coli
1593	D8-A-0-12	CD5	None	0	mGAM	6	aerobic	Escherichia coli	2.08			Escherichia coli
1594	D8-A-0-15	CD5	None	0	mGAM	6	aerobic	Escherichia coli	2.24			Escherichia coli
1595	D8-A-0-18	CD5	None	0	mGAM	5	aerobic	Escherichia coli	2.21			Escherichia coli
1596	D8-A-0-19	CD5	None	0	mGAM	5	aerobic	Enterococcus raffinosus	2.16			Enterococcus raffinosus
1597	D8-A-0-20	CD5	None	0	mGAM	5	aerobic	Enterococcus avium	1.72			Enterococcus avium
1598	D8-A-0-21	CD5	None	0	mGAM	5	aerobic	Enterococcus raffinosus	2.28			Enterococcus raffinosus
1599	D8-A-0-22	CD5	None	0	mGAM	5	aerobic	Escherichia coli	2.31			Escherichia coli
1600	D8-A-0-23	CD5	None	0	mGAM	5	aerobic	Escherichia coli	2.15			Escherichia coli
1601	D8-A-0-24	CD5	None	0	mGAM	5	aerobic	Escherichia coli	2.2			Escherichia coli
1602	D8-A-0-27	CD5	None	0	mGAM	5	aerobic	Escherichia coli	2.34			Escherichia coli
1603	D8-A-0-28	CD5	None	0	mGAM	5	aerobic	Escherichia coli	2.3			Escherichia coli
1604	D8-A-0-29	CD5	None	0	mGAM	5	aerobic	Escherichia coli	2.38			Escherichia coli
1605	D8-A-0-30	CD5	None	0	mGAM	5	aerobic	Escherichia coli	2.3			Escherichia coli
1606	D8-A-0-31	CD5	None	0	mGAM	5	aerobic	Escherichia coli	2.21			Escherichia coli
1607	D8-A-0-32	CD5	None	0	mGAM	5	aerobic	Pediococcus acidilactici	2.03			Pediococcus acidilactici
1608	D8-A-0-33	CD5	None	0	mGAM	5	aerobic	Klebsiella pneumoniae	2.11			Klebsiella pneumoniae
1609	D8-A-0-34	CD5	None	0	mGAM	5	aerobic	Enterococcus avium	2.09			Enterococcus avium
1610	D8-A-0-35	CD5	None	0	mGAM	5	aerobic	Enterococcus avium	2.17			Enterococcus avium
1611	D8-A-0-36	CD5	None	0	mGAM	5	aerobic	Escherichia coli	2.29			Escherichia coli
1612	D8-A-0-37	CD5	None	0	mGAM	5	aerobic	Enterococcus raffinosus	2.25			Enterococcus raffinosus
1613	D8-A-0-38	CD5	None	0	mGAM	5	aerobic	Pediococcus acidilactici	2.1			Pediococcus acidilactici
1614	D8-A-0-41	CD5	None	0	mGAM	5	aerobic	Escherichia coli	2.2			Escherichia coli
1615	D8-A-0-42	CD5	None	0	mGAM	5	aerobic	Enterococcus raffinosus	2.27			Enterococcus raffinosus
1616	D8-A-0-43	CD5	None	0	mGAM	5	aerobic	Escherichia coli	2.23			Escherichia coli
1617	D8-A-0-44	CD5	None	0	mGAM	5	aerobic	Escherichia coli	2.21			Escherichia coli
1618	D8-A-0-45	CD5	None	0	mGAM	5	aerobic	Escherichia coli	2.19			Escherichia coli
1619	D8-A-0-46	CD5	None	0	mGAM	5	aerobic	Escherichia coli	2.26			Escherichia coli
1620	D8-A-0-47	CD5	None	0	mGAM	5	aerobic	Escherichia coli	2.45			Escherichia coli
1621	D8-A-0-48	CD5	None	0	mGAM	5	aerobic	Escherichia coli	2.24			Escherichia coli
1622	D8-A-0-49	CD5	None	0	mGAM	5	aerobic	Escherichia coli	2.15			Escherichia coli
1623	D8-A-0-50	CD5	None	0	mGAM	5	aerobic	Escherichia coli	2.09			Escherichia coli
1624	D8-A-0-51	CD5	None	0	mGAM	5	aerobic	Escherichia coli	2.25			Escherichia coli
1625	D8-A-0-52	CD5	None	0	mGAM	5	aerobic	Escherichia coli	2.33			Escherichia coli
1626	D8-A-0-53	CD5	None	0	mGAM	5	aerobic	Escherichia coli	2.23			Escherichia coli
1627	D8-A-0-54	CD5	None	0	mGAM	5	aerobic	Escherichia coli	2.21			Escherichia coli
1628	D8-A-0-55	CD5	None	0	mGAM	5	aerobic	Escherichia coli	2.14			Escherichia coli
1629	D8-A-0-56	CD5	None	0	mGAM	5	aerobic	Escherichia coli	2.2			Escherichia coli
1630	D8-A-0-57	CD5	None	0	mGAM	5	aerobic	Klebsiella pneumoniae	2.19			Klebsiella pneumoniae
1631	D8-A-0-58	CD5	None	0	mGAM	5	aerobic	Escherichia coli	2.25			Escherichia coli
1632	D8-A-0-59	CD5	None	0	mGAM	5	aerobic	Escherichia coli	2.24			Escherichia coli
1633	D8-A-0-60	CD5	None	0	mGAM	5	aerobic	Escherichia coli	2.12			Escherichia coli
1634	D8-A-0-61	CD5	None	0	mGAM	5	aerobic	Escherichia coli	2.34			Escherichia coli
1635	D8-A-0-62	CD5	None	0	mGAM	5	aerobic	Escherichia coli	2.23			Escherichia coli
1636	D8-A-0-65	CD5	None	0	mGAM	5	aerobic	Pediococcus acidilactici	1.9			Pediococcus acidilactici
1637	D8-A-0-67	CD5	None	0	mGAM	5	aerobic	Pediococcus acidilactici	2.01			Pediococcus acidilactici
1638	D8-A-0-68	CD5	None	0	mGAM	5	aerobic	Pediococcus acidilactici	2.09			Pediococcus acidilactici
1639	D8-A-0-71	CD5	None	0	mGAM	5	aerobic	Pediococcus acidilactici	2.06			Pediococcus acidilactici
1640	D8-A-3-2	CD5	BCT	3	mGAM	6	aerobic	Klebsiella pneumoniae	2.2			Klebsiella pneumoniae
1641	D8-A-3-3	CD5	BCT	3	mGAM	6	aerobic	Enterococcus raffinosus	2.08			Enterococcus raffinosus
1642	D8-A-3-5	CD5	BCT	3	mGAM	6	aerobic	Klebsiella pneumoniae	2.07			Klebsiella pneumoniae
1643	D8-A-3-6	CD5	BCT	3	mGAM	6	aerobic	Enterococcus avium	1.78			Enterococcus avium
1644	D8-A-3-7	CD5	BCT	3	mGAM	6	aerobic	Enterococcus avium	2.14			Enterococcus avium
1645	D8-A-3-9	CD5	BCT	3	mGAM	6	aerobic	Escherichia coli	2.19			Escherichia coli
1646	D8-A-3-10	CD5	BCT	3	mGAM	6	aerobic	Escherichia coli	2.36			Escherichia coli
1647	D8-A-3-11	CD5	BCT	3	mGAM	6	aerobic	Enterococcus avium	2.09			Enterococcus avium
1648	D8-A-3-12	CD5	BCT	3	mGAM	6	aerobic	Enterococcus avium	1.89			Enterococcus avium
1649	D8-A-3-13	CD5	BCT	3	mGAM	6	aerobic	Escherichia coli	2.43			Escherichia coli
1650	D8-A-3-14	CD5	BCT	3	mGAM	6	aerobic	Enterococcus casseliflavus	1.97			Enterococcus casseliflavus
1651	D8-A-3-15	CD5	BCT	3	mGAM	6	aerobic	Klebsiella pneumoniae	2.16			Klebsiella pneumoniae
1652	D8-A-3-18	CD5	BCT	3	mGAM	6	aerobic	Escherichia coli	2.22			Escherichia coli
1653	D8-A-3-19	CD5	BCT	3	mGAM	6	aerobic	Enterococcus avium	2.21			Enterococcus avium
1654	D8-A-3-20	CD5	BCT	3	mGAM	6	aerobic	Escherichia coli	2.35			Escherichia coli
1655	D8-A-3-21	CD5	BCT	3	mGAM	6	aerobic	Enterococcus avium	2			Enterococcus avium
1656	D8-A-3-22	CD5	BCT	3	mGAM	6	aerobic	Enterococcus raffinosus	2.18			Enterococcus raffinosus
1657	D8-A-3-23	CD5	BCT	3	mGAM	6	aerobic	Enterococcus avium	2.11			Enterococcus avium
1658	D8-A-3-26	CD5	BCT	3	mGAM	6	aerobic	Enterococcus avium	2.16			Enterococcus avium
1659	D8-A-3-27	CD5	BCT	3	mGAM	6	aerobic	Klebsiella pneumoniae	2.18			Klebsiella pneumoniae
1660	D8-A-3-28	CD5	BCT	3	mGAM	6	aerobic	Escherichia coli	2.25			Escherichia coli
1661	D8-A-3-29	CD5	BCT	3	mGAM	6	aerobic	Escherichia coli	2.29			Escherichia coli
1662	D8-A-3-30	CD5	BCT	3	mGAM	6	aerobic	Klebsiella pneumoniae	2.2			Klebsiella pneumoniae
1663	D8-A-3-31	CD5	BCT	3	mGAM	6	aerobic	Escherichia coli	2.34			Escherichia coli
1664	D8-A-3-32	CD5	BCT	3	mGAM	6	aerobic	Enterococcus avium	1.77			Enterococcus avium
1665	D8-A-3-33	CD5	BCT	3	mGAM	6	aerobic	Enterococcus raffinosus	1.76			Enterococcus raffinosus
1666	D8-A-3-34	CD5	BCT	3	mGAM	6	aerobic	Enterococcus avium	2.25			Enterococcus avium
1667	D8-A-3-35	CD5	BCT	3	mGAM	6	aerobic	Enterococcus avium	2.16			Enterococcus avium
1668	D8-A-3-36	CD5	BCT	3	mGAM	6	aerobic	Enterococcus avium	2.13			Enterococcus avium
1669	D8-A-3-37	CD5	BCT	3	mGAM	6	aerobic	Enterococcus faecium	2.27			Enterococcus faecium
1670	D8-A-3-38	CD5	BCT	3	mGAM	6	aerobic	Enterococcus avium	2.13			Enterococcus avium
1671	D8-A-3-39	CD5	BCT	3	mGAM	6	aerobic	Enterococcus avium	1.79			Enterococcus avium
1672	D8-A-3-40	CD5	BCT	3	mGAM	6	aerobic	Enterococcus avium	1.7			Enterococcus avium
1673	D8-A-3-41	CD5	BCT	3	mGAM	7	aerobic	Escherichia coli	2.2			Escherichia coli
1674	D8-A-3-42	CD5	BCT	3	mGAM	7	aerobic	Escherichia coli	2.38			Escherichia coli
1675	D8-A-3-43	CD5	BCT	3	mGAM	7	aerobic	Enterococcus avium	2.12			Enterococcus avium
1676	D8-A-3-44	CD5	BCT	3	mGAM	7	aerobic	Enterococcus avium	2.22			Enterococcus avium
1677	D8-A-3-45	CD5	BCT	3	mGAM	7	aerobic	Pediococcus acidilactici	2.25			Pediococcus acidilactici
1678	D8-A-3-46	CD5	BCT	3	mGAM	7	aerobic	Pediococcus acidilactici	2.15			Pediococcus acidilactici
1679	D8-A-3-47	CD5	BCT	3	mGAM	7	aerobic	Enterococcus avium	2.15			Enterococcus avium
1680	D8-A-3-48	CD5	BCT	3	mGAM	7	aerobic	Escherichia coli	2.22			Escherichia coli
1681	D8-A-3-50	CD5	mGAM	3	mGAM	6	aerobic	Enterococcus avium	2.2			Enterococcus avium
1682	D8-A-3-51	CD5	mGAM	3	mGAM	6	aerobic	Enterococcus faecium	2.26			Enterococcus faecium
1683	D8-A-3-52	CD5	mGAM	3	mGAM	6	aerobic	Enterococcus avium	1.82			Enterococcus avium
1684	D8-A-3-53	CD5	mGAM	3	mGAM	6	aerobic	Klebsiella pneumoniae	2.22			Klebsiella pneumoniae
1685	D8-A-3-54	CD5	mGAM	3	mGAM	6	aerobic	Escherichia coli	2.33			Escherichia coli
1686	D8-A-3-57	CD5	mGAM	3	mGAM	6	aerobic	Enterococcus faecium	2.23			Enterococcus faecium
1687	D8-A-3-58	CD5	mGAM	3	mGAM	6	aerobic	Enterococcus avium	2.2			Enterococcus avium
1688	D8-A-3-59	CD5	mGAM	3	mGAM	6	aerobic	Enterococcus faecium	2.21			Enterococcus faecium
1689	D8-A-3-60	CD5	mGAM	3	mGAM	6	aerobic	Escherichia coli	2.27			Escherichia coli
1690	D8-A-3-61	CD5	mGAM	3	mGAM	6	aerobic	Escherichia coli	2.24			Escherichia coli
1691	D8-A-3-62	CD5	mGAM	3	mGAM	6	aerobic	Escherichia coli	2.24			Escherichia coli
1692	D8-A-3-63	CD5	mGAM	3	mGAM	6	aerobic	Enterococcus avium	2.21			Enterococcus avium
1693	D8-A-3-65	CD5	mGAM	3	mGAM	6	aerobic	Klebsiella pneumoniae	2.02			Klebsiella pneumoniae
1694	D8-A-3-66	CD5	mGAM	3	mGAM	6	aerobic	Enterococcus raffinosus	2.16			Enterococcus raffinosus
1695	D8-A-3-67	CD5	mGAM	3	mGAM	6	aerobic	Enterococcus avium	2.07			Enterococcus avium
1696	D8-A-3-68	CD5	mGAM	3	mGAM	6	aerobic	Escherichia coli	2.3			Escherichia coli
1697	D8-A-3-69	CD5	mGAM	3	mGAM	6	aerobic	Escherichia coli	2.22			Escherichia coli
1698	D8-A-3-70	CD5	mGAM	3	mGAM	6	aerobic	Escherichia coli	2.28			Escherichia coli
1699	D8-A-3-71	CD5	mGAM	3	mGAM	6	aerobic	Escherichia coli	2.27			Escherichia coli
1700	D8-A-3-72	CD5	mGAM	3	mGAM	6	aerobic	Enterococcus faecium	2.23			Enterococcus faecium
1701	D8-A-3-73	CD5	mGAM	3	mGAM	6	aerobic	Escherichia coli	2.32			Escherichia coli
1702	D8-A-3-74	CD5	mGAM	3	mGAM	6	aerobic	Enterococcus avium	2			Enterococcus avium
1703	D8-A-3-75	CD5	mGAM	3	mGAM	6	aerobic	Enterococcus avium	2.2			Enterococcus avium
1704	D8-A-3-77	CD5	mGAM	3	mGAM	6	aerobic	Escherichia coli	2.13			Escherichia coli
1705	D8-A-3-78	CD5	mGAM	3	mGAM	6	aerobic	Escherichia coli	2.17			Escherichia coli
1706	D8-A-3-79	CD5	mGAM	3	mGAM	6	aerobic	Enterococcus faecium	2.14			Enterococcus faecium
1707	D8-A-3-81	CD5	mGAM	3	mGAM	7	aerobic	Enterococcus faecium	2.05			Enterococcus faecium
1708	D8-A-3-82	CD5	mGAM	3	mGAM	7	aerobic	Enterococcus avium	1.9			Enterococcus avium
1709	D8-A-3-83	CD5	mGAM	3	mGAM	7	aerobic	Enterococcus avium	2.23			Enterococcus avium
1710	D8-A-3-84	CD5	mGAM	3	mGAM	7	aerobic	Escherichia coli	2.29			Escherichia coli
1711	D8-A-3-85	CD5	mGAM	3	mGAM	7	aerobic	Escherichia coli	2.19			Escherichia coli
1712	D8-A-3-86	CD5	mGAM	3	mGAM	7	aerobic	Escherichia coli	2.36			Escherichia coli
1713	D8-A-3-87	CD5	mGAM	3	mGAM	7	aerobic	Enterococcus casseliflavus	2.05			Enterococcus casseliflavus
1714	D8-A-3-89	CD5	mGAM	3	mGAM	7	aerobic	Enterococcus faecium	1.84			Enterococcus faecium
1715	D8-A-3-92	CD5	mGAM	3	mGAM	7	aerobic	Escherichia coli	2.08			Escherichia coli
1716	D8-A-3-94	CD5	mGAM	3	mGAM	7	aerobic	Escherichia coli	2.1			Escherichia coli
1717	D8-A-7-1	CD5	BCT	7	mGAM	7	aerobic	Enterococcus avium	2.16			Enterococcus avium
1718	D8-A-7-2	CD5	BCT	7	mGAM	7	aerobic	Enterococcus avium	2.04			Enterococcus avium
1719	D8-A-7-3	CD5	BCT	7	mGAM	7	aerobic	Escherichia coli	2.27			Escherichia coli
1720	D8-A-7-4	CD5	BCT	7	mGAM	7	aerobic	Escherichia coli	2.35			Escherichia coli
1721	D8-A-7-5	CD5	BCT	7	mGAM	7	aerobic	Escherichia coli	2.32			Escherichia coli
1722	D8-A-7-6	CD5	BCT	7	mGAM	7	aerobic	Escherichia coli	2.4			Escherichia coli
1723	D8-A-7-7	CD5	BCT	7	mGAM	7	aerobic	Enterococcus avium	2.2			Enterococcus avium
1724	D8-A-7-8	CD5	BCT	7	mGAM	7	aerobic	Escherichia coli	2.42			Escherichia coli
1725	D8-A-7-9	CD5	BCT	7	mGAM	7	aerobic	Enterococcus avium	1.77			Enterococcus avium
1726	D8-A-7-10	CD5	BCT	7	mGAM	7	aerobic	Escherichia coli	2.32			Escherichia coli
1727	D8-A-7-11	CD5	BCT	7	mGAM	7	aerobic	Enterococcus casseliflavus	1.96			Enterococcus casseliflavus
1728	D8-A-7-12	CD5	BCT	7	mGAM	7	aerobic	Enterococcus avium	1.82			Enterococcus avium
1729	D8-A-7-13	CD5	BCT	7	mGAM	7	aerobic	Enterococcus avium	2.23			Enterococcus avium
1730	D8-A-7-14	CD5	BCT	7	mGAM	7	aerobic	Enterococcus raffinosus	2.32			Enterococcus raffinosus
1731	D8-A-7-15	CD5	BCT	7	mGAM	7	aerobic	Escherichia coli	2.33			Escherichia coli
1732	D8-A-7-17	CD5	BCT	7	mGAM	6	aerobic	Enterococcus casseliflavus	1.93			Enterococcus casseliflavus
1733	D8-A-7-18	CD5	BCT	7	mGAM	6	aerobic	Enterococcus avium	2.21			Enterococcus avium
1734	D8-A-7-19	CD5	BCT	7	mGAM	6	aerobic	Enterococcus casseliflavus	2.12			Enterococcus casseliflavus
1735	D8-A-7-20	CD5	BCT	7	mGAM	6	aerobic	Escherichia coli	2.27			Escherichia coli
1736	D8-A-7-21	CD5	BCT	7	mGAM	6	aerobic	Klebsiella pneumoniae	2.22			Klebsiella pneumoniae
1737	D8-A-7-22	CD5	BCT	7	mGAM	6	aerobic	Enterococcus avium	2.14			Enterococcus avium
1738	D8-A-7-23	CD5	BCT	7	mGAM	6	aerobic	Klebsiella pneumoniae	2.31			Klebsiella pneumoniae
1739	D8-A-7-24	CD5	BCT	7	mGAM	6	aerobic	Enterococcus avium	1.8			Enterococcus avium
1740	D8-A-7-25	CD5	BCT	7	mGAM	6	aerobic	Enterococcus faecium	2.1			Enterococcus faecium
1741	D8-A-7-26	CD5	BCT	7	mGAM	6	aerobic	Enterococcus avium	2.25			Enterococcus avium
1742	D8-A-7-27	CD5	BCT	7	mGAM	6	aerobic	Escherichia coli	2.36			Escherichia coli
1743	D8-A-7-28	CD5	BCT	7	mGAM	6	aerobic	Klebsiella pneumoniae	2.15			Klebsiella pneumoniae
1744	D8-A-7-29	CD5	BCT	7	mGAM	6	aerobic	Escherichia coli	2.31			Escherichia coli
1745	D8-A-7-31	CD5	BCT	7	mGAM	6	aerobic	Klebsiella pneumoniae	2.19			Klebsiella pneumoniae
1746	D8-A-7-32	CD5	BCT	7	mGAM	6	aerobic	Enterococcus casseliflavus	2.12			Enterococcus casseliflavus
1747	D8-A-7-33	CD5	BCT	7	mGAM	6	aerobic	Enterococcus avium	1.77			Enterococcus avium
1748	D8-A-7-35	CD5	BCT	7	mGAM	6	aerobic	Enterococcus faecalis	2.22			Enterococcus faecalis
1749	D8-A-7-36	CD5	BCT	7	mGAM	6	aerobic	Escherichia coli	2.24			Escherichia coli
1750	D8-A-7-37	CD5	BCT	7	mGAM	6	aerobic	Enterococcus avium	1.92			Enterococcus avium
1751	D8-A-7-39	CD5	BCT	7	mGAM	6	aerobic	Enterococcus casseliflavus	2.15			Enterococcus casseliflavus
1752	D8-A-7-40	CD5	BCT	7	mGAM	6	aerobic	No Organism Identification Possible	1.41	Enterococcus avium	1	Enterococcus avium	PQ223158
1753	D8-A-7-41	CD5	BCT	7	mGAM	6	aerobic	Escherichia coli	2.21			Escherichia coli
1754	D8-A-7-42	CD5	BCT	7	mGAM	6	aerobic	Escherichia coli	2.28			Escherichia coli
1755	D8-A-7-43	CD5	BCT	7	mGAM	6	aerobic	Escherichia coli	2.28			Escherichia coli
1756	D8-A-7-44	CD5	BCT	7	mGAM	6	aerobic	Enterococcus avium	2.03			Enterococcus avium
1757	D8-A-7-45	CD5	BCT	7	mGAM	6	aerobic	Enterococcus avium	2.23			Enterococcus avium
1758	D8-A-7-46	CD5	BCT	7	mGAM	6	aerobic	Enterococcus raffinosus	2.24			Enterococcus raffinosus
1759	D8-A-7-48	CD5	BCT	7	mGAM	6	aerobic	No Organism Identification Possible	1.5	Enterococcus avium	1	Enterococcus avium	PQ223160
1760	D8-A-7-49	CD5	mGAM	7	mGAM	7	aerobic	Escherichia coli	2.19			Escherichia coli
1761	D8-A-7-51	CD5	mGAM	7	mGAM	7	aerobic	Enterococcus faecium	2.21			Enterococcus faecium
1762	D8-A-7-52	CD5	mGAM	7	mGAM	7	aerobic	Enterococcus faecium	2.35			Enterococcus faecium
1763	D8-A-7-53	CD5	mGAM	7	mGAM	7	aerobic	Enterococcus avium	2.15			Enterococcus avium
1764	D8-A-7-55	CD5	mGAM	7	mGAM	7	aerobic	Enterococcus avium	1.78			Enterococcus avium
1765	D8-A-7-56	CD5	mGAM	7	mGAM	7	aerobic	Enterococcus faecium	2.18			Enterococcus faecium
1766	D8-A-7-58	CD5	mGAM	7	mGAM	6	aerobic	Enterococcus avium	2.06			Enterococcus avium
1767	D8-A-7-59	CD5	mGAM	7	mGAM	6	aerobic	Enterococcus faecium	2.2			Enterococcus faecium
1768	D8-A-7-60	CD5	mGAM	7	mGAM	6	aerobic	Escherichia coli	2.3			Escherichia coli
1769	D8-A-7-61	CD5	mGAM	7	mGAM	6	aerobic	Enterococcus avium	2.33			Enterococcus avium
1770	D8-A-7-62	CD5	mGAM	7	mGAM	6	aerobic	Enterococcus faecium	2.33			Enterococcus faecium
1771	D8-A-7-63	CD5	mGAM	7	mGAM	6	aerobic	Enterococcus avium	1.96			Enterococcus avium
1772	D8-A-7-64	CD5	mGAM	7	mGAM	6	aerobic	Enterococcus avium	1.97			Enterococcus avium
1773	D8-A-7-65	CD5	mGAM	7	mGAM	6	aerobic	Enterococcus avium	2.23			Enterococcus avium
1774	D8-A-7-66	CD5	mGAM	7	mGAM	6	aerobic	Enterococcus faecium	2.23			Enterococcus faecium
1775	D8-A-7-67	CD5	mGAM	7	mGAM	6	aerobic	Klebsiella pneumoniae	1.93			Klebsiella pneumoniae
1776	D8-A-7-68	CD5	mGAM	7	mGAM	6	aerobic	Enterococcus faecium	2.38			Enterococcus faecium
1777	D8-A-7-69	CD5	mGAM	7	mGAM	6	aerobic	Enterococcus avium	1.92			Enterococcus avium
1778	D8-A-7-70	CD5	mGAM	7	mGAM	6	aerobic	Enterococcus avium	2.17			Enterococcus avium
1779	D8-A-7-72	CD5	mGAM	7	mGAM	6	aerobic	Enterococcus casseliflavus	2.13			Enterococcus casseliflavus
1780	D8-A-7-73	CD5	mGAM	7	mGAM	6	aerobic	Enterococcus faecium	2.02			Enterococcus faecium
1781	D8-A-7-74	CD5	mGAM	7	mGAM	6	aerobic	Enterococcus avium	1.83			Enterococcus avium
1782	D8-A-7-75	CD5	mGAM	7	mGAM	6	aerobic	Enterococcus avium	2.05			Enterococcus avium
1783	D8-A-7-76	CD5	mGAM	7	mGAM	6	aerobic	Enterococcus faecium	2.45			Enterococcus faecium
1784	D8-A-7-77	CD5	mGAM	7	mGAM	6	aerobic	Enterococcus avium	2.16			Enterococcus avium
1785	D8-A-7-78	CD5	mGAM	7	mGAM	6	aerobic	Enterococcus avium	2.06			Enterococcus avium
1786	D8-A-7-79	CD5	mGAM	7	mGAM	6	aerobic	Enterococcus avium	1.92			Enterococcus avium
1787	D8-A-7-80	CD5	mGAM	7	mGAM	6	aerobic	Enterococcus avium	2.23			Enterococcus avium
1788	D8-A-7-81	CD5	mGAM	7	mGAM	6	aerobic	Enterococcus avium	1.99			Enterococcus avium
1789	D8-A-7-83	CD5	mGAM	7	mGAM	6	aerobic	Enterococcus avium	2.04			Enterococcus avium
1790	D8-A-7-84	CD5	mGAM	7	mGAM	6	aerobic	Enterococcus avium	2.17			Enterococcus avium
1791	D8-A-7-85	CD5	mGAM	7	mGAM	6	aerobic	Enterococcus avium	2.09			Enterococcus avium
1792	D8-A-7-86	CD5	mGAM	7	mGAM	6	aerobic	Enterococcus avium	2.3			Enterococcus avium
1793	D8-A-7-87	CD5	mGAM	7	mGAM	6	aerobic	Escherichia coli	2.23			Escherichia coli
1794	D8-A-7-88	CD5	mGAM	7	mGAM	6	aerobic	Klebsiella pneumoniae	2.03			Klebsiella pneumoniae
1795	D8-A-7-89	CD5	mGAM	7	mGAM	6	aerobic	No Organism Identification Possible	1.65	Enterococcus avium	0.99	Enterococcus avium	PQ223162
1796	D8-A-7-91	CD5	mGAM	7	mGAM	6	aerobic	Enterococcus faecium	2.16			Enterococcus faecium
1797	D8-A-7-92	CD5	mGAM	7	mGAM	6	aerobic	Enterococcus casseliflavus	2.1			Enterococcus casseliflavus
1798	D8-A-7-93	CD5	mGAM	7	mGAM	6	aerobic	Enterococcus avium	1.9			Enterococcus avium
1799	D8-A-7-94	CD5	mGAM	7	mGAM	6	aerobic	Enterococcus avium	2.18			Enterococcus avium
1800	D8-A-11-1	CD5	BCT	11	mGAM	7	aerobic	Enterococcus avium	1.91			Enterococcus avium
1801	D8-A-11-3	CD5	BCT	11	mGAM	7	aerobic	Enterococcus avium	2.15			Enterococcus avium
1802	D8-A-11-4	CD5	BCT	11	mGAM	7	aerobic	Enterococcus casseliflavus	2.07			Enterococcus casseliflavus
1803	D8-A-11-5	CD5	BCT	11	mGAM	7	aerobic	Enterococcus avium	1.96			Enterococcus avium
1804	D8-A-11-6	CD5	BCT	11	mGAM	7	aerobic	Klebsiella pneumoniae	2.27			Klebsiella pneumoniae
1805	D8-A-11-7	CD5	BCT	11	mGAM	7	aerobic	Enterococcus avium	2.15			Enterococcus avium
1806	D8-A-11-9	CD5	BCT	11	mGAM	6	aerobic	Enterococcus avium	2.21			Enterococcus avium
1807	D8-A-11-10	CD5	BCT	11	mGAM	6	aerobic	Enterococcus avium	1.92			Enterococcus avium
1808	D8-A-11-11	CD5	BCT	11	mGAM	6	aerobic	Enterococcus avium	2.11			Enterococcus avium
1809	D8-A-11-12	CD5	BCT	11	mGAM	6	aerobic	Klebsiella pneumoniae	2.09			Klebsiella pneumoniae
1810	D8-A-11-13	CD5	BCT	11	mGAM	6	aerobic	Enterococcus casseliflavus	2.1			Enterococcus casseliflavus
1811	D8-A-11-14	CD5	BCT	11	mGAM	6	aerobic	Enterococcus avium	2.07			Enterococcus avium
1812	D8-A-11-15	CD5	BCT	11	mGAM	6	aerobic	Enterococcus casseliflavus	1.96			Enterococcus casseliflavus
1813	D8-A-11-16	CD5	BCT	11	mGAM	6	aerobic	Enterococcus avium	2.11			Enterococcus avium
1814	D8-A-11-17	CD5	BCT	11	mGAM	6	aerobic	Enterococcus avium	1.95			Enterococcus avium
1815	D8-A-11-18	CD5	BCT	11	mGAM	6	aerobic	Enterococcus raffinosus	2.25			Enterococcus raffinosus
1816	D8-A-11-19	CD5	BCT	11	mGAM	6	aerobic	Enterococcus raffinosus	2.11			Enterococcus raffinosus
1817	D8-A-11-20	CD5	BCT	11	mGAM	6	aerobic	Escherichia coli	2.37			Escherichia coli
1818	D8-A-11-21	CD5	BCT	11	mGAM	6	aerobic	Enterococcus casseliflavus	2.07			Enterococcus casseliflavus
1819	D8-A-11-22	CD5	BCT	11	mGAM	6	aerobic	Enterococcus avium	2.21			Enterococcus avium
1820	D8-A-11-23	CD5	BCT	11	mGAM	6	aerobic	Escherichia coli	2.27			Escherichia coli
1821	D8-A-11-24	CD5	BCT	11	mGAM	6	aerobic	Enterococcus avium	2.05			Enterococcus avium
1822	D8-A-11-25	CD5	BCT	11	mGAM	6	aerobic	Enterococcus faecium	2.37			Enterococcus faecium
1823	D8-A-11-27	CD5	BCT	11	mGAM	6	aerobic	Enterococcus casseliflavus	1.98			Enterococcus casseliflavus
1824	D8-A-11-28	CD5	BCT	11	mGAM	6	aerobic	Klebsiella pneumoniae	2.07			Klebsiella pneumoniae
1825	D8-A-11-29	CD5	BCT	11	mGAM	6	aerobic	Enterococcus avium	2.24			Enterococcus avium
1826	D8-A-11-30	CD5	BCT	11	mGAM	6	aerobic	Enterococcus avium	2.01			Enterococcus avium
1827	D8-A-11-31	CD5	BCT	11	mGAM	6	aerobic	Enterococcus avium	2.07			Enterococcus avium
1828	D8-A-11-32	CD5	BCT	11	mGAM	6	aerobic	Enterococcus avium	1.74			Enterococcus avium
1829	D8-A-11-33	CD5	BCT	11	mGAM	6	aerobic	Enterococcus avium	1.98			Enterococcus avium
1830	D8-A-11-35	CD5	BCT	11	mGAM	6	aerobic	Klebsiella pneumoniae	2.02			Klebsiella pneumoniae
1831	D8-A-11-36	CD5	BCT	11	mGAM	6	aerobic	Enterococcus avium	2.22			Enterococcus avium
1832	D8-A-11-37	CD5	BCT	11	mGAM	6	aerobic	Enterococcus avium	2.18			Enterococcus avium
1833	D8-A-11-38	CD5	BCT	11	mGAM	6	aerobic	Enterococcus avium	2.28			Enterococcus avium
1834	D8-A-11-39	CD5	BCT	11	mGAM	6	aerobic	Enterococcus avium	2.22			Enterococcus avium
1835	D8-A-11-40	CD5	BCT	11	mGAM	6	aerobic	Enterococcus avium	2.15			Enterococcus avium
1836	D8-A-11-41	CD5	mGAM	11	mGAM	7	aerobic	Enterococcus avium	2.19			Enterococcus avium
1837	D8-A-11-42	CD5	mGAM	11	mGAM	7	aerobic	Enterococcus faecium	2.31			Enterococcus faecium
1838	D8-A-11-43	CD5	mGAM	11	mGAM	7	aerobic	Escherichia coli	2.13			Escherichia coli
1839	D8-A-11-44	CD5	mGAM	11	mGAM	7	aerobic	Escherichia coli	2.2			Escherichia coli
1840	D8-A-11-45	CD5	mGAM	11	mGAM	7	aerobic	Enterococcus avium	2.13			Enterococcus avium
1841	D8-A-11-46	CD5	mGAM	11	mGAM	7	aerobic	Enterococcus avium	2.27			Enterococcus avium
1842	D8-A-11-47	CD5	mGAM	11	mGAM	7	aerobic	Escherichia coli	2.21			Escherichia coli
1843	D8-A-11-48	CD5	mGAM	11	mGAM	7	aerobic	Enterococcus avium	2.19			Enterococcus avium
1844	D8-A-11-49	CD5	mGAM	11	mGAM	6	aerobic	Enterococcus avium	1.73			Enterococcus avium
1845	D8-A-11-50	CD5	mGAM	11	mGAM	6	aerobic	Enterococcus avium	2.18			Enterococcus avium
1846	D8-A-11-51	CD5	mGAM	11	mGAM	6	aerobic	Enterococcus avium	2.08			Enterococcus avium
1847	D8-A-11-52	CD5	mGAM	11	mGAM	6	aerobic	Enterococcus faecium	2.36			Enterococcus faecium
1848	D8-A-11-53	CD5	mGAM	11	mGAM	6	aerobic	Enterococcus avium	2.23			Enterococcus avium
1849	D8-A-11-54	CD5	mGAM	11	mGAM	6	aerobic	Enterococcus faecalis	2.44			Enterococcus faecalis
1850	D8-A-11-55	CD5	mGAM	11	mGAM	6	aerobic	Enterococcus avium	2.22			Enterococcus avium
1851	D8-A-11-56	CD5	mGAM	11	mGAM	6	aerobic	Enterococcus faecium	2.38			Enterococcus faecium
1852	D8-A-11-57	CD5	mGAM	11	mGAM	6	aerobic	Enterococcus avium	2.22			Enterococcus avium
1853	D8-A-11-58	CD5	mGAM	11	mGAM	6	aerobic	Enterococcus faecium	2.17			Enterococcus faecium
1854	D8-A-11-59	CD5	mGAM	11	mGAM	6	aerobic	Enterococcus faecium	2.33			Enterococcus faecium
1855	D8-A-11-60	CD5	mGAM	11	mGAM	6	aerobic	Enterococcus avium	2.33			Enterococcus avium
1856	D8-A-11-61	CD5	mGAM	11	mGAM	6	aerobic	Enterococcus faecium	2.31			Enterococcus faecium
1857	D8-A-11-62	CD5	mGAM	11	mGAM	6	aerobic	Enterococcus faecium	2.28			Enterococcus faecium
1858	D8-A-11-63	CD5	mGAM	11	mGAM	6	aerobic	Enterococcus avium	2.21			Enterococcus avium
1859	D8-A-11-65	CD5	mGAM	11	mGAM	6	aerobic	Enterococcus avium	2.03			Enterococcus avium
1860	D8-A-11-66	CD5	mGAM	11	mGAM	6	aerobic	Enterococcus avium	2.2			Enterococcus avium
1861	D8-A-11-67	CD5	mGAM	11	mGAM	6	aerobic	Enterococcus faecium	2.32			Enterococcus faecium
1862	D8-A-11-68	CD5	mGAM	11	mGAM	6	aerobic	Enterococcus avium	2.11			Enterococcus avium
1863	D8-A-11-69	CD5	mGAM	11	mGAM	6	aerobic	Enterococcus faecium	2.4			Enterococcus faecium
1864	D8-A-11-70	CD5	mGAM	11	mGAM	6	aerobic	Enterococcus faecium	2.3			Enterococcus faecium
1865	D8-A-11-71	CD5	mGAM	11	mGAM	6	aerobic	Enterococcus avium	2.24			Enterococcus avium
1866	D8-A-11-72	CD5	mGAM	11	mGAM	6	aerobic	Enterococcus faecium	2.33			Enterococcus faecium
1867	D8-A-11-73	CD5	mGAM	11	mGAM	6	aerobic	Enterococcus faecalis	2.32			Enterococcus faecalis
1868	D8-A-11-74	CD5	mGAM	11	mGAM	6	aerobic	Escherichia coli	2.29			Escherichia coli
1869	D8-A-11-75	CD5	mGAM	11	mGAM	6	aerobic	Enterococcus avium	2.28			Enterococcus avium
1870	D8-A-11-76	CD5	mGAM	11	mGAM	6	aerobic	Enterococcus avium	2.2			Enterococcus avium
1871	D8-A-11-77	CD5	mGAM	11	mGAM	6	aerobic	Enterococcus avium	2.21			Enterococcus avium
1872	D8-A-11-78	CD5	mGAM	11	mGAM	6	aerobic	Enterococcus avium	2.23			Enterococcus avium
1873	D8-A-11-79	CD5	mGAM	11	mGAM	6	aerobic	Enterococcus avium	2.17			Enterococcus avium
1874	D8-A-11-80	CD5	mGAM	11	mGAM	6	aerobic	Enterococcus avium	2.04			Enterococcus avium
1875	D8-A-11-81	CD5	mGAM	11	mGAM	6	aerobic	Enterococcus faecium	2.28			Enterococcus faecium
1876	D8-A-11-82	CD5	mGAM	11	mGAM	6	aerobic	Enterococcus avium	2.2			Enterococcus avium
1877	D8-A-11-83	CD5	mGAM	11	mGAM	6	aerobic	Enterococcus faecium	2.37			Enterococcus faecium
1878	D8-A-11-84	CD5	mGAM	11	mGAM	6	aerobic	Enterococcus avium	2.24			Enterococcus avium
1879	D8-A-11-85	CD5	mGAM	11	mGAM	6	aerobic	Enterococcus avium	2.16			Enterococcus avium
1880	D8-A-11-86	CD5	mGAM	11	mGAM	6	aerobic	Enterococcus avium	2.08			Enterococcus avium
1881	D8-A-11-87	CD5	mGAM	11	mGAM	6	aerobic	Enterococcus avium	1.83			Enterococcus avium
1882	D8-A-11-88	CD5	mGAM	11	mGAM	6	aerobic	Enterococcus faecium	2.35			Enterococcus faecium
1883	D8-A-11-89	CD5	mGAM	11	mGAM	6	aerobic	Enterococcus avium	2.12			Enterococcus avium
1884	D8-A-11-90	CD5	mGAM	11	mGAM	6	aerobic	Enterococcus avium	2.12			Enterococcus avium
1885	D8-A-11-91	CD5	mGAM	11	mGAM	6	aerobic	Enterococcus faecium	2.3			Enterococcus faecium
1886	D8-A-11-92	CD5	mGAM	11	mGAM	6	aerobic	Enterococcus faecium	2.38			Enterococcus faecium
1887	D8-A-11-93	CD5	mGAM	11	mGAM	6	aerobic	Enterococcus faecalis	2.35			Enterococcus faecalis
1888	D8-A-11-94	CD5	mGAM	11	mGAM	6	aerobic	Enterococcus avium	2.25			Enterococcus avium
1889	D8-A-11-95	CD5	mGAM	11	mGAM	6	aerobic	Enterococcus avium	2.14			Enterococcus avium
1890	D8-A-15-1	CD5	BCT	15	mGAM	6	aerobic	Enterococcus avium	2.06			Enterococcus avium
1891	D8-A-15-2	CD5	BCT	15	mGAM	6	aerobic	Enterococcus avium	2.19			Enterococcus avium
1892	D8-A-15-3	CD5	BCT	15	mGAM	6	aerobic	Enterococcus avium	2.26			Enterococcus avium
1893	D8-A-15-4	CD5	BCT	15	mGAM	6	aerobic	Enterococcus casseliflavus	2.08			Enterococcus casseliflavus
1894	D8-A-15-5	CD5	BCT	15	mGAM	6	aerobic	Enterococcus avium	2.23			Enterococcus avium
1895	D8-A-15-6	CD5	BCT	15	mGAM	6	aerobic	Enterococcus avium	2.17			Enterococcus avium
1896	D8-A-15-7	CD5	BCT	15	mGAM	6	aerobic	Escherichia coli	2.35			Escherichia coli
1897	D8-A-15-9	CD5	BCT	15	mGAM	6	aerobic	Enterococcus avium	2.26			Enterococcus avium
1898	D8-A-15-10	CD5	BCT	15	mGAM	6	aerobic	Enterococcus faecium	2.34			Enterococcus faecium
1899	D8-A-15-11	CD5	BCT	15	mGAM	6	aerobic	Escherichia coli	2.34			Escherichia coli
1900	D8-A-15-12	CD5	BCT	15	mGAM	6	aerobic	Klebsiella pneumoniae	2.3			Klebsiella pneumoniae
1901	D8-A-15-14	CD5	BCT	15	mGAM	6	aerobic	Klebsiella pneumoniae	2.23			Klebsiella pneumoniae
1902	D8-A-15-15	CD5	BCT	15	mGAM	6	aerobic	Escherichia coli	2.36			Escherichia coli
1903	D8-A-15-16	CD5	BCT	15	mGAM	6	aerobic	Enterococcus avium	2.17			Enterococcus avium
1904	D8-A-15-17	CD5	BCT	15	mGAM	6	aerobic	Enterococcus faecium	2.4			Enterococcus faecium
1905	D8-A-15-18	CD5	BCT	15	mGAM	6	aerobic	Enterococcus avium	2.18			Enterococcus avium
1906	D8-A-15-19	CD5	BCT	15	mGAM	6	aerobic	Enterococcus avium	2.2			Enterococcus avium
1907	D8-A-15-20	CD5	BCT	15	mGAM	6	aerobic	Enterococcus avium	2.18			Enterococcus avium
1908	D8-A-15-21	CD5	BCT	15	mGAM	6	aerobic	Enterococcus avium	2.17			Enterococcus avium
1909	D8-A-15-22	CD5	BCT	15	mGAM	6	aerobic	Enterococcus avium	2.16			Enterococcus avium
1910	D8-A-15-23	CD5	BCT	15	mGAM	6	aerobic	Enterococcus avium	2.17			Enterococcus avium
1911	D8-A-15-25	CD5	BCT	15	mGAM	5	aerobic	Enterococcus avium	2.1			Enterococcus avium
1912	D8-A-15-26	CD5	BCT	15	mGAM	5	aerobic	Enterococcus avium	2.19			Enterococcus avium
1913	D8-A-15-27	CD5	BCT	15	mGAM	5	aerobic	Klebsiella pneumoniae	2.28			Klebsiella pneumoniae
1914	D8-A-15-29	CD5	BCT	15	mGAM	5	aerobic	No Organism Identification Possible	1.49	Bacillus haynesii	0.99	Bacillus haynesii	PQ223164
1915	D8-A-15-30	CD5	BCT	15	mGAM	5	aerobic	Escherichia coli	2.42			Escherichia coli
1916	D8-A-15-31	CD5	BCT	15	mGAM	5	aerobic	Enterococcus avium	2.22			Enterococcus avium
1917	D8-A-15-32	CD5	BCT	15	mGAM	5	aerobic	Klebsiella pneumoniae	2.18			Klebsiella pneumoniae
1918	D8-A-15-33	CD5	BCT	15	mGAM	5	aerobic	Enterococcus avium	2.23			Enterococcus avium
1919	D8-A-15-34	CD5	BCT	15	mGAM	5	aerobic	Enterococcus avium	2.24			Enterococcus avium
1920	D8-A-15-35	CD5	BCT	15	mGAM	5	aerobic	Klebsiella pneumoniae	2.04			Klebsiella pneumoniae
1921	D8-A-15-36	CD5	BCT	15	mGAM	5	aerobic	Enterococcus avium	2.21			Enterococcus avium
1922	D8-A-15-37	CD5	BCT	15	mGAM	5	aerobic	Enterococcus avium	2.19			Enterococcus avium
1923	D8-A-15-38	CD5	BCT	15	mGAM	5	aerobic	Escherichia coli	2.32			Escherichia coli
1924	D8-A-15-39	CD5	BCT	15	mGAM	5	aerobic	Escherichia coli	2.37			Escherichia coli
1925	D8-A-15-40	CD5	BCT	15	mGAM	5	aerobic	Escherichia coli	2.43			Escherichia coli
1926	D8-A-15-41	CD5	BCT	15	mGAM	5	aerobic	No Organism Identification Possible	1.28	Bacillus haynesii	0.99	Bacillus haynesii	PQ223152
1927	D8-A-15-42	CD5	BCT	15	mGAM	5	aerobic	Escherichia coli	2.46			Escherichia coli
1928	D8-A-15-43	CD5	BCT	15	mGAM	5	aerobic	Enterococcus avium	2.19			Enterococcus avium
1929	D8-A-15-44	CD5	BCT	15	mGAM	5	aerobic	Enterococcus avium	2.24			Enterococcus avium
1930	D8-A-15-45	CD5	BCT	15	mGAM	5	aerobic	Escherichia coli	2.39			Escherichia coli
1931	D8-A-15-46	CD5	BCT	15	mGAM	5	aerobic	Enterococcus avium	2.18			Enterococcus avium
1932	D8-A-15-47	CD5	BCT	15	mGAM	5	aerobic	Enterococcus faecium	2.38			Enterococcus faecium
1933	D8-A-15-48	CD5	BCT	15	mGAM	5	aerobic	Enterococcus avium	1.72			Enterococcus avium
1934	D8-A-15-51	CD5	mGAM	15	mGAM	6	aerobic	Escherichia coli	2.29			Escherichia coli
1935	D8-A-15-52	CD5	mGAM	15	mGAM	6	aerobic	Enterococcus faecium	2.24			Enterococcus faecium
1936	D8-A-15-53	CD5	mGAM	15	mGAM	6	aerobic	Enterococcus faecium	2.36			Enterococcus faecium
1937	D8-A-15-55	CD5	mGAM	15	mGAM	6	aerobic	Enterococcus faecium	2.44			Enterococcus faecium
1938	D8-A-15-56	CD5	mGAM	15	mGAM	6	aerobic	Escherichia coli	2.23			Escherichia coli
1939	D8-A-15-57	CD5	mGAM	15	mGAM	6	aerobic	No Organism Identification Possible	1.51	Virgibacillus proomii	0.99	Virgibacillus proomii	PQ223153
1940	D8-A-15-59	CD5	mGAM	15	mGAM	6	aerobic	Enterococcus avium	2.19			Enterococcus avium
1941	D8-A-15-60	CD5	mGAM	15	mGAM	6	aerobic	Enterococcus avium	2.17			Enterococcus avium
1942	D8-A-15-61	CD5	mGAM	15	mGAM	6	aerobic	No Organism Identification Possible	1.52	Virgibacillus proomii	0.99	Virgibacillus proomii	PQ223155
1943	D8-A-15-62	CD5	mGAM	15	mGAM	6	aerobic	Escherichia coli	2.38			Escherichia coli
1944	D8-A-15-63	CD5	mGAM	15	mGAM	6	aerobic	Enterococcus faecium	2.31			Enterococcus faecium
1945	D8-A-15-64	CD5	mGAM	15	mGAM	6	aerobic	Virgibacillus proomii	1.74			Virgibacillus proomii
1946	D8-A-15-65	CD5	mGAM	15	mGAM	5	aerobic	Enterococcus casseliflavus	2.12			Enterococcus casseliflavus
1947	D8-A-15-66	CD5	mGAM	15	mGAM	5	aerobic	Enterococcus faecium	2.37			Enterococcus faecium
1948	D8-A-15-67	CD5	mGAM	15	mGAM	5	aerobic	Enterococcus faecium	2.38			Enterococcus faecium
1949	D8-A-15-68	CD5	mGAM	15	mGAM	5	aerobic	Enterococcus faecium	2.38			Enterococcus faecium
1950	D8-A-15-69	CD5	mGAM	15	mGAM	5	aerobic	Enterococcus avium	2.08			Enterococcus avium
1951	D8-A-15-70	CD5	mGAM	15	mGAM	5	aerobic	Escherichia coli	2.27			Escherichia coli
1952	D8-A-15-71	CD5	mGAM	15	mGAM	5	aerobic	Enterococcus faecium	2.36			Enterococcus faecium
1953	D8-A-15-72	CD5	mGAM	15	mGAM	5	aerobic	Enterococcus faecium	2.38			Enterococcus faecium
1954	D8-A-15-73	CD5	mGAM	15	mGAM	5	aerobic	Enterococcus faecium	2.37			Enterococcus faecium
1955	D8-A-15-74	CD5	mGAM	15	mGAM	5	aerobic	Enterococcus faecium	2.28			Enterococcus faecium
1956	D8-A-15-75	CD5	mGAM	15	mGAM	5	aerobic	Enterococcus faecium	2.37			Enterococcus faecium
1957	D8-A-15-76	CD5	mGAM	15	mGAM	5	aerobic	Enterococcus faecium	2.24			Enterococcus faecium
1958	D8-A-15-77	CD5	mGAM	15	mGAM	5	aerobic	Enterococcus faecium	2.25			Enterococcus faecium
1959	D8-A-15-78	CD5	mGAM	15	mGAM	5	aerobic	Escherichia coli	2.32			Escherichia coli
1960	D8-A-15-79	CD5	mGAM	15	mGAM	5	aerobic	Enterococcus faecium	2.34			Enterococcus faecium
1961	D8-A-15-80	CD5	mGAM	15	mGAM	5	aerobic	Enterococcus faecalis	2.47			Enterococcus faecalis
1962	D8-A-15-81	CD5	mGAM	15	mGAM	5	aerobic	Enterococcus faecium	2.36			Enterococcus faecium
1963	D8-A-15-85	CD5	mGAM	15	mGAM	5	aerobic	Enterococcus avium	2.1			Enterococcus avium
1964	D8-A-15-86	CD5	mGAM	15	mGAM	5	aerobic	Enterococcus faecium	2.31			Enterococcus faecium
1965	D8-A-15-87	CD5	mGAM	15	mGAM	5	aerobic	Enterococcus faecium	2.3			Enterococcus faecium
1966	D8-A-15-90	CD5	mGAM	15	mGAM	5	aerobic	Enterococcus faecalis	2.36			Enterococcus faecalis
1967	D8-A-15-92	CD5	mGAM	15	mGAM	5	aerobic	Enterococcus avium	2.12			Enterococcus avium
1968	D8-A-15-93	CD5	mGAM	15	mGAM	5	aerobic	Enterococcus faecalis	2.39			Enterococcus faecalis
1969	D8-A-15-95	CD5	mGAM	15	mGAM	5	aerobic	Enterococcus faecium	2.26			Enterococcus faecium
1970	D8-A-20-3	CD5	BCT	20	mGAM	6	aerobic	Enterococcus casseliflavus	2.01			Enterococcus casseliflavus
1971	D8-A-20-4	CD5	BCT	20	mGAM	6	aerobic	No Organism Identification Possible	1.5	Bacillus haynesii	0.99	Bacillus haynesii	PQ223157
1972	D8-A-20-8	CD5	BCT	20	mGAM	6	aerobic	Enterococcus faecium	2.39			Enterococcus faecium
1973	D8-A-20-9	CD5	BCT	20	mGAM	6	aerobic	Enterococcus faecium	1.74			Enterococcus faecium
1974	D8-A-20-10	CD5	BCT	20	mGAM	6	aerobic	Enterococcus avium	2.24			Enterococcus avium
1975	D8-A-20-11	CD5	BCT	20	mGAM	6	aerobic	Enterococcus avium	2.14			Enterococcus avium
1976	D8-A-20-12	CD5	BCT	20	mGAM	6	aerobic	Enterococcus casseliflavus	2			Enterococcus casseliflavus
1977	D8-A-20-13	CD5	BCT	20	mGAM	6	aerobic	Enterococcus avium	2.17			Enterococcus avium
1978	D8-A-20-14	CD5	BCT	20	mGAM	6	aerobic	No Organism Identification Possible	1.45	Bacillus haynesii	0.99	Bacillus haynesii	PQ223159
1979	D8-A-20-15	CD5	BCT	20	mGAM	6	aerobic	Enterococcus avium	2.23			Enterococcus avium
1980	D8-A-20-21	CD5	BCT	20	mGAM	6	aerobic	Enterococcus casseliflavus	2.06			Enterococcus casseliflavus
1981	D8-A-20-22	CD5	BCT	20	mGAM	6	aerobic	Enterococcus avium	2.16			Enterococcus avium
1982	D8-A-20-23	CD5	BCT	20	mGAM	6	aerobic	Enterococcus casseliflavus	2.02			Enterococcus casseliflavus
1983	D8-A-20-24	CD5	BCT	20	mGAM	6	aerobic	Enterococcus avium	1.85			Enterococcus avium
1984	D8-A-20-25	CD5	BCT	20	mGAM	5	aerobic	Enterococcus casseliflavus	2.07			Enterococcus casseliflavus
1985	D8-A-20-28	CD5	BCT	20	mGAM	5	aerobic	Enterococcus avium	2.15			Enterococcus avium
1986	D8-A-20-31	CD5	BCT	20	mGAM	5	aerobic	No Organism Identification Possible	1.49	Bacillus haynesii	0.99	Bacillus haynesii	PQ223161
1987	D8-A-20-33	CD5	BCT	20	mGAM	5	aerobic	Enterococcus casseliflavus	2.14			Enterococcus casseliflavus
1988	D8-A-20-35	CD5	BCT	20	mGAM	5	aerobic	Enterococcus faecium	2.29			Enterococcus faecium
1989	D8-A-20-36	CD5	BCT	20	mGAM	5	aerobic	Enterococcus casseliflavus	2.1			Enterococcus casseliflavus
1990	D8-A-20-37	CD5	BCT	20	mGAM	5	aerobic	Escherichia coli	2.35			Escherichia coli
1991	D8-A-20-40	CD5	BCT	20	mGAM	5	aerobic	Enterococcus faecium	2.24			Enterococcus faecium
1992	D8-A-20-41	CD5	BCT	20	mGAM	5	aerobic	Enterococcus avium	2.2			Enterococcus avium
1993	D8-A-20-43	CD5	BCT	20	mGAM	5	aerobic	Enterococcus avium	2.12			Enterococcus avium
1994	D8-A-20-46	CD5	BCT	20	mGAM	5	aerobic	Enterococcus avium	2.13			Enterococcus avium
1995	D8-A-20-47	CD5	BCT	20	mGAM	5	aerobic	Enterococcus casseliflavus	2			Enterococcus casseliflavus
1996	D8-A-20-49	CD5	mGAM	20	mGAM	6	aerobic	Enterococcus faecium	2.34			Enterococcus faecium
1997	D8-A-20-51	CD5	mGAM	20	mGAM	6	aerobic	Enterococcus faecium	2.37			Enterococcus faecium
1998	D8-A-20-52	CD5	mGAM	20	mGAM	6	aerobic	Enterococcus faecium	2.35			Enterococcus faecium
[truncated: 1,249 more rows]

## Sheet: Anaerobic
								Identification (Bruker MALDI Biotyper Sirius system)		Identification (16S rRNA gene sequencing)			GenBank accession numbers
no.	Stock code	Patient ID	Preincubation medium	Preincubation days	Isolation medium	Dilution factor (log)	Aerobic/anaerobic	Organism (best match)	Score value	Matched species in EzBioCloud	Similarity	Classification	16S rRNA	Draft genome	Culture collection no.	Novel species candidate	FT-IR analysis
1	D2-N-0-1	CD1	None	0	mGAM	6	anaerobic	Clostridium innocuum	2.04			Clostridium innocuum
2	D2-N-0-2	CD1	None	0	mGAM	6	anaerobic	Escherichia coli	2.32			Escherichia coli
3	D2-N-0-3	CD1	None	0	mGAM	6	anaerobic	Escherichia coli	2.24			Escherichia coli
4	D2-N-0-6	CD1	None	0	mGAM	6	anaerobic	Klebsiella aerogenes	2.3			Klebsiella aerogenes
5	D2-N-0-8	CD1	None	0	mGAM	6	anaerobic	Clostridium innocuum	1.87			Clostridium innocuum
6	D2-N-0-10	CD1	None	0	mGAM	6	anaerobic	Streptococcus anginosus	1.96			Streptococcus anginosus
7	D2-N-0-12	CD1	None	0	mGAM	6	anaerobic	Escherichia coli	2.21			Escherichia coli
8	D2-N-0-14	CD1	None	0	mGAM	6	anaerobic	Bacillus infantis	2.01			Bacillus infantis
9	D2-N-0-17	CD1	None	0	mGAM	6	anaerobic	Clostridium ramosum	1.85			Clostridium ramosum
10	D2-N-0-18	CD1	None	0	mGAM	6	anaerobic	Escherichia coli	2.25			Escherichia coli
11	D2-N-0-21	CD1	None	0	mGAM	6	anaerobic	Escherichia coli	2.45			Escherichia coli
12	D2-N-0-22	CD1	None	0	mGAM	6	anaerobic	Klebsiella aerogenes	2.22			Klebsiella aerogenes
13	D2-N-0-23	CD1	None	0	mGAM	6	anaerobic	Bacteroides ovatus	1.7			Bacteroides ovatus
14	D2-N-0-24	CD1	None	0	mGAM	6	anaerobic	Klebsiella aerogenes	2.17			Klebsiella aerogenes
15	D2-N-0-25	CD1	None	0	mGAM	6	anaerobic	Klebsiella aerogenes	2.11			Klebsiella aerogenes
16	D2-N-0-30	CD1	None	0	mGAM	6	anaerobic	Klebsiella aerogenes	2.13			Klebsiella aerogenes
17	D2-N-0-31	CD1	None	0	mGAM	6	anaerobic	Clostridium innocuum	1.75			Clostridium innocuum
18	D2-N-0-32	CD1	None	0	mGAM	6	anaerobic	Clostridium ramosum	1.76			Clostridium ramosum
19	D2-N-0-34	CD1	None	0	mGAM	7,8	anaerobic	Klebsiella aerogenes	2.19			Klebsiella aerogenes
20	D2-N-0-36	CD1	None	0	mGAM	7,8	anaerobic	Escherichia coli	2.22			Escherichia coli
21	D2-N-0-37	CD1	None	0	mGAM	7,8	anaerobic	Streptococcus anginosus	2.03			Streptococcus anginosus
22	D2-N-0-38	CD1	None	0	mGAM	7,8	anaerobic	Streptococcus anginosus	2.18			Streptococcus anginosus
23	D2-N-0-39	CD1	None	0	mGAM	7,8	anaerobic	Clostridium innocuum	1.91			Clostridium innocuum
24	D2-N-0-40	CD1	None	0	mGAM	7,8	anaerobic	Escherichia coli	2.09			Escherichia coli
25	D2-N-0-41	CD1	None	0	mGAM	7,8	anaerobic	Streptococcus anginosus	1.98			Streptococcus anginosus
26	D2-N-0-42	CD1	None	0	mGAM	7,8	anaerobic	Clostridium innocuum	1.82			Clostridium innocuum
27	D2-N-0-43	CD1	None	0	mGAM	7,8	anaerobic	Escherichia coli	2.35			Escherichia coli
28	D2-N-0-45	CD1	None	0	mGAM	7,8	anaerobic	Klebsiella aerogenes	2.34			Klebsiella aerogenes
29	D2-BN-1-2	CD1	BCT	1	mGAM	7	anaerobic	Enterococcus faecalis	2.16			Enterococcus faecalis
30	D2-BN-1-6	CD1	BCT	1	mGAM	7	anaerobic	Streptococcus agalactiae	1.97			Streptococcus agalactiae
31	D2-BN-1-8	CD1	BCT	1	mGAM	7	anaerobic	Escherichia coli	1.86			Escherichia coli
32	D2-BN-1-9	CD1	BCT	1	mGAM	7	anaerobic	Streptococcus anginosus	1.7			Streptococcus anginosus
33	D2-BN-1-10	CD1	BCT	1	mGAM	7	anaerobic	Enterococcus faecalis	2.29			Enterococcus faecalis
34	D2-BN-1-11	CD1	BCT	1	mGAM	7	anaerobic	Klebsiella aerogenes	2.09			Klebsiella aerogenes
35	D2-BN-1-13	CD1	BCT	1	mGAM	7	anaerobic	Enterococcus avium	2.1			Enterococcus avium
36	D2-BN-1-16	CD1	BCT	1	mGAM	7	anaerobic	Enterococcus faecalis	2.23			Enterococcus faecalis
37	D2-BN-1-17	CD1	BCT	1	mGAM	7	anaerobic	Streptococcus anginosus	1.91			Streptococcus anginosus
38	D2-BN-1-19	CD1	BCT	1	mGAM	7	anaerobic	Enterococcus avium	1.89			Enterococcus avium
39	D2-BN-1-20	CD1	BCT	1	mGAM	7	anaerobic	Streptococcus anginosus	1.9			Streptococcus anginosus
40	D2-BN-1-21	CD1	BCT	1	mGAM	7	anaerobic	Enterococcus faecalis	2.09			Enterococcus faecalis
41	D2-BN-1-24	CD1	BCT	1	mGAM	7	anaerobic	Klebsiella aerogenes	1.91			Klebsiella aerogenes
42	D2-BN-1-25	CD1	BCT	1	mGAM	7	anaerobic	Streptococcus anginosus	2.19			Streptococcus anginosus
43	D2-BN-1-28	CD1	BCT	1	mGAM	7	anaerobic	Streptococcus anginosus	1.83			Streptococcus anginosus
44	D2-BN-1-30	CD1	BCT	1	mGAM	7	anaerobic	Klebsiella aerogenes	2.24			Klebsiella aerogenes
45	D2-BN-1-32	CD1	BCT	1	mGAM	7	anaerobic	No Organism Identification Possible	1.67	Enterococcus avium	1	Enterococcus avium	PQ222934
46	D2-BN-1-34	CD1	BCT	1	mGAM	7	anaerobic	Streptococcus anginosus	1.87			Streptococcus anginosus
47	D2-BN-1-37	CD1	BCT	1	mGAM	7	anaerobic	Escherichia coli	1.93			Escherichia coli
48	D2-BN-1-41	CD1	BCT	1	mGAM	7	anaerobic	Clostridium ramosum	1.97			Clostridium ramosum
49	D2-BN-1-48	CD1	BCT	1	mGAM	7	anaerobic	Enterococcus faecalis	2.36			Enterococcus faecalis
50	D2-BN-1-49	CD1	BCT	1	mGAM	7	anaerobic	Enterococcus faecalis	2.08			Enterococcus faecalis
51	D2-BN-1-50	CD1	BCT	1	mGAM	7	anaerobic	Streptococcus anginosus	1.77			Streptococcus anginosus
52	D2-BN-1-51	CD1	BCT	1	mGAM	7	anaerobic	Enterococcus avium	1.9			Enterococcus avium
53	D2-BN-1-52	CD1	BCT	1	mGAM	7	anaerobic	Streptococcus anginosus	2.12			Streptococcus anginosus
54	D2-BN-1-55	CD1	BCT	1	mGAM	7	anaerobic	Streptococcus anginosus	1.92			Streptococcus anginosus
55	D2-BN-1-57	CD1	BCT	1	mGAM	7	anaerobic	Streptococcus anginosus	1.88			Streptococcus anginosus
56	D2-BN-1-58	CD1	BCT	1	mGAM	7	anaerobic	No Organism Identification Possible	1.65	Streptococcus anginosus	0.99	Streptococcus anginosus	PQ222938
57	D2-BN-1-68	CD1	BCT	1	mGAM	8,9	anaerobic	Escherichia coli	2.05			Escherichia coli
58	D2-BN-1-72	CD1	BCT	1	mGAM	8,9	anaerobic	Enterococcus avium	1.99			Enterococcus avium
59	D2-BN-1-73	CD1	BCT	1	mGAM	8,9	anaerobic	Streptococcus anginosus	2.24			Streptococcus anginosus
60	D2-BN-1-75	CD1	BCT	1	mGAM	8,9	anaerobic	Escherichia coli	2.18			Escherichia coli
61	D2-BN-1-76	CD1	BCT	1	mGAM	8,9	anaerobic	No Organism Identification Possible	1.53	Streptococcus anginosus	0.99	Streptococcus anginosus	PQ222941
62	D2-BN-1-82	CD1	BCT	1	mGAM	8,9	anaerobic	Streptococcus constellatus	1.77			Streptococcus constellatus
63	D2-BN-1-84	CD1	BCT	1	mGAM	8,9	anaerobic	Escherichia coli	2.25			Escherichia coli
64	D2-BN-1-89	CD1	BCT	1	mGAM	8,9	anaerobic	Escherichia coli	2.31			Escherichia coli
65	D2-BN-1-91	CD1	BCT	1	mGAM	8,9	anaerobic	Streptococcus anginosus	1.74			Streptococcus anginosus
66	D2-BN-1-92	CD1	BCT	1	mGAM	8,9	anaerobic	Streptococcus anginosus	1.75			Streptococcus anginosus
67	D2-BN-1-93	CD1	BCT	1	mGAM	8,9	anaerobic	Escherichia coli	2.1			Escherichia coli
68	D2-BN-1-94	CD1	BCT	1	mGAM	8,9	anaerobic	Escherichia coli	2.28			Escherichia coli
69	D2-BN-1-95	CD1	BCT	1	mGAM	8,9	anaerobic	Streptococcus anginosus	1.84			Streptococcus anginosus
70	D2-GN-1-1	CD1	mGAM	1	mGAM	6	anaerobic	Klebsiella aerogenes	2.21			Klebsiella aerogenes
71	D2-GN-1-2	CD1	mGAM	1	mGAM	6	anaerobic	Escherichia coli	2.27			Escherichia coli
72	D2-GN-1-3	CD1	mGAM	1	mGAM	6	anaerobic	Streptococcus anginosus	2.04			Streptococcus anginosus
73	D2-GN-1-4	CD1	mGAM	1	mGAM	6	anaerobic	Escherichia coli	2.29			Escherichia coli
74	D2-GN-1-5	CD1	mGAM	1	mGAM	6	anaerobic	Enterococcus faecalis	2.41			Enterococcus faecalis
75	D2-GN-1-6	CD1	mGAM	1	mGAM	6	anaerobic	Escherichia coli	2.4			Escherichia coli
76	D2-GN-1-7	CD1	mGAM	1	mGAM	6	anaerobic	Escherichia coli	2.34			Escherichia coli
77	D2-GN-1-9	CD1	mGAM	1	mGAM	7	anaerobic	Clostridium ramosum	2.18			Clostridium ramosum
78	D2-GN-1-10	CD1	mGAM	1	mGAM	7	anaerobic	Escherichia coli	2.2			Escherichia coli
79	D2-GN-1-15	CD1	mGAM	1	mGAM	7	anaerobic	Enterococcus faecalis	2.13			Enterococcus faecalis
80	D2-GN-1-17	CD1	mGAM	1	mGAM	7	anaerobic	Streptococcus gordonii	1.99			Streptococcus gordonii
81	D2-GN-1-20	CD1	mGAM	1	mGAM	7	anaerobic	Escherichia coli	2.3			Escherichia coli
82	D2-GN-1-24	CD1	mGAM	1	mGAM	7	anaerobic	Streptococcus anginosus	2.12			Streptococcus anginosus
83	D2-GN-1-25	CD1	mGAM	1	mGAM	7	anaerobic	Escherichia coli	2.33			Escherichia coli
84	D2-GN-1-28	CD1	mGAM	1	mGAM	7	anaerobic	Escherichia coli	2.24			Escherichia coli
85	D2-GN-1-32	CD1	mGAM	1	mGAM	7	anaerobic	Escherichia coli	2.16			Escherichia coli
86	D2-GN-1-33	CD1	mGAM	1	mGAM	7	anaerobic	Streptococcus anginosus	1.71			Streptococcus anginosus
87	D2-GN-1-40	CD1	mGAM	1	mGAM	7	anaerobic	Clostridium ramosum	2.22			Clostridium ramosum
88	D2-GN-1-41	CD1	mGAM	1	mGAM	7	anaerobic	Escherichia coli	2.22			Escherichia coli
89	D2-GN-1-42	CD1	mGAM	1	mGAM	7	anaerobic	Clostridium ramosum	2.26			Clostridium ramosum
90	D2-GN-1-45	CD1	mGAM	1	mGAM	7	anaerobic	Escherichia coli	2.2			Escherichia coli
91	D2-GN-1-49	CD1	mGAM	1	mGAM	7	anaerobic	Escherichia coli	2.29			Escherichia coli
92	D2-GN-1-56	CD1	mGAM	1	mGAM	7	anaerobic	Enterococcus faecalis	2.11			Enterococcus faecalis
93	D2-GN-1-57	CD1	mGAM	1	mGAM	7	anaerobic	Streptococcus anginosus	2.03			Streptococcus anginosus
94	D2-GN-1-58	CD1	mGAM	1	mGAM	7	anaerobic	Escherichia coli	2.17			Escherichia coli
95	D2-GN-1-62	CD1	mGAM	1	mGAM	7	anaerobic	Escherichia coli	2.06			Escherichia coli
96	D2-GN-1-64	CD1	mGAM	1	mGAM	7	anaerobic	Klebsiella aerogenes	2.07			Klebsiella aerogenes
97	D2-GN-1-65	CD1	mGAM	1	mGAM	8	anaerobic	Streptococcus anginosus	2.08			Streptococcus anginosus
98	D2-GN-1-72	CD1	mGAM	1	mGAM	8	anaerobic	Escherichia coli	2.28			Escherichia coli
99	D2-GN-1-73	CD1	mGAM	1	mGAM	8	anaerobic	Escherichia coli	2.23			Escherichia coli
100	D2-GN-1-74	CD1	mGAM	1	mGAM	8	anaerobic	Escherichia coli	2.21			Escherichia coli
101	D2-GN-1-77	CD1	mGAM	1	mGAM	8	anaerobic	Enterococcus faecalis	2.12			Enterococcus faecalis
102	D2-GN-1-80	CD1	mGAM	1	mGAM	8	anaerobic	Clostridium ramosum	2.03			Clostridium ramosum
103	D2-GN-1-83	CD1	mGAM	1	mGAM	8	anaerobic	Escherichia coli	2.16			Escherichia coli
104	D2-GN-1-88	CD1	mGAM	1	mGAM	8	anaerobic	Streptococcus anginosus	1.82			Streptococcus anginosus
105	D2-GN-1-93	CD1	mGAM	1	mGAM	9	anaerobic	Klebsiella aerogenes	2.31			Klebsiella aerogenes
106	D2-N-5-1	CD1	BCT	5	mGAM	6	anaerobic	Klebsiella aerogenes	2.25			Klebsiella aerogenes
107	D2-N-5-2	CD1	BCT	5	mGAM	6	anaerobic	Enterococcus faecalis	2.33			Enterococcus faecalis
108	D2-N-5-3	CD1	BCT	5	mGAM	6	anaerobic	Streptococcus anginosus	2.09			Streptococcus anginosus
109	D2-N-5-4	CD1	BCT	5	mGAM	6	anaerobic	Enterococcus faecalis	2.29			Enterococcus faecalis
110	D2-N-5-5	CD1	BCT	5	mGAM	6	anaerobic	Enterococcus avium	2.17			Enterococcus avium
111	D2-N-5-6	CD1	BCT	5	mGAM	6	anaerobic	Streptococcus anginosus	1.71			Streptococcus anginosus
112	D2-N-5-7	CD1	BCT	5	mGAM	6	anaerobic	Enterococcus faecalis	2.27			Enterococcus faecalis
113	D2-N-5-8	CD1	BCT	5	mGAM	6	anaerobic	Streptococcus anginosus	1.86			Streptococcus anginosus
114	D2-N-5-9	CD1	BCT	5	mGAM	6	anaerobic	Klebsiella aerogenes	2.32			Klebsiella aerogenes
115	D2-N-5-10	CD1	BCT	5	mGAM	6	anaerobic	Enterococcus faecalis	2.29			Enterococcus faecalis
116	D2-N-5-11	CD1	BCT	5	mGAM	6	anaerobic	Enterococcus faecalis	2.31			Enterococcus faecalis
117	D2-N-5-12	CD1	BCT	5	mGAM	6	anaerobic	Escherichia coli	2.28			Escherichia coli
118	D2-N-5-13	CD1	BCT	5	mGAM	6	anaerobic	Enterococcus avium	2.15			Enterococcus avium
119	D2-N-5-14	CD1	BCT	5	mGAM	6	anaerobic	Klebsiella aerogenes	2.33			Klebsiella aerogenes
120	D2-N-5-15	CD1	BCT	5	mGAM	6	anaerobic	Klebsiella aerogenes	2.34			Klebsiella aerogenes
121	D2-N-5-16	CD1	BCT	5	mGAM	6	anaerobic	Enterococcus faecalis	2.27			Enterococcus faecalis
122	D2-N-5-17	CD1	BCT	5	mGAM	6	anaerobic	Enterococcus faecalis	2.38			Enterococcus faecalis
123	D2-N-5-18	CD1	BCT	5	mGAM	6	anaerobic	Streptococcus anginosus	1.84			Streptococcus anginosus
124	D2-N-5-19	CD1	BCT	5	mGAM	6	anaerobic	Streptococcus anginosus	2.11			Streptococcus anginosus
125	D2-N-5-20	CD1	BCT	5	mGAM	6	anaerobic	Escherichia coli	2.07			Escherichia coli
126	D2-N-5-21	CD1	BCT	5	mGAM	6	anaerobic	Streptococcus anginosus	1.9			Streptococcus anginosus
127	D2-N-5-22	CD1	BCT	5	mGAM	6	anaerobic	Streptococcus anginosus	2			Streptococcus anginosus
128	D2-N-5-23	CD1	BCT	5	mGAM	6	anaerobic	Enterococcus avium	2.27			Enterococcus avium
129	D2-N-5-24	CD1	BCT	5	mGAM	6	anaerobic	Streptococcus anginosus	1.81			Streptococcus anginosus
130	D2-N-5-25	CD1	BCT	5	mGAM	7	anaerobic	Escherichia coli	2.22			Escherichia coli
131	D2-N-5-26	CD1	BCT	5	mGAM	7	anaerobic	Streptococcus anginosus	1.96			Streptococcus anginosus
132	D2-N-5-27	CD1	BCT	5	mGAM	7	anaerobic	Enterococcus faecalis	2.45			Enterococcus faecalis
133	D2-N-5-28	CD1	BCT	5	mGAM	7	anaerobic	Streptococcus anginosus	1.74			Streptococcus anginosus
134	D2-N-5-29	CD1	BCT	5	mGAM	7	anaerobic	Streptococcus anginosus	2.09			Streptococcus anginosus
135	D2-N-5-30	CD1	BCT	5	mGAM	7	anaerobic	Enterococcus avium	2.14			Enterococcus avium
136	D2-N-5-31	CD1	BCT	5	mGAM	7	anaerobic	Enterococcus faecalis	2.25			Enterococcus faecalis
137	D2-N-5-32	CD1	BCT	5	mGAM	7	anaerobic	Enterococcus avium	2.14			Enterococcus avium
138	D2-N-5-33	CD1	BCT	5	mGAM	7	anaerobic	Streptococcus anginosus	2.13			Streptococcus anginosus
139	D2-N-5-34	CD1	BCT	5	mGAM	7	anaerobic	Streptococcus anginosus	1.89			Streptococcus anginosus
140	D2-N-5-35	CD1	BCT	5	mGAM	7	anaerobic	Streptococcus anginosus	2.08			Streptococcus anginosus
141	D2-N-5-36	CD1	BCT	5	mGAM	7	anaerobic	Streptococcus anginosus	2.18			Streptococcus anginosus
142	D2-N-5-37	CD1	BCT	5	mGAM	7	anaerobic	Streptococcus anginosus	1.85			Streptococcus anginosus
143	D2-N-5-38	CD1	BCT	5	mGAM	7	anaerobic	Streptococcus anginosus	1.92			Streptococcus anginosus
144	D2-N-5-39	CD1	BCT	5	mGAM	7	anaerobic	Enterococcus faecalis	2.3			Enterococcus faecalis
145	D2-N-5-40	CD1	BCT	5	mGAM	7	anaerobic	Enterococcus avium	2.21			Enterococcus avium
146	D2-N-5-41	CD1	BCT	5	mGAM	8	anaerobic	Escherichia coli	2.27			Escherichia coli
147	D2-N-5-42	CD1	BCT	5	mGAM	8	anaerobic	Streptococcus anginosus	1.78			Streptococcus anginosus
148	D2-N-5-44	CD1	BCT	5	mGAM	8	anaerobic	Enterococcus avium	2.14			Enterococcus avium
149	D2-N-5-45	CD1	BCT	5	mGAM	8	anaerobic	Streptococcus anginosus	1.9			Streptococcus anginosus
150	D2-N-5-46	CD1	BCT	5	mGAM	8	anaerobic	Streptococcus anginosus	1.92			Streptococcus anginosus
151	D2-N-5-47	CD1	BCT	5	mGAM	8	anaerobic	Enterococcus avium	2.17			Enterococcus avium
152	D2-N-5-49	CD1	mGAM	5	mGAM	6	anaerobic	Enterococcus faecalis	2.29			Enterococcus faecalis
153	D2-N-5-50	CD1	mGAM	5	mGAM	6	anaerobic	Enterococcus faecalis	2.33			Enterococcus faecalis
154	D2-N-5-51	CD1	mGAM	5	mGAM	6	anaerobic	Enterococcus faecalis	2.42			Enterococcus faecalis
155	D2-N-5-52	CD1	mGAM	5	mGAM	6	anaerobic	Klebsiella aerogenes	2.32			Klebsiella aerogenes
156	D2-N-5-53	CD1	mGAM	5	mGAM	6	anaerobic	Enterococcus faecalis	2.38			Enterococcus faecalis
157	D2-N-5-54	CD1	mGAM	5	mGAM	6	anaerobic	Streptococcus anginosus	2.09			Streptococcus anginosus
158	D2-N-5-55	CD1	mGAM	5	mGAM	6	anaerobic	Enterococcus faecalis	2.32			Enterococcus faecalis
159	D2-N-5-56	CD1	mGAM	5	mGAM	6	anaerobic	Enterococcus faecalis	2.38			Enterococcus faecalis
160	D2-N-5-57	CD1	mGAM	5	mGAM	6	anaerobic	Enterococcus faecalis	2.37			Enterococcus faecalis
161	D2-N-5-58	CD1	mGAM	5	mGAM	6	anaerobic	Klebsiella aerogenes	2.03			Klebsiella aerogenes
162	D2-N-5-59	CD1	mGAM	5	mGAM	6	anaerobic	Enterococcus faecalis	2.3			Enterococcus faecalis
163	D2-N-5-60	CD1	mGAM	5	mGAM	6	anaerobic	Enterococcus faecalis	2.35			Enterococcus faecalis
164	D2-N-5-61	CD1	mGAM	5	mGAM	6	anaerobic	Escherichia coli	2.3			Escherichia coli
165	D2-N-5-62	CD1	mGAM	5	mGAM	6	anaerobic	Escherichia coli	2.33			Escherichia coli
166	D2-N-5-63	CD1	mGAM	5	mGAM	6	anaerobic	Enterococcus faecalis	2.39			Enterococcus faecalis
167	D2-N-5-65	CD1	mGAM	5	mGAM	6	anaerobic	Enterococcus faecalis	2.18			Enterococcus faecalis
168	D2-N-5-66	CD1	mGAM	5	mGAM	6	anaerobic	Enterococcus faecalis	2.35			Enterococcus faecalis
169	D2-N-5-67	CD1	mGAM	5	mGAM	6	anaerobic	Klebsiella aerogenes	2.1			Klebsiella aerogenes
170	D2-N-5-68	CD1	mGAM	5	mGAM	6	anaerobic	Enterococcus faecalis	2.33			Enterococcus faecalis
171	D2-N-5-69	CD1	mGAM	5	mGAM	6	anaerobic	Escherichia coli	2.29			Escherichia coli
172	D2-N-5-70	CD1	mGAM	5	mGAM	6	anaerobic	Enterococcus faecalis	2.38			Enterococcus faecalis
173	D2-N-5-71	CD1	mGAM	5	mGAM	6	anaerobic	Klebsiella aerogenes	2.33			Klebsiella aerogenes
174	D2-N-5-72	CD1	mGAM	5	mGAM	6	anaerobic	Enterococcus faecalis	2.26			Enterococcus faecalis
175	D2-N-5-73	CD1	mGAM	5	mGAM	7	anaerobic	Streptococcus anginosus	1.75			Streptococcus anginosus
176	D2-N-5-75	CD1	mGAM	5	mGAM	7	anaerobic	Enterococcus faecalis	2.48			Enterococcus faecalis
177	D2-N-5-76	CD1	mGAM	5	mGAM	7	anaerobic	Enterococcus faecalis	2.4			Enterococcus faecalis
178	D2-N-5-77	CD1	mGAM	5	mGAM	7	anaerobic	Enterococcus faecalis	2.39			Enterococcus faecalis
179	D2-N-5-78	CD1	mGAM	5	mGAM	7	anaerobic	Enterococcus faecalis	2.31			Enterococcus faecalis
180	D2-N-5-79	CD1	mGAM	5	mGAM	7	anaerobic	Enterococcus faecalis	2.37			Enterococcus faecalis
181	D2-N-5-80	CD1	mGAM	5	mGAM	7	anaerobic	Enterococcus faecalis	2.27			Enterococcus faecalis
182	D2-N-5-81	CD1	mGAM	5	mGAM	7	anaerobic	Enterococcus avium	2.03			Enterococcus avium
183	D2-N-5-82	CD1	mGAM	5	mGAM	7	anaerobic	Enterococcus faecalis	2.4			Enterococcus faecalis
184	D2-N-5-83	CD1	mGAM	5	mGAM	7	anaerobic	Enterococcus faecalis	2.44			Enterococcus faecalis
185	D2-N-5-84	CD1	mGAM	5	mGAM	7	anaerobic	Streptococcus anginosus	2.1			Streptococcus anginosus
186	D2-N-5-85	CD1	mGAM	5	mGAM	7	anaerobic	Clostridium ramosum	2.27			Clostridium ramosum
187	D2-N-5-86	CD1	mGAM	5	mGAM	7	anaerobic	Streptococcus anginosus	2.19			Streptococcus anginosus
188	D2-N-5-87	CD1	mGAM	5	mGAM	7	anaerobic	Klebsiella aerogenes	2.37			Klebsiella aerogenes
189	D2-N-5-88	CD1	mGAM	5	mGAM	7	anaerobic	Escherichia coli	2.25			Escherichia coli
190	D2-N-5-89	CD1	mGAM	5	mGAM	8	anaerobic	Enterococcus faecalis	2.26			Enterococcus faecalis
191	D2-N-5-90	CD1	mGAM	5	mGAM	8	anaerobic	Escherichia coli	2.28			Escherichia coli
192	D2-N-5-91	CD1	mGAM	5	mGAM	8	anaerobic	Enterococcus faecalis	2.22			Enterococcus faecalis
193	D2-N-5-92	CD1	mGAM	5	mGAM	8	anaerobic	Klebsiella aerogenes	2.31			Klebsiella aerogenes
194	D2-N-5-93	CD1	mGAM	5	mGAM	8	anaerobic	Klebsiella aerogenes	2.24			Klebsiella aerogenes
195	D2-N-5-94	CD1	mGAM	5	mGAM	8	anaerobic	Clostridium ramosum	2.12			Clostridium ramosum
196	D2-N-5-95	CD1	mGAM	5	mGAM	8	anaerobic	Escherichia coli	2.26			Escherichia coli
197	D2-N-5-96	CD1	mGAM	5	mGAM	8	anaerobic	Escherichia coli	2.23			Escherichia coli
198	D2-N-10-1	CD1	BCT	10	mGAM	7	anaerobic	Bacteroides fragilis	2.09			Bacteroides fragilis
199	D2-N-10-6	CD1	BCT	10	mGAM	7	anaerobic	Bacteroides fragilis	2.38			Bacteroides fragilis
200	D2-N-10-7	CD1	BCT	10	mGAM	7	anaerobic	Streptococcus anginosus	2.17			Streptococcus anginosus
201	D2-N-10-8	CD1	BCT	10	mGAM	7	anaerobic	Escherichia coli	2.19			Escherichia coli
202	D2-N-10-9	CD1	BCT	10	mGAM	7	anaerobic	Escherichia coli	2.35			Escherichia coli
203	D2-N-10-11	CD1	BCT	10	mGAM	7	anaerobic	Bacteroides fragilis	2.36			Bacteroides fragilis
204	D2-N-10-12	CD1	BCT	10	mGAM	7	anaerobic	Escherichia coli	2.29			Escherichia coli
205	D2-N-10-14	CD1	BCT	10	mGAM	7	anaerobic	Escherichia coli	2.26			Escherichia coli
206	D2-N-10-16	CD1	BCT	10	mGAM	7	anaerobic	Escherichia coli	2.16			Escherichia coli
207	D2-N-10-17	CD1	BCT	10	mGAM	7	anaerobic	Bacteroides fragilis	2.41			Bacteroides fragilis
208	D2-N-10-21	CD1	BCT	10	mGAM	7	anaerobic	Bacteroides fragilis	2.46			Bacteroides fragilis
209	D2-N-10-22	CD1	BCT	10	mGAM	7	anaerobic	Klebsiella aerogenes	2.22			Klebsiella aerogenes
210	D2-N-10-23	CD1	BCT	10	mGAM	7	anaerobic	Streptococcus anginosus	2.01			Streptococcus anginosus
211	D2-N-10-24	CD1	BCT	10	mGAM	7	anaerobic	Streptococcus anginosus	1.77			Streptococcus anginosus
212	D2-N-10-25	CD1	BCT	10	mGAM	7	anaerobic	Clostridium innocuum	2.14			Clostridium innocuum
213	D2-N-10-26	CD1	BCT	10	mGAM	7	anaerobic	Bacteroides fragilis	2.42			Bacteroides fragilis
214	D2-N-10-27	CD1	BCT	10	mGAM	7	anaerobic	Clostridium symbiosum	1.92			Clostridium symbiosum
215	D2-N-10-28	CD1	BCT	10	mGAM	7	anaerobic	No Organism Identification Possible	1.63	Eggerthella lenta	0.99	Eggerthella lenta	PQ222946
216	D2-N-10-29	CD1	BCT	10	mGAM	7	anaerobic	Escherichia coli	2.03			Escherichia coli
217	D2-N-10-30	CD1	BCT	10	mGAM	7	anaerobic	Escherichia coli	2.13			Escherichia coli
218	D2-N-10-32	CD1	BCT	10	mGAM	7	anaerobic	Klebsiella aerogenes	2.21			Klebsiella aerogenes
219	D2-N-10-34	CD1	BCT	10	mGAM	7	anaerobic	Escherichia coli	2.09			Escherichia coli
220	D2-N-10-35	CD1	BCT	10	mGAM	7	anaerobic	Bacteroides fragilis	2.17			Bacteroides fragilis
221	D2-N-10-36	CD1	BCT	10	mGAM	7	anaerobic	Escherichia coli	2.33			Escherichia coli
222	D2-N-10-37	CD1	BCT	10	mGAM	7	anaerobic	Bacteroides fragilis	2.25			Bacteroides fragilis
223	D2-N-10-38	CD1	BCT	10	mGAM	7	anaerobic	Streptococcus anginosus	1.85			Streptococcus anginosus
224	D2-N-10-39	CD1	BCT	10	mGAM	7	anaerobic	Alistipes onderdonkii	1.8			Alistipes onderdonkii
225	D2-N-10-41	CD1	BCT	10	mGAM	7	anaerobic	Streptococcus anginosus	1.96			Streptococcus anginosus
226	D2-N-10-42	CD1	BCT	10	mGAM	7	anaerobic	Bacteroides fragilis	2.48			Bacteroides fragilis
227	D2-N-10-44	CD1	BCT	10	mGAM	7	anaerobic	Escherichia coli	2.19			Escherichia coli
228	D2-N-10-45	CD1	BCT	10	mGAM	7	anaerobic	Escherichia coli	2.19			Escherichia coli
229	D2-N-10-46	CD1	BCT	10	mGAM	7	anaerobic	Eggerthella lenta	1.89			Eggerthella lenta
230	D2-N-10-47	CD1	BCT	10	mGAM	7	anaerobic	No Organism Identification Possible	1.43	Alistipes onderdonkii	0.99	Alistipes onderdonkii	PQ222949
231	D2-N-10-48	CD1	BCT	10	mGAM	7	anaerobic	Hungatella hathewayi	1.95			Hungatella hathewayi
232	D2-N-10-50	CD1	mGAM	10	mGAM	7	anaerobic	Bacteroides ovatus	2.2			Bacteroides ovatus
233	D2-N-10-51	CD1	mGAM	10	mGAM	7	anaerobic	Escherichia coli	2.33			Escherichia coli
234	D2-N-10-53	CD1	mGAM	10	mGAM	7	anaerobic	Streptococcus anginosus	1.89			Streptococcus anginosus
235	D2-N-10-54	CD1	mGAM	10	mGAM	7	anaerobic	Escherichia coli	2.27			Escherichia coli
236	D2-N-10-55	CD1	mGAM	10	mGAM	7	anaerobic	Bacteroides fragilis	2.39			Bacteroides fragilis
237	D2-N-10-56	CD1	mGAM	10	mGAM	7	anaerobic	Escherichia coli	1.82			Escherichia coli
238	D2-N-10-57	CD1	mGAM	10	mGAM	7	anaerobic	No Organism Identification Possible	1.34	Blautia hominis	0.99	Blautia hominis	PQ222951
239	D2-N-10-58	CD1	mGAM	10	mGAM	7	anaerobic	Escherichia coli	1.86			Escherichia coli
240	D2-N-10-60	CD1	mGAM	10	mGAM	7	anaerobic	Bacteroides fragilis	2.31			Bacteroides fragilis
241	D2-N-10-63	CD1	mGAM	10	mGAM	7	anaerobic	Bacteroides fragilis	2.37			Bacteroides fragilis
242	D2-N-10-64	CD1	mGAM	10	mGAM	7	anaerobic	Bacteroides fragilis	2.17			Bacteroides fragilis
243	D2-N-10-67	CD1	mGAM	10	mGAM	7	anaerobic	Escherichia coli	2.31			Escherichia coli
244	D2-N-10-69	CD1	mGAM	10	mGAM	7	anaerobic	Bacteroides fragilis	2.37			Bacteroides fragilis
245	D2-N-10-70	CD1	mGAM	10	mGAM	7	anaerobic	Bacteroides fragilis	2.2			Bacteroides fragilis
246	D2-N-10-72	CD1	mGAM	10	mGAM	7	anaerobic	Bacteroides fragilis	2.26			Bacteroides fragilis
247	D2-N-10-73	CD1	mGAM	10	mGAM	7	anaerobic	Flavonifractor plautii	1.99			Flavonifractor plautii
248	D2-N-10-75	CD1	mGAM	10	mGAM	7	anaerobic	Bacteroides fragilis	2.18			Bacteroides fragilis
249	D2-N-10-76	CD1	mGAM	10	mGAM	7	anaerobic	Enterococcus avium	2.17			Enterococcus avium
250	D2-N-10-78	CD1	mGAM	10	mGAM	7	anaerobic	Bacteroides fragilis	2.46			Bacteroides fragilis
251	D2-N-10-79	CD1	mGAM	10	mGAM	7	anaerobic	No Organism Identification Possible	1.6	Alistipes onderdonkii	0.99	Alistipes onderdonkii	PQ222953
252	D2-N-10-81	CD1	mGAM	10	mGAM	6	anaerobic	No Organism Identification Possible	1.49	Blautia hominis	0.99	Blautia hominis	PQ222957
253	D2-N-10-83	CD1	mGAM	10	mGAM	6	anaerobic	Escherichia coli	1.91			Escherichia coli
254	D2-N-10-84	CD1	mGAM	10	mGAM	6	anaerobic	Bacteroides fragilis	1.92			Bacteroides fragilis
255	D2-N-10-85	CD1	mGAM	10	mGAM	6	anaerobic	Eggerthella lenta	1.88			Eggerthella lenta
256	D2-N-10-86	CD1	mGAM	10	mGAM	6	anaerobic	Escherichia coli	2.26			Escherichia coli
257	D2-N-10-87	CD1	mGAM	10	mGAM	6	anaerobic	Escherichia coli	2.19			Escherichia coli
258	D2-N-10-89	CD1	mGAM	10	mGAM	6	anaerobic	Escherichia coli	1.92			Escherichia coli
259	D2-N-10-91	CD1	mGAM	10	mGAM	6	anaerobic	Escherichia coli	2.23			Escherichia coli
260	D2-N-10-92	CD1	mGAM	10	mGAM	6	anaerobic	Escherichia coli	2.17			Escherichia coli
261	D2-N-10-93	CD1	mGAM	10	mGAM	6	anaerobic	Bacteroides ovatus	1.95			Bacteroides ovatus
262	D2-N-10-94	CD1	mGAM	10	mGAM	6	anaerobic	Escherichia coli	2.32			Escherichia coli
263	D2-N-15-2	CD1	BCT	15	mGAM	6	anaerobic	Escherichia coli	2.28			Escherichia coli
264	D2-N-15-3	CD1	BCT	15	mGAM	6	anaerobic	Escherichia coli	2.27			Escherichia coli
265	D2-N-15-4	CD1	BCT	15	mGAM	6	anaerobic	Bacteroides fragilis	2.38			Bacteroides fragilis
266	D2-N-15-5	CD1	BCT	15	mGAM	6	anaerobic	Escherichia coli	2.1			Escherichia coli
267	D2-N-15-7	CD1	BCT	15	mGAM	6	anaerobic	Bacteroides ovatus	2.02			Bacteroides ovatus
268	D2-N-15-8	CD1	BCT	15	mGAM	6	anaerobic	Bacteroides ovatus	2.21			Bacteroides ovatus
269	D2-N-15-11	CD1	BCT	15	mGAM	6	anaerobic	Hungatella hathewayi	2.27			Hungatella hathewayi
270	D2-N-15-14	CD1	BCT	15	mGAM	6	anaerobic	Eggerthella lenta	1.84			Eggerthella lenta
271	D2-N-15-16	CD1	BCT	15	mGAM	6	anaerobic	No Organism Identification Possible	1.34	Clostridium lavalense	0.99	Clostridium lavalense	PQ222935
272	D2-N-15-18	CD1	BCT	15	mGAM	6	anaerobic	Clostridium scindens	1.72			Clostridium scindens
273	D2-N-15-20	CD1	BCT	15	mGAM	6	anaerobic	Bacteroides ovatus	2.08			Bacteroides ovatus
274	D2-N-15-21	CD1	BCT	15	mGAM	6	anaerobic	Bacteroides fragilis	2.42			Bacteroides fragilis
275	D2-N-15-24	CD1	BCT	15	mGAM	6	anaerobic	Bacteroides ovatus	1.94			Bacteroides ovatus
276	D2-N-15-28	CD1	BCT	15	mGAM	6	anaerobic	Bacteroides ovatus	2.06			Bacteroides ovatus
277	D2-N-15-29	CD1	BCT	15	mGAM	6	anaerobic	Eggerthella lenta	2			Eggerthella lenta
278	D2-N-15-34	CD1	BCT	15	mGAM	6	anaerobic	Eggerthella lenta	2.07			Eggerthella lenta
279	D2-N-15-35	CD1	BCT	15	mGAM	6	anaerobic	Bacteroides fragilis	2.35			Bacteroides fragilis
280	D2-N-15-37	CD1	BCT	15	mGAM	6	anaerobic	Escherichia coli	2.25			Escherichia coli
281	D2-N-15-38	CD1	BCT	15	mGAM	6	anaerobic	Bacteroides ovatus	2.13			Bacteroides ovatus
282	D2-N-15-40	CD1	BCT	15	mGAM	6	anaerobic	Bacteroides ovatus	2.12			Bacteroides ovatus
283	D2-N-15-41	CD1	BCT	15	mGAM	6	anaerobic	Bacteroides ovatus	2.18			Bacteroides ovatus
284	D2-N-15-42	CD1	BCT	15	mGAM	6	anaerobic	Bacteroides fragilis	2.38			Bacteroides fragilis
285	D2-N-15-43	CD1	BCT	15	mGAM	6	anaerobic	Escherichia coli	2.17			Escherichia coli
286	D2-N-15-45	CD1	BCT	15	mGAM	6	anaerobic	No Organism Identification Possible	1.65	Eggerthella lenta	0.99	Eggerthella lenta	PQ222939
287	D2-N-15-46	CD1	BCT	15	mGAM	6	anaerobic	Clostridium ramosum	2.16			Clostridium ramosum
288	D2-N-15-47	CD1	BCT	15	mGAM	6	anaerobic	Bacteroides ovatus	2.14			Bacteroides ovatus
289	D2-N-15-51	CD1	BCT	15	mGAM	7	anaerobic	Eggerthella lenta	1.99			Eggerthella lenta
290	D2-N-15-52	CD1	BCT	15	mGAM	7	anaerobic	Clostridium ramosum	2.23	Clostridium ramosum	1	Clostridium ramosum	PQ222962				√
291	D2-N-15-53	CD1	BCT	15	mGAM	7	anaerobic	Eggerthella lenta	1.71			Eggerthella lenta
292	D2-N-15-54	CD1	BCT	15	mGAM	7	anaerobic	Eggerthella lenta	2.15			Eggerthella lenta
293	D2-N-15-55	CD1	BCT	15	mGAM	7	anaerobic	Bacteroides fragilis	2.37			Bacteroides fragilis
294	D2-N-15-58	CD1	BCT	15	mGAM	7	anaerobic	Eggerthella lenta	1.99			Eggerthella lenta
295	D2-N-15-59	CD1	BCT	15	mGAM	7	anaerobic	Eggerthella lenta	2.03			Eggerthella lenta
296	D2-N-15-60	CD1	BCT	15	mGAM	7	anaerobic	Eggerthella lenta	2.11			Eggerthella lenta
297	D2-N-15-61	CD1	BCT	15	mGAM	7	anaerobic	Eggerthella lenta	2.23			Eggerthella lenta
298	D2-N-15-62	CD1	BCT	15	mGAM	7	anaerobic	Bacteroides fragilis	2.33			Bacteroides fragilis
299	D2-N-15-63	CD1	BCT	15	mGAM	7	anaerobic	Eggerthella lenta	1.87			Eggerthella lenta
300	D2-N-15-64	CD1	BCT	15	mGAM	7	anaerobic	Eggerthella lenta	1.9			Eggerthella lenta
301	D2-N-15-65	CD1	mGAM	15	mGAM	6	anaerobic	Clostridium innocuum	2			Clostridium innocuum
302	D2-N-15-66	CD1	mGAM	15	mGAM	6	anaerobic	Enterococcus avium	2.06			Enterococcus avium
303	D2-N-15-67	CD1	mGAM	15	mGAM	6	anaerobic	Clostridium innocuum	2.15			Clostridium innocuum
304	D2-N-15-68	CD1	mGAM	15	mGAM	6	anaerobic	Clostridium innocuum	2.18			Clostridium innocuum
305	D2-N-15-69	CD1	mGAM	15	mGAM	6	anaerobic	Bacteroides fragilis	2.32			Bacteroides fragilis
306	D2-N-15-70	CD1	mGAM	15	mGAM	6	anaerobic	Bacteroides ovatus	2.2			Bacteroides ovatus
307	D2-N-15-71	CD1	mGAM	15	mGAM	6	anaerobic	Bacteroides fragilis	2.44			Bacteroides fragilis
308	D2-N-15-74	CD1	mGAM	15	mGAM	6	anaerobic	Bacteroides fragilis	2.4			Bacteroides fragilis
309	D2-N-15-75	CD1	mGAM	15	mGAM	6	anaerobic	No Organism Identification Possible	1.42	Blautia hominis	0.99	Blautia hominis	PQ222942
310	D2-N-15-77	CD1	mGAM	15	mGAM	6	anaerobic	Clostridium ramosum	1.91			Clostridium ramosum
311	D2-N-15-78	CD1	mGAM	15	mGAM	6	anaerobic	Eggerthella lenta	1.83			Eggerthella lenta
312	D2-N-15-83	CD1	mGAM	15	mGAM	6	anaerobic	Alistipes onderdonkii	1.79			Alistipes onderdonkii
313	D2-N-15-85	CD1	mGAM	15	mGAM	6	anaerobic	No Organism Identification Possible	1.49	Eggerthella lenta	0.99	Eggerthella lenta	PQ222950
314	D2-N-15-87	CD1	mGAM	15	mGAM	6	anaerobic	Bacteroides fragilis	2.43			Bacteroides fragilis
315	D2-N-15-92	CD1	mGAM	15	mGAM	6	anaerobic	Clostridium symbiosum	1.85			Clostridium symbiosum
316	D2-N-15-93	CD1	mGAM	15	mGAM	6	anaerobic	Bacteroides fragilis	2.23			Bacteroides fragilis
317	D2-BN-20-2	CD1	BCT	20	mGAM	6	anaerobic	Eggerthella lenta	1.78			Eggerthella lenta
318	D2-BN-20-10	CD1	BCT	20	mGAM	6	anaerobic	Clostridium innocuum	2.16			Clostridium innocuum
319	D2-BN-20-12	CD1	BCT	20	mGAM	6	anaerobic	Bacteroides ovatus	2.04			Bacteroides ovatus
320	D2-BN-20-15	CD1	BCT	20	mGAM	6	anaerobic	Eggerthella lenta	2.11			Eggerthella lenta
321	D2-BN-20-16	CD1	BCT	20	mGAM	6	anaerobic	Clostridium ramosum	1.71			Clostridium ramosum
322	D2-BN-20-20	CD1	BCT	20	mGAM	6	anaerobic	Escherichia coli	2.29			Escherichia coli
323	D2-BN-20-21	CD1	BCT	20	mGAM	6	anaerobic	Bacteroides fragilis	2.42			Bacteroides fragilis
324	D2-BN-20-22	CD1	BCT	20	mGAM	6	anaerobic	Streptococcus anginosus	2.09			Streptococcus anginosus
325	D2-BN-20-24	CD1	BCT	20	mGAM	6	anaerobic	No Organism Identification Possible	1.52	Blautia hominis	0.99	Blautia hominis	PQ222954
326	D2-BN-20-25	CD1	BCT	20	mGAM	6	anaerobic	Clostridium clostridioforme	2.09			Clostridium clostridioforme
327	D2-BN-20-28	CD1	BCT	20	mGAM	6	anaerobic	Eggerthella lenta	1.89			Eggerthella lenta
328	D2-BN-20-29	CD1	BCT	20	mGAM	6	anaerobic	Eggerthella lenta	1.9			Eggerthella lenta
329	D2-BN-20-30	CD1	BCT	20	mGAM	6	anaerobic	Bacteroides fragilis	2.54			Bacteroides fragilis
330	D2-BN-20-33	CD1	BCT	20	mGAM	6	anaerobic	Bacteroides fragilis	2.38			Bacteroides fragilis
331	D2-BN-20-35	CD1	BCT	20	mGAM	6	anaerobic	Escherichia coli	2.17			Escherichia coli
332	D2-BN-20-36	CD1	BCT	20	mGAM	6	anaerobic	Enterococcus avium	2.15			Enterococcus avium
333	D2-BN-20-39	CD1	BCT	20	mGAM	6	anaerobic	Hungatella effluvii	1.84			Hungatella effluvii
334	D2-BN-20-40	CD1	BCT	20	mGAM	6	anaerobic	No Organism Identification Possible	1.43	Blautia hominis	0.99	Blautia hominis	PQ222958
335	D2-BN-20-41	CD1	BCT	20	mGAM	6	anaerobic	Alistipes onderdonkii	2.05			Alistipes onderdonkii
336	D2-BN-20-43	CD1	BCT	20	mGAM	6	anaerobic	Clostridium ramosum	2.07			Clostridium ramosum
337	D2-BN-20-44	CD1	BCT	20	mGAM	6	anaerobic	Hungatella effluvii	2.28			Hungatella effluvii
338	D2-BN-20-45	CD1	BCT	20	mGAM	6	anaerobic	Clostridium ramosum	2.19	Clostridium ramosum	0.9986	Clostridium ramosum	PQ222943
339	D2-BN-20-46	CD1	BCT	20	mGAM	6	anaerobic	Clostridium innocuum	2.17			Clostridium innocuum
340	D2-BN-20-47	CD1	BCT	20	mGAM	6	anaerobic	Eggerthella lenta	1.81			Eggerthella lenta
341	D2-BN-20-48	CD1	BCT	20	mGAM	6	anaerobic	Clostridium symbiosum	2.09			Clostridium symbiosum
342	D2-BN-20-50	CD1	BCT	20	mGAM	6	anaerobic	Flavonifractor plautii	2.09			Flavonifractor plautii
343	D2-BN-20-53	CD1	BCT	20	mGAM	6	anaerobic	Bacteroides fragilis	2.4			Bacteroides fragilis
344	D2-BN-20-55	CD1	BCT	20	mGAM	6	anaerobic	Clostridium clostridioforme	2.25			Clostridium clostridioforme
345	D2-BN-20-59	CD1	BCT	20	mGAM	6	anaerobic	Eggerthella lenta	2.18			Eggerthella lenta
346	D2-BN-20-62	CD1	BCT	20	mGAM	6	anaerobic	Clostridium clostridioforme	2.13			Clostridium clostridioforme
347	D2-BN-20-64	CD1	BCT	20	mGAM	6	anaerobic	Eggerthella lenta	1.87			Eggerthella lenta
348	D2-BN-20-65	CD1	BCT	20	mGAM	6	anaerobic	Clostridium symbiosum	1.99			Clostridium symbiosum
349	D2-BN-20-69	CD1	BCT	20	mGAM	6	anaerobic	Hungatella hathewayi	2.04			Hungatella hathewayi
350	D2-BN-20-70	CD1	BCT	20	mGAM	6	anaerobic	Escherichia coli	2.29			Escherichia coli
351	D2-BN-20-72	CD1	BCT	20	mGAM	6	anaerobic	Bacteroides fragilis	2.44			Bacteroides fragilis
352	D2-GN-20-1	CD1	mGAM	20	mGAM	6	anaerobic	Clostridium innocuum	2.19			Clostridium innocuum
353	D2-GN-20-4	CD1	mGAM	20	mGAM	6	anaerobic	Bacteroides fragilis	2.39			Bacteroides fragilis
354	D2-GN-20-5	CD1	mGAM	20	mGAM	6	anaerobic	Clostridium symbiosum	2.05			Clostridium symbiosum
355	D2-GN-20-6	CD1	mGAM	20	mGAM	6	anaerobic	Bacteroides fragilis	2.42			Bacteroides fragilis
356	D2-GN-20-7	CD1	mGAM	20	mGAM	6	anaerobic	Bacteroides fragilis	2.28			Bacteroides fragilis
357	D2-GN-20-10	CD1	mGAM	20	mGAM	6	anaerobic	No Organism Identification Possible	1.35	Blautia celeris	0.99	Blautia celeris	PQ222936
358	D2-GN-20-18	CD1	mGAM	20	mGAM	6	anaerobic	Eggerthella lenta	2.09			Eggerthella lenta
359	D2-GN-20-19	CD1	mGAM	20	mGAM	6	anaerobic	Eggerthella lenta	1.87			Eggerthella lenta
360	D2-GN-20-27	CD1	mGAM	20	mGAM	5	anaerobic	Bacteroides fragilis	2.41			Bacteroides fragilis
361	D2-GN-20-28	CD1	mGAM	20	mGAM	5	anaerobic	Clostridium symbiosum	2			Clostridium symbiosum
362	D2-GN-20-29	CD1	mGAM	20	mGAM	5	anaerobic	Bacteroides fragilis	2.46			Bacteroides fragilis
363	D2-GN-20-31	CD1	mGAM	20	mGAM	5	anaerobic	Bacteroides fragilis	2.36			Bacteroides fragilis
364	D2-GN-20-32	CD1	mGAM	20	mGAM	5	anaerobic	Hungatella hathewayi	1.93			Hungatella hathewayi
365	D2-GN-20-33	CD1	mGAM	20	mGAM	5	anaerobic	Clostridium innocuum	2.2			Clostridium innocuum
366	D2-GN-20-36	CD1	mGAM	20	mGAM	5	anaerobic	Clostridium innocuum	2.09			Clostridium innocuum
367	D2-GN-20-37	CD1	mGAM	20	mGAM	5	anaerobic	Eggerthella lenta	2.07			Eggerthella lenta
368	D2-GN-20-38	CD1	mGAM	20	mGAM	5	anaerobic	Eggerthella lenta	1.99			Eggerthella lenta
369	D2-GN-20-39	CD1	mGAM	20	mGAM	5	anaerobic	Bacteroides fragilis	2.41			Bacteroides fragilis
370	D2-GN-20-44	CD1	mGAM	20	mGAM	5	anaerobic	Bacteroides fragilis	2.46			Bacteroides fragilis
371	D2-GN-20-45	CD1	mGAM	20	mGAM	5	anaerobic	Bacteroides fragilis	2.39			Bacteroides fragilis
372	D2-GN-20-46	CD1	mGAM	20	mGAM	5	anaerobic	Eggerthella lenta	1.85			Eggerthella lenta
373	D2-GN-20-50	CD1	mGAM	20	mGAM	5	anaerobic	Clostridium innocuum	1.95			Clostridium innocuum
374	D2-GN-20-51	CD1	mGAM	20	mGAM	5	anaerobic	Alistipes onderdonkii	2.01			Alistipes onderdonkii
375	D2-GN-20-53	CD1	mGAM	20	mGAM	5	anaerobic	Enterococcus avium	2.11			Enterococcus avium
376	D2-GN-20-59	CD1	mGAM	20	mGAM	5	anaerobic	Eggerthella lenta	2.12			Eggerthella lenta
377	D2-GN-20-60	CD1	mGAM	20	mGAM	5	anaerobic	Eggerthella lenta	1.8			Eggerthella lenta
378	D2-GN-20-62	CD1	mGAM	20	mGAM	5	anaerobic	Bacteroides ovatus	2.04			Bacteroides ovatus
379	D2-GN-20-64	CD1	mGAM	20	mGAM	5	anaerobic	Enterococcus avium	2.16			Enterococcus avium
380	D2-GN-20-66	CD1	mGAM	20	mGAM	5	anaerobic	Clostridium innocuum	2.21			Clostridium innocuum
381	D2-GN-20-67	CD1	mGAM	20	mGAM	5	anaerobic	Clostridium symbiosum	2.1			Clostridium symbiosum
382	D2-BN-25-1	CD1	BCT	25	mGAM	6	anaerobic	Bacteroides ovatus	1.78			Bacteroides ovatus
383	D2-BN-25-9	CD1	BCT	25	mGAM	6	anaerobic	Bacteroides fragilis	2.37			Bacteroides fragilis
384	D2-BN-25-10	CD1	BCT	25	mGAM	6	anaerobic	Bacteroides fragilis	2.11			Bacteroides fragilis
385	D2-BN-25-11	CD1	BCT	25	mGAM	6	anaerobic	Eggerthella lenta	2.24			Eggerthella lenta
386	D2-BN-25-13	CD1	BCT	25	mGAM	6	anaerobic	Eggerthella lenta	1.9			Eggerthella lenta
387	D2-BN-25-14	CD1	BCT	25	mGAM	6	anaerobic	Eggerthella lenta	1.91			Eggerthella lenta
388	D2-BN-25-15	CD1	BCT	25	mGAM	6	anaerobic	Eggerthella lenta	1.81			Eggerthella lenta
389	D2-BN-25-16	CD1	BCT	25	mGAM	6	anaerobic	Escherichia coli	2.19			Escherichia coli
390	D2-BN-25-17	CD1	BCT	25	mGAM	6	anaerobic	Eggerthella lenta	2.09			Eggerthella lenta
391	D2-BN-25-18	CD1	BCT	25	mGAM	6	anaerobic	Bacteroides ovatus	1.98			Bacteroides ovatus
392	D2-BN-25-19	CD1	BCT	25	mGAM	6	anaerobic	Clostridium ramosum	2.16	Clostridium ramosum	0.9986	Clostridium ramosum	PQ222944
393	D2-BN-25-20	CD1	BCT	25	mGAM	6	anaerobic	No Organism Identification Possible	1.59	Blautia hominis	0.99	Blautia hominis	PQ222940
394	D2-BN-25-21	CD1	BCT	25	mGAM	6	anaerobic	Eggerthella lenta	2.03			Eggerthella lenta
395	D2-BN-25-24	CD1	BCT	25	mGAM	6	anaerobic	Bacteroides fragilis	2.15			Bacteroides fragilis
396	D2-BN-25-25	CD1	BCT	25	mGAM	6	anaerobic	Eggerthella lenta	2			Eggerthella lenta
397	D2-BN-25-29	CD1	BCT	25	mGAM	6	anaerobic	Eggerthella lenta	1.95			Eggerthella lenta
398	D2-BN-25-30	CD1	BCT	25	mGAM	6	anaerobic	Enterococcus avium	2.14			Enterococcus avium
399	D2-BN-25-31	CD1	BCT	25	mGAM	6	anaerobic	Enterococcus avium	2.19			Enterococcus avium
400	D2-BN-25-32	CD1	BCT	25	mGAM	6	anaerobic	Eggerthella lenta	1.82			Eggerthella lenta
401	D2-BN-25-33	CD1	BCT	25	mGAM	6	anaerobic	Eggerthella lenta	1.96			Eggerthella lenta
402	D2-BN-25-34	CD1	BCT	25	mGAM	6	anaerobic	Bacteroides fragilis	2.25			Bacteroides fragilis
403	D2-BN-25-37	CD1	BCT	25	mGAM	6	anaerobic	Enterococcus avium	2.01			Enterococcus avium
404	D2-BN-25-38	CD1	BCT	25	mGAM	6	anaerobic	Bacteroides fragilis	2.45			Bacteroides fragilis
405	D2-BN-25-40	CD1	BCT	25	mGAM	6	anaerobic	Bacteroides fragilis	2.4			Bacteroides fragilis
406	D2-BN-25-41	CD1	BCT	25	mGAM	6	anaerobic	Eggerthella lenta	1.88			Eggerthella lenta
407	D2-BN-25-49	CD1	BCT	25	mGAM	6	anaerobic	Eggerthella lenta	2.17			Eggerthella lenta
408	D2-BN-25-51	CD1	BCT	25	mGAM	6	anaerobic	Bacteroides fragilis	2.37			Bacteroides fragilis
409	D2-BN-25-54	CD1	BCT	25	mGAM	6	anaerobic	Clostridium ramosum	1.93			Clostridium ramosum
410	D2-BN-25-57	CD1	BCT	25	mGAM	6	anaerobic	Escherichia coli	2.16			Escherichia coli
411	D2-BN-25-60	CD1	BCT	25	mGAM	6	anaerobic	Hungatella hathewayi	2.16			Hungatella hathewayi
412	D2-BN-25-70	CD1	BCT	25	mGAM	6	anaerobic	Bacteroides fragilis	2.45			Bacteroides fragilis
413	D2-GN-25-1	CD1	mGAM	25	mGAM	6	anaerobic	Clostridium innocuum	2.08			Clostridium innocuum
414	D2-GN-25-3	CD1	mGAM	25	mGAM	6	anaerobic	Bacteroides fragilis	2.43			Bacteroides fragilis
415	D2-GN-25-7	CD1	mGAM	25	mGAM	6	anaerobic	Clostridium innocuum	2.04			Clostridium innocuum
416	D2-GN-25-11	CD1	mGAM	25	mGAM	6	anaerobic	Clostridium innocuum	1.96			Clostridium innocuum
417	D2-GN-25-13	CD1	mGAM	25	mGAM	6	anaerobic	Bacteroides fragilis	2.11			Bacteroides fragilis
418	D2-GN-25-15	CD1	mGAM	25	mGAM	6	anaerobic	Eggerthella lenta	1.81			Eggerthella lenta
419	D2-GN-25-17	CD1	mGAM	25	mGAM	6	anaerobic	Bacteroides fragilis	2.33			Bacteroides fragilis
420	D2-GN-25-20	CD1	mGAM	25	mGAM	6	anaerobic	Eggerthella lenta	1.82			Eggerthella lenta
421	D2-GN-25-25	CD1	mGAM	25	mGAM	6	anaerobic	Eggerthella lenta	2.06			Eggerthella lenta
422	D2-GN-25-26	CD1	mGAM	25	mGAM	6	anaerobic	No Organism Identification Possible	1.52	Eggerthella lenta	0.99	Eggerthella lenta	PQ222945
423	D2-GN-25-29	CD1	mGAM	25	mGAM	6	anaerobic	Bacteroides fragilis	2.44			Bacteroides fragilis
424	D2-GN-25-32	CD1	mGAM	25	mGAM	6	anaerobic	Enterococcus avium	2.13			Enterococcus avium
425	D2-GN-25-33	CD1	mGAM	25	mGAM	6	anaerobic	Eggerthella lenta	1.78			Eggerthella lenta
426	D2-GN-25-40	CD1	mGAM	25	mGAM	6	anaerobic	Eggerthella lenta	1.89			Eggerthella lenta
427	D2-GN-25-49	CD1	mGAM	25	mGAM	6	anaerobic	No Organism Identification Possible	1.61	Eggerthella lenta	0.99	Eggerthella lenta	PQ222947
428	D2-GN-25-56	CD1	mGAM	25	mGAM	6	anaerobic	Eggerthella lenta	1.75			Eggerthella lenta
429	D2-GN-25-67	CD1	mGAM	25	mGAM	6	anaerobic	Eggerthella lenta	1.89			Eggerthella lenta
430	D2-GN-25-68	CD1	mGAM	25	mGAM	6	anaerobic	Eggerthella lenta	1.73			Eggerthella lenta
431	D2-N-30-1	CD1	BCT	30	mGAM	5	anaerobic	Clostridium innocuum	1.86			Clostridium innocuum
432	D2-N-30-2	CD1	BCT	30	mGAM	5	anaerobic	Corynebacterium amycolatum	1.82			Corynebacterium amycolatum
433	D2-N-30-3	CD1	BCT	30	mGAM	5	anaerobic	Escherichia coli	2.31			Escherichia coli
434	D2-N-30-4	CD1	BCT	30	mGAM	5	anaerobic	Eggerthella lenta	1.76			Eggerthella lenta
435	D2-N-30-5	CD1	BCT	30	mGAM	5	anaerobic	Corynebacterium amycolatum	2.08			Corynebacterium amycolatum
436	D2-N-30-6	CD1	BCT	30	mGAM	5	anaerobic	Enterococcus avium	2.18			Enterococcus avium
437	D2-N-30-7	CD1	BCT	30	mGAM	5	anaerobic	Clostridium innocuum	1.83			Clostridium innocuum
438	D2-N-30-8	CD1	BCT	30	mGAM	5	anaerobic	Hungatella effluvii	2.09			Hungatella effluvii
439	D2-N-30-9	CD1	BCT	30	mGAM	5	anaerobic	Escherichia coli	2.32			Escherichia coli
440	D2-N-30-10	CD1	BCT	30	mGAM	5	anaerobic	Hungatella hathewayi	1.98			Hungatella hathewayi
441	D2-N-30-12	CD1	BCT	30	mGAM	5	anaerobic	Clostridium innocuum	2.32			Clostridium innocuum
442	D2-N-30-13	CD1	BCT	30	mGAM	5	anaerobic	Hungatella hathewayi	2.06			Hungatella hathewayi
443	D2-N-30-14	CD1	BCT	30	mGAM	5	anaerobic	Hungatella effluvii	2.19			Hungatella effluvii
444	D2-N-30-15	CD1	BCT	30	mGAM	5	anaerobic	Clostridium ramosum	2.01			Clostridium ramosum
445	D2-N-30-16	CD1	BCT	30	mGAM	5	anaerobic	Corynebacterium amycolatum	1.79			Corynebacterium amycolatum
446	D2-N-30-17	CD1	BCT	30	mGAM	5	anaerobic	Hungatella hathewayi	1.84			Hungatella hathewayi
447	D2-N-30-18	CD1	BCT	30	mGAM	5	anaerobic	Corynebacterium amycolatum	1.82			Corynebacterium amycolatum
448	D2-N-30-19	CD1	BCT	30	mGAM	5	anaerobic	Escherichia coli	2.19			Escherichia coli
449	D2-N-30-20	CD1	BCT	30	mGAM	5	anaerobic	Escherichia coli	2.22			Escherichia coli
450	D2-N-30-21	CD1	BCT	30	mGAM	5	anaerobic	Eggerthella lenta	2.01			Eggerthella lenta
451	D2-N-30-22	CD1	BCT	30	mGAM	5	anaerobic	Escherichia coli	2.37			Escherichia coli
452	D2-N-30-24	CD1	BCT	30	mGAM	5	anaerobic	Hungatella hathewayi	1.99			Hungatella hathewayi
453	D2-N-30-25	CD1	BCT	30	mGAM	5	anaerobic	Clostridium innocuum	2.16			Clostridium innocuum
454	D2-N-30-26	CD1	BCT	30	mGAM	5	anaerobic	Corynebacterium amycolatum	2.09			Corynebacterium amycolatum
455	D2-N-30-27	CD1	BCT	30	mGAM	5	anaerobic	Escherichia coli	2.27			Escherichia coli
456	D2-N-30-28	CD1	BCT	30	mGAM	5	anaerobic	Alistipes onderdonkii	2.12			Alistipes onderdonkii
457	D2-N-30-29	CD1	BCT	30	mGAM	5	anaerobic	Clostridium innocuum	2.17			Clostridium innocuum
458	D2-N-30-30	CD1	BCT	30	mGAM	5	anaerobic	Escherichia coli	2.14			Escherichia coli
459	D2-N-30-31	CD1	BCT	30	mGAM	5	anaerobic	Corynebacterium amycolatum	1.83			Corynebacterium amycolatum
460	D2-N-30-32	CD1	BCT	30	mGAM	5	anaerobic	Enterococcus avium	2.15			Enterococcus avium
461	D2-N-30-35	CD1	BCT	30	mGAM	5	anaerobic	Corynebacterium amycolatum	2.24			Corynebacterium amycolatum
462	D2-N-30-36	CD1	BCT	30	mGAM	5	anaerobic	Escherichia coli	2.35			Escherichia coli
463	D2-N-30-37	CD1	BCT	30	mGAM	5	anaerobic	Enterococcus avium	2.18			Enterococcus avium
464	D2-N-30-38	CD1	BCT	30	mGAM	5	anaerobic	Escherichia coli	2.17			Escherichia coli
465	D2-N-30-39	CD1	BCT	30	mGAM	5	anaerobic	Escherichia coli	2.16			Escherichia coli
466	D2-N-30-41	CD1	BCT	30	mGAM	6	anaerobic	Hungatella hathewayi	2.06			Hungatella hathewayi
467	D2-N-30-42	CD1	BCT	30	mGAM	6	anaerobic	Escherichia coli	2.38			Escherichia coli
468	D2-N-30-44	CD1	BCT	30	mGAM	6	anaerobic	Alistipes onderdonkii	1.88			Alistipes onderdonkii
469	D2-N-30-45	CD1	BCT	30	mGAM	6	anaerobic	Escherichia coli	2.33			Escherichia coli
470	D2-N-30-46	CD1	BCT	30	mGAM	6	anaerobic	Hungatella effluvii	2.28			Hungatella effluvii
471	D2-N-30-49	CD1	mGAM	30	mGAM	5	anaerobic	Escherichia coli	2.27			Escherichia coli
472	D2-N-30-50	CD1	mGAM	30	mGAM	5	anaerobic	Escherichia coli	2.43			Escherichia coli
473	D2-N-30-51	CD1	mGAM	30	mGAM	5	anaerobic	Escherichia coli	2.41			Escherichia coli
474	D2-N-30-52	CD1	mGAM	30	mGAM	5	anaerobic	Clostridium innocuum	1.96			Clostridium innocuum
475	D2-N-30-54	CD1	mGAM	30	mGAM	5	anaerobic	Enterococcus avium	2.25			Enterococcus avium
476	D2-N-30-55	CD1	mGAM	30	mGAM	5	anaerobic	Escherichia coli	2.4			Escherichia coli
477	D2-N-30-56	CD1	mGAM	30	mGAM	5	anaerobic	Escherichia coli	2.15			Escherichia coli
478	D2-N-30-57	CD1	mGAM	30	mGAM	5	anaerobic	Escherichia coli	2.26			Escherichia coli
479	D2-N-30-58	CD1	mGAM	30	mGAM	5	anaerobic	Escherichia coli	2.25			Escherichia coli
480	D2-N-30-59	CD1	mGAM	30	mGAM	5	anaerobic	Clostridium innocuum	2.06			Clostridium innocuum
481	D2-N-30-60	CD1	mGAM	30	mGAM	5	anaerobic	Escherichia coli	2.36			Escherichia coli
482	D2-N-30-62	CD1	mGAM	30	mGAM	5	anaerobic	Escherichia coli	2.21			Escherichia coli
483	D2-N-30-63	CD1	mGAM	30	mGAM	5	anaerobic	Enterococcus avium	1.94			Enterococcus avium
484	D2-N-30-64	CD1	mGAM	30	mGAM	5	anaerobic	Escherichia coli	2.22			Escherichia coli
485	D2-N-30-65	CD1	mGAM	30	mGAM	6	anaerobic	Escherichia coli	2.34			Escherichia coli
486	D2-N-30-66	CD1	mGAM	30	mGAM	6	anaerobic	Escherichia coli	2.38			Escherichia coli
487	D2-N-30-67	CD1	mGAM	30	mGAM	6	anaerobic	Escherichia coli	1.81			Escherichia coli
488	D2-N-30-68	CD1	mGAM	30	mGAM	6	anaerobic	Escherichia coli	2.16			Escherichia coli
489	D2-N-30-69	CD1	mGAM	30	mGAM	6	anaerobic	Escherichia coli	2.36			Escherichia coli
490	D2-N-30-70	CD1	mGAM	30	mGAM	6	anaerobic	Escherichia coli	2.3			Escherichia coli
491	D2-N-30-71	CD1	mGAM	30	mGAM	6	anaerobic	Escherichia coli	2.35			Escherichia coli
492	D3-N-0-2	CD2	None	0	mGAM	7	anaerobic	Enterococcus faecalis	2.03			Enterococcus faecalis
493	D3-N-0-5	CD2	None	0	mGAM	7	anaerobic	No Organism Identification Possible	1.49	Anaerostipes hadrus	0.99	Anaerostipes hadrus	PQ222978
494	D3-N-0-6	CD2	None	0	mGAM	7	anaerobic	Bacteroides thetaiotaomicron	2.27			Bacteroides thetaiotaomicron
495	D3-N-0-9	CD2	None	0	mGAM	7	anaerobic	Enterococcus faecalis	1.76			Enterococcus faecalis
496	D3-N-0-13	CD2	None	0	mGAM	7	anaerobic	Enterococcus gallinarum	2.17			Enterococcus gallinarum
497	D3-N-0-14	CD2	None	0	mGAM	7	anaerobic	Ruminococcus gnavus	2.13			Ruminococcus gnavus					√
498	D3-N-0-22	CD2	None	0	mGAM	7	anaerobic	Bacteroides vulgatus	2.36			Bacteroides vulgatus
499	D3-N-0-25	CD2	None	0	mGAM	7	anaerobic	Collinsella aerofaciens	1.97			Collinsella aerofaciens
500	D3-N-0-28	CD2	None	0	mGAM	7	anaerobic	Escherichia coli	2.37			Escherichia coli
501	D3-N-0-29	CD2	None	0	mGAM	7	anaerobic	Escherichia coli	2.38			Escherichia coli
502	D3-N-0-35	CD2	None	0	mGAM	7	anaerobic	No Organism Identification Possible	1.65	Collinsella aerofaciens	0.99	Collinsella aerofaciens	PQ222981
503	D3-N-0-37	CD2	None	0	mGAM	7	anaerobic	Enterococcus gallinarum	2.16			Enterococcus gallinarum
504	D3-N-0-38	CD2	None	0	mGAM	7	anaerobic	Enterococcus gallinarum	2.28			Enterococcus gallinarum
505	D3-N-0-42	CD2	None	0	mGAM	7	anaerobic	Bifidobacterium longum	2.01			Bifidobacterium longum
506	D3-N-0-43	CD2	None	0	mGAM	7	anaerobic	Collinsella aerofaciens	2.02			Collinsella aerofaciens
507	D3-N-0-46	CD2	None	0	mGAM	7	anaerobic	Bifidobacterium longum	2.02			Bifidobacterium longum
508	D3-N-0-47	CD2	None	0	mGAM	7	anaerobic	Bacteroides ovatus	2.06			Bacteroides ovatus
509	D3-N-3-1	CD2	BCT	3	mGAM	8	anaerobic	Enterococcus avium	2.09			Enterococcus avium
510	D3-N-3-3	CD2	BCT	3	mGAM	8	anaerobic	Lactobacillus rhamnosus	2.24			Lactobacillus rhamnosus
511	D3-N-3-4	CD2	BCT	3	mGAM	8	anaerobic	Streptococcus salivarius	1.92			Streptococcus salivarius
512	D3-N-3-5	CD2	BCT	3	mGAM	8	anaerobic	Bifidobacterium longum	1.98			Bifidobacterium longum
513	D3-N-3-6	CD2	BCT	3	mGAM	8	anaerobic	Streptococcus salivarius	2.09			Streptococcus salivarius
514	D3-N-3-7	CD2	BCT	3	mGAM	8	anaerobic	Enterococcus avium	2.06			Enterococcus avium
515	D3-N-3-9	CD2	BCT	3	mGAM	7	anaerobic	Enterococcus faecalis	2.19			Enterococcus faecalis
516	D3-N-3-10	CD2	BCT	3	mGAM	7	anaerobic	Enterococcus faecalis	2.24			Enterococcus faecalis
517	D3-N-3-11	CD2	BCT	3	mGAM	7	anaerobic	Enterococcus avium	2.06			Enterococcus avium
518	D3-N-3-12	CD2	BCT	3	mGAM	7	anaerobic	Streptococcus salivarius	2.38			Streptococcus salivarius
519	D3-N-3-13	CD2	BCT	3	mGAM	7	anaerobic	Bifidobacterium longum	2.16			Bifidobacterium longum
520	D3-N-3-14	CD2	BCT	3	mGAM	7	anaerobic	Veillonella atypica	1.97			Veillonella atypica
521	D3-N-3-15	CD2	BCT	3	mGAM	7	anaerobic	Veillonella atypica	1.95			Veillonella atypica
522	D3-N-3-16	CD2	BCT	3	mGAM	7	anaerobic	Lactobacillus rhamnosus	2.3			Lactobacillus rhamnosus
523	D3-N-3-17	CD2	BCT	3	mGAM	7	anaerobic	Bifidobacterium dentium	1.88			Bifidobacterium dentium
524	D3-N-3-18	CD2	BCT	3	mGAM	7	anaerobic	Bifidobacterium dentium	1.76			Bifidobacterium dentium
525	D3-N-3-19	CD2	BCT	3	mGAM	7	anaerobic	Lactobacillus rhamnosus	2.17			Lactobacillus rhamnosus
526	D3-N-3-20	CD2	BCT	3	mGAM	7	anaerobic	Veillonella atypica	2.1			Veillonella atypica
527	D3-N-3-21	CD2	BCT	3	mGAM	7	anaerobic	Streptococcus salivarius	2.35			Streptococcus salivarius
528	D3-N-3-25	CD2	BCT	3	mGAM	7	anaerobic	Veillonella atypica	2.17			Veillonella atypica
529	D3-N-3-26	CD2	BCT	3	mGAM	7	anaerobic	Streptococcus salivarius	2.25			Streptococcus salivarius
530	D3-N-3-27	CD2	BCT	3	mGAM	7	anaerobic	Lactobacillus rhamnosus	2.26			Lactobacillus rhamnosus
531	D3-N-3-28	CD2	BCT	3	mGAM	7	anaerobic	Streptococcus salivarius	2.33			Streptococcus salivarius
532	D3-N-3-29	CD2	BCT	3	mGAM	7	anaerobic	Bifidobacterium dentium	1.71			Bifidobacterium dentium
533	D3-N-3-30	CD2	BCT	3	mGAM	7	anaerobic	Lactobacillus rhamnosus	2.41			Lactobacillus rhamnosus
534	D3-N-3-31	CD2	BCT	3	mGAM	7	anaerobic	Lactobacillus rhamnosus	2.17			Lactobacillus rhamnosus
535	D3-N-3-32	CD2	BCT	3	mGAM	7	anaerobic	Enterococcus avium	2.22			Enterococcus avium
536	D3-N-3-33	CD2	BCT	3	mGAM	6	anaerobic	Clostridium butyricum	2.32			Clostridium butyricum
537	D3-N-3-34	CD2	BCT	3	mGAM	6	anaerobic	Veillonella atypica	1.79			Veillonella atypica
538	D3-N-3-35	CD2	BCT	3	mGAM	6	anaerobic	Streptococcus salivarius	2.24			Streptococcus salivarius
539	D3-N-3-37	CD2	BCT	3	mGAM	6	anaerobic	Escherichia coli	2.07			Escherichia coli
540	D3-N-3-38	CD2	BCT	3	mGAM	6	anaerobic	Lactococcus lactis	2.23			Lactococcus lactis
541	D3-N-3-39	CD2	BCT	3	mGAM	6	anaerobic	Streptococcus salivarius	2.22			Streptococcus salivarius
542	D3-N-3-40	CD2	BCT	3	mGAM	6	anaerobic	Escherichia coli	2.41			Escherichia coli
543	D3-N-3-41	CD2	BCT	3	mGAM	6	anaerobic	Streptococcus salivarius	2.19			Streptococcus salivarius
544	D3-N-3-42	CD2	BCT	3	mGAM	6	anaerobic	Lactobacillus plantarum	2.15			Lactobacillus plantarum
545	D3-N-3-43	CD2	BCT	3	mGAM	6	anaerobic	Streptococcus salivarius	2.25			Streptococcus salivarius
546	D3-N-3-44	CD2	BCT	3	mGAM	6	anaerobic	Lactobacillus rhamnosus	2.3			Lactobacillus rhamnosus
547	D3-N-3-45	CD2	BCT	3	mGAM	6	anaerobic	Lactobacillus fermentum	2.14			Lactobacillus fermentum
548	D3-N-3-46	CD2	BCT	3	mGAM	6	anaerobic	Streptococcus salivarius	2.26			Streptococcus salivarius
549	D3-N-3-47	CD2	BCT	3	mGAM	6	anaerobic	Enterococcus gallinarum	2.32			Enterococcus gallinarum
550	D3-N-3-48	CD2	BCT	3	mGAM	6	anaerobic	Lactobacillus fermentum	2.08			Lactobacillus fermentum
551	D3-N-3-49	CD2	mGAM	3	mGAM	8	anaerobic	Bacteroides fragilis	2.07			Bacteroides fragilis
552	D3-N-3-50	CD2	mGAM	3	mGAM	8	anaerobic	Bacteroides uniformis	2.04			Bacteroides uniformis
553	D3-N-3-51	CD2	mGAM	3	mGAM	8	anaerobic	Bacteroides ovatus	2.06			Bacteroides ovatus
554	D3-N-3-52	CD2	mGAM	3	mGAM	8	anaerobic	Bacteroides ovatus	1.91			Bacteroides ovatus
555	D3-N-3-53	CD2	mGAM	3	mGAM	8	anaerobic	Bacteroides fragilis	2.31			Bacteroides fragilis
556	D3-N-3-54	CD2	mGAM	3	mGAM	8	anaerobic	Enterococcus gallinarum	2.18			Enterococcus gallinarum
557	D3-N-3-55	CD2	mGAM	3	mGAM	8	anaerobic	Bacteroides fragilis	2.31			Bacteroides fragilis
558	D3-N-3-56	CD2	mGAM	3	mGAM	8	anaerobic	Bacteroides ovatus	1.98			Bacteroides ovatus
559	D3-N-3-57	CD2	mGAM	3	mGAM	7	anaerobic	Paeniclostridium sordellii	1.87			Paeniclostridium sordellii
560	D3-N-3-58	CD2	mGAM	3	mGAM	7	anaerobic	Parabacteroides merdae	2.27			Parabacteroides merdae
561	D3-N-3-59	CD2	mGAM	3	mGAM	7	anaerobic	Paeniclostridium sordellii	1.99			Paeniclostridium sordellii
562	D3-N-3-60	CD2	mGAM	3	mGAM	7	anaerobic	Clostridium innocuum	1.84			Clostridium innocuum
563	D3-N-3-61	CD2	mGAM	3	mGAM	7	anaerobic	Bacteroides ovatus	2.23			Bacteroides ovatus
564	D3-N-3-62	CD2	mGAM	3	mGAM	7	anaerobic	Streptococcus salivarius	2.3			Streptococcus salivarius
565	D3-N-3-63	CD2	mGAM	3	mGAM	7	anaerobic	Enterococcus gallinarum	2.24			Enterococcus gallinarum
566	D3-N-3-64	CD2	mGAM	3	mGAM	7	anaerobic	Enterococcus gallinarum	2.16			Enterococcus gallinarum
567	D3-N-3-65	CD2	mGAM	3	mGAM	7	anaerobic	Bacteroides ovatus	2.13			Bacteroides ovatus
568	D3-N-3-66	CD2	mGAM	3	mGAM	7	anaerobic	Clostridium innocuum	2.08			Clostridium innocuum
569	D3-N-3-67	CD2	mGAM	3	mGAM	7	anaerobic	Veillonella parvula	2.09			Veillonella parvula
570	D3-N-3-68	CD2	mGAM	3	mGAM	7	anaerobic	Enterococcus gallinarum	2.28			Enterococcus gallinarum
571	D3-N-3-69	CD2	mGAM	3	mGAM	7	anaerobic	Streptococcus salivarius	2.22			Streptococcus salivarius
572	D3-N-3-70	CD2	mGAM	3	mGAM	7	anaerobic	Paeniclostridium sordellii	1.91			Paeniclostridium sordellii
573	D3-N-3-72	CD2	mGAM	3	mGAM	7	anaerobic	Streptococcus salivarius	2.14			Streptococcus salivarius
574	D3-N-3-73	CD2	mGAM	3	mGAM	7	anaerobic	Escherichia coli	2.27			Escherichia coli
575	D3-N-3-74	CD2	mGAM	3	mGAM	7	anaerobic	Morganella morganii	2.37			Morganella morganii
576	D3-N-3-75	CD2	mGAM	3	mGAM	7	anaerobic	Escherichia coli	2.31			Escherichia coli
577	D3-N-3-76	CD2	mGAM	3	mGAM	7	anaerobic	Escherichia coli	2.33			Escherichia coli
578	D3-N-3-77	CD2	mGAM	3	mGAM	7	anaerobic	Escherichia coli	2.23			Escherichia coli
579	D3-N-3-78	CD2	mGAM	3	mGAM	7	anaerobic	Streptococcus salivarius	2.25			Streptococcus salivarius
580	D3-N-3-79	CD2	mGAM	3	mGAM	7	anaerobic	No Organism Identification Possible	1.44	Streptococcus salivarius	0.99	Streptococcus salivarius	PQ222983
581	D3-N-3-80	CD2	mGAM	3	mGAM	7	anaerobic	Bacteroides fragilis	2.12			Bacteroides fragilis
582	D3-N-3-81	CD2	mGAM	3	mGAM	7	anaerobic	Bacteroides vulgatus	2.43			Bacteroides vulgatus
583	D3-N-3-82	CD2	mGAM	3	mGAM	7	anaerobic	Streptococcus salivarius	2.25			Streptococcus salivarius
584	D3-N-3-84	CD2	mGAM	3	mGAM	7	anaerobic	Streptococcus salivarius	2.12			Streptococcus salivarius
585	D3-N-3-85	CD2	mGAM	3	mGAM	7	anaerobic	No Organism Identification Possible	1.59	Streptococcus salivarius	0.99	Streptococcus salivarius	PQ222986
586	D3-N-3-86	CD2	mGAM	3	mGAM	7	anaerobic	Enterococcus faecalis	2.35			Enterococcus faecalis
587	D3-N-3-87	CD2	mGAM	3	mGAM	7	anaerobic	Veillonella parvula	2.2			Veillonella parvula
588	D3-N-3-88	CD2	mGAM	3	mGAM	7	anaerobic	Escherichia coli	2.25			Escherichia coli
589	D3-N-3-89	CD2	mGAM	3	mGAM	7	anaerobic	Paeniclostridium sordellii	1.92			Paeniclostridium sordellii
590	D3-N-3-91	CD2	mGAM	3	mGAM	7	anaerobic	Veillonella atypica	2.13			Veillonella atypica
591	D3-N-3-92	CD2	mGAM	3	mGAM	7	anaerobic	Streptococcus salivarius	2.05			Streptococcus salivarius
592	D3-N-3-93	CD2	mGAM	3	mGAM	7	anaerobic	Veillonella parvula	2.23			Veillonella parvula
593	D3-N-3-94	CD2	mGAM	3	mGAM	7	anaerobic	Escherichia coli	2.31			Escherichia coli
594	D3-N-7-1	CD2	BCT	7	mGAM	7	anaerobic	Escherichia coli	2.01			Escherichia coli
595	D3-N-7-2	CD2	BCT	7	mGAM	7	anaerobic	Escherichia coli	1.92			Escherichia coli
596	D3-N-7-3	CD2	BCT	7	mGAM	7	anaerobic	Enterococcus faecalis	2.17			Enterococcus faecalis
597	D3-N-7-4	CD2	BCT	7	mGAM	7	anaerobic	Bacteroides ovatus	1.85			Bacteroides ovatus
598	D3-N-7-5	CD2	BCT	7	mGAM	7	anaerobic	Lactobacillus rhamnosus	2.16			Lactobacillus rhamnosus
599	D3-N-7-6	CD2	BCT	7	mGAM	7	anaerobic	Lactobacillus fermentum	2.01			Lactobacillus fermentum
600	D3-N-7-7	CD2	BCT	7	mGAM	7	anaerobic	Bacteroides ovatus	1.93			Bacteroides ovatus
601	D3-N-7-8	CD2	BCT	7	mGAM	7	anaerobic	Veillonella atypica	1.8			Veillonella atypica
602	D3-N-7-9	CD2	BCT	7	mGAM	7	anaerobic	Clostridium innocuum	2.13			Clostridium innocuum
603	D3-N-7-10	CD2	BCT	7	mGAM	7	anaerobic	No Organism Identification Possible	1.59	Bacteroides koreensis	0.99	Bacteroides koreensis	PQ222989
604	D3-N-7-11	CD2	BCT	7	mGAM	7	anaerobic	Eggerthella lenta	1.81			Eggerthella lenta
605	D3-N-7-12	CD2	BCT	7	mGAM	7	anaerobic	Bacteroides ovatus	1.97			Bacteroides ovatus
606	D3-N-7-14	CD2	BCT	7	mGAM	7	anaerobic	Lactobacillus rhamnosus	2.34			Lactobacillus rhamnosus
607	D3-N-7-15	CD2	BCT	7	mGAM	7	anaerobic	Veillonella atypica	2.28			Veillonella atypica
608	D3-N-7-16	CD2	BCT	7	mGAM	7	anaerobic	No Organism Identification Possible	1.55	Bacteroides vulgatus	0.99	Bacteroides vulgatus	PQ222992
609	D3-N-7-17	CD2	BCT	7	mGAM	7	anaerobic	Enterococcus faecalis	2.29			Enterococcus faecalis
610	D3-N-7-18	CD2	BCT	7	mGAM	7	anaerobic	Bacteroides vulgatus	2.16			Bacteroides vulgatus
611	D3-N-7-19	CD2	BCT	7	mGAM	7	anaerobic	Veillonella atypica	2.18			Veillonella atypica
612	D3-N-7-21	CD2	BCT	7	mGAM	7	anaerobic	Veillonella atypica	1.96			Veillonella atypica
613	D3-N-7-22	CD2	BCT	7	mGAM	7	anaerobic	Lactobacillus rhamnosus	2.27			Lactobacillus rhamnosus
614	D3-N-7-23	CD2	BCT	7	mGAM	7	anaerobic	Escherichia coli	2.21			Escherichia coli
615	D3-N-7-25	CD2	BCT	7	mGAM	7	anaerobic	Lactobacillus fermentum	2.06			Lactobacillus fermentum
616	D3-N-7-27	CD2	BCT	7	mGAM	7	anaerobic	Bacteroides thetaiotaomicron	2.19			Bacteroides thetaiotaomicron
617	D3-N-7-28	CD2	BCT	7	mGAM	7	anaerobic	Bacteroides vulgatus	2.18			Bacteroides vulgatus
618	D3-N-7-29	CD2	BCT	7	mGAM	7	anaerobic	Bacteroides ovatus	1.78			Bacteroides ovatus
619	D3-N-7-30	CD2	BCT	7	mGAM	7	anaerobic	Veillonella atypica	2.02			Veillonella atypica
620	D3-N-7-31	CD2	BCT	7	mGAM	7	anaerobic	Escherichia coli	2.03			Escherichia coli
621	D3-N-7-33	CD2	BCT	7	mGAM	7	anaerobic	Enterococcus faecalis	2.29			Enterococcus faecalis
622	D3-N-7-35	CD2	BCT	7	mGAM	7	anaerobic	Bacteroides vulgatus	2.16			Bacteroides vulgatus
623	D3-N-7-36	CD2	BCT	7	mGAM	7	anaerobic	Bacteroides ovatus	2.04			Bacteroides ovatus
624	D3-N-7-37	CD2	BCT	7	mGAM	7	anaerobic	Escherichia coli	2.03			Escherichia coli
625	D3-N-7-38	CD2	BCT	7	mGAM	7	anaerobic	Clostridium innocuum	1.98			Clostridium innocuum
626	D3-N-7-39	CD2	BCT	7	mGAM	7	anaerobic	Escherichia coli	2.48			Escherichia coli
627	D3-N-7-41	CD2	BCT	7	mGAM	7	anaerobic	Bacteroides caccae	2.11			Bacteroides caccae					√
628	D3-N-7-43	CD2	BCT	7	mGAM	7	anaerobic	Lactobacillus fermentum	1.88			Lactobacillus fermentum
629	D3-N-7-44	CD2	BCT	7	mGAM	7	anaerobic	Escherichia coli	2.02			Escherichia coli
630	D3-N-7-45	CD2	BCT	7	mGAM	7	anaerobic	Enterococcus faecalis	2.33			Enterococcus faecalis
631	D3-N-7-47	CD2	BCT	7	mGAM	7	anaerobic	Bacteroides ovatus	2.03			Bacteroides ovatus
632	D3-N-7-49	CD2	mGAM	7	mGAM	6	anaerobic	Paeniclostridium sordellii	2.06			Paeniclostridium sordellii
633	D3-N-7-50	CD2	mGAM	7	mGAM	6	anaerobic	Paeniclostridium sordellii	1.9			Paeniclostridium sordellii
634	D3-N-7-51	CD2	mGAM	7	mGAM	6	anaerobic	Escherichia coli	1.89			Escherichia coli
635	D3-N-7-52	CD2	mGAM	7	mGAM	6	anaerobic	Enterococcus gallinarum	2.28			Enterococcus gallinarum
636	D3-N-7-53	CD2	mGAM	7	mGAM	6	anaerobic	Bacteroides uniformis	1.93			Bacteroides uniformis
637	D3-N-7-54	CD2	mGAM	7	mGAM	6	anaerobic	Escherichia coli	1.99			Escherichia coli
638	D3-N-7-55	CD2	mGAM	7	mGAM	6	anaerobic	Morganella morganii	2.3			Morganella morganii
639	D3-N-7-57	CD2	mGAM	7	mGAM	6	anaerobic	Escherichia coli	2.15			Escherichia coli
640	D3-N-7-58	CD2	mGAM	7	mGAM	6	anaerobic	Morganella morganii	2.05			Morganella morganii
641	D3-N-7-59	CD2	mGAM	7	mGAM	6	anaerobic	Escherichia coli	2.15			Escherichia coli
642	D3-N-7-60	CD2	mGAM	7	mGAM	6	anaerobic	Morganella morganii	1.83			Morganella morganii
643	D3-N-7-61	CD2	mGAM	7	mGAM	6	anaerobic	Enterococcus gallinarum	2.11			Enterococcus gallinarum
644	D3-N-7-62	CD2	mGAM	7	mGAM	6	anaerobic	Morganella morganii	2.2			Morganella morganii
645	D3-N-7-63	CD2	mGAM	7	mGAM	6	anaerobic	Morganella morganii	2.22			Morganella morganii
646	D3-N-7-64	CD2	mGAM	7	mGAM	6	anaerobic	Enterococcus faecalis	2.32			Enterococcus faecalis
647	D3-N-7-65	CD2	mGAM	7	mGAM	6	anaerobic	Escherichia coli	1.99			Escherichia coli
648	D3-N-7-66	CD2	mGAM	7	mGAM	6	anaerobic	Bacteroides vulgatus	2.2			Bacteroides vulgatus
649	D3-N-7-67	CD2	mGAM	7	mGAM	6	anaerobic	Bacteroides thetaiotaomicron	2.21			Bacteroides thetaiotaomicron
650	D3-N-7-68	CD2	mGAM	7	mGAM	6	anaerobic	Enterococcus gallinarum	2.34			Enterococcus gallinarum
651	D3-N-7-69	CD2	mGAM	7	mGAM	6	anaerobic	Bacteroides vulgatus	2.02			Bacteroides vulgatus
652	D3-N-7-70	CD2	mGAM	7	mGAM	6	anaerobic	Morganella morganii	2.21			Morganella morganii
653	D3-N-7-71	CD2	mGAM	7	mGAM	6	anaerobic	Bacteroides uniformis	2.25			Bacteroides uniformis
654	D3-N-7-72	CD2	mGAM	7	mGAM	6	anaerobic	Enterococcus faecalis	2.28			Enterococcus faecalis
655	D3-N-7-73	CD2	mGAM	7	mGAM	6	anaerobic	Bacteroides vulgatus	2.01			Bacteroides vulgatus
656	D3-N-7-74	CD2	mGAM	7	mGAM	6	anaerobic	Bacteroides uniformis	2.04			Bacteroides uniformis
657	D3-N-7-75	CD2	mGAM	7	mGAM	6	anaerobic	Enterococcus faecalis	2.34			Enterococcus faecalis
658	D3-N-7-76	CD2	mGAM	7	mGAM	6	anaerobic	Enterococcus faecalis	2.37			Enterococcus faecalis
659	D3-N-7-77	CD2	mGAM	7	mGAM	6	anaerobic	Morganella morganii	2.24			Morganella morganii
660	D3-N-7-78	CD2	mGAM	7	mGAM	6	anaerobic	Enterococcus gallinarum	2.35			Enterococcus gallinarum
661	D3-N-7-79	CD2	mGAM	7	mGAM	6	anaerobic	Enterococcus faecalis	2.37			Enterococcus faecalis
662	D3-N-7-80	CD2	mGAM	7	mGAM	6	anaerobic	Enterococcus gallinarum	2.24			Enterococcus gallinarum
663	D3-N-7-81	CD2	mGAM	7	mGAM	6	anaerobic	Bacteroides uniformis	2.18			Bacteroides uniformis
664	D3-N-7-82	CD2	mGAM	7	mGAM	6	anaerobic	Bacteroides uniformis	2.18			Bacteroides uniformis
665	D3-N-7-83	CD2	mGAM	7	mGAM	6	anaerobic	Enterococcus faecalis	2.28			Enterococcus faecalis
666	D3-N-7-84	CD2	mGAM	7	mGAM	6	anaerobic	Bacteroides vulgatus	2			Bacteroides vulgatus
667	D3-N-7-85	CD2	mGAM	7	mGAM	6	anaerobic	Bacteroides uniformis	2.18			Bacteroides uniformis
668	D3-N-7-86	CD2	mGAM	7	mGAM	6	anaerobic	Morganella morganii	2.04			Morganella morganii
669	D3-N-7-87	CD2	mGAM	7	mGAM	6	anaerobic	Enterococcus gallinarum	2.2			Enterococcus gallinarum
670	D3-N-7-88	CD2	mGAM	7	mGAM	6	anaerobic	Enterococcus gallinarum	2.18			Enterococcus gallinarum
671	D3-N-7-89	CD2	mGAM	7	mGAM	6	anaerobic	Parabacteroides merdae	1.77			Parabacteroides merdae
672	D3-N-7-90	CD2	mGAM	7	mGAM	6	anaerobic	Escherichia coli	1.89			Escherichia coli
673	D3-N-7-91	CD2	mGAM	7	mGAM	6	anaerobic	Bacteroides caccae	2.18			Bacteroides caccae					√
674	D3-N-7-92	CD2	mGAM	7	mGAM	6	anaerobic	Enterococcus faecalis	2.03			Enterococcus faecalis
675	D3-N-7-94	CD2	mGAM	7	mGAM	6	anaerobic	Escherichia coli	2.27			Escherichia coli
676	D3-N-7-95	CD2	mGAM	7	mGAM	6	anaerobic	Enterococcus gallinarum	2.27			Enterococcus gallinarum
677	D3-N-10-2	CD2	BCT	10	mGAM	6	anaerobic	Veillonella parvula	2.14			Veillonella parvula
678	D3-N-10-3	CD2	BCT	10	mGAM	6	anaerobic	Lactobacillus rhamnosus	2.05			Lactobacillus rhamnosus
679	D3-N-10-4	CD2	BCT	10	mGAM	6	anaerobic	Enterococcus faecalis	2.25			Enterococcus faecalis
680	D3-N-10-5	CD2	BCT	10	mGAM	6	anaerobic	Enterococcus faecalis	1.89			Enterococcus faecalis
681	D3-N-10-6	CD2	BCT	10	mGAM	6	anaerobic	Enterococcus faecalis	2.24			Enterococcus faecalis
682	D3-N-10-7	CD2	BCT	10	mGAM	6	anaerobic	Escherichia coli	2.11			Escherichia coli
683	D3-N-10-8	CD2	BCT	10	mGAM	6	anaerobic	Enterococcus faecalis	2.12			Enterococcus faecalis
684	D3-N-10-9	CD2	BCT	10	mGAM	6	anaerobic	Enterococcus faecalis	2.31			Enterococcus faecalis
685	D3-N-10-10	CD2	BCT	10	mGAM	6	anaerobic	Escherichia coli	2.03			Escherichia coli
686	D3-N-10-11	CD2	BCT	10	mGAM	6	anaerobic	Escherichia coli	2.38			Escherichia coli
687	D3-N-10-12	CD2	BCT	10	mGAM	6	anaerobic	Enterococcus faecalis	2.34			Enterococcus faecalis
688	D3-N-10-13	CD2	BCT	10	mGAM	6	anaerobic	Veillonella parvula	2.07			Veillonella parvula
689	D3-N-10-14	CD2	BCT	10	mGAM	6	anaerobic	Veillonella parvula	2.13			Veillonella parvula
690	D3-N-10-17	CD2	BCT	10	mGAM	6	anaerobic	Escherichia coli	2.16			Escherichia coli
691	D3-N-10-18	CD2	BCT	10	mGAM	6	anaerobic	Finegoldia magna	1.88			Finegoldia magna
692	D3-N-10-19	CD2	BCT	10	mGAM	6	anaerobic	Veillonella parvula	2.17			Veillonella parvula
693	D3-N-10-20	CD2	BCT	10	mGAM	6	anaerobic	Clostridium innocuum	1.73			Clostridium innocuum
694	D3-N-10-21	CD2	BCT	10	mGAM	6	anaerobic	Veillonella parvula	2.09			Veillonella parvula
695	D3-N-10-23	CD2	BCT	10	mGAM	6	anaerobic	Veillonella parvula	2.06			Veillonella parvula
696	D3-N-10-24	CD2	BCT	10	mGAM	6	anaerobic	Enterococcus faecalis	2.26			Enterococcus faecalis
697	D3-N-10-25	CD2	BCT	10	mGAM	6	anaerobic	Clostridium butyricum	1.82			Clostridium butyricum
698	D3-N-10-26	CD2	BCT	10	mGAM	6	anaerobic	Enterococcus gallinarum	1.93			Enterococcus gallinarum
699	D3-N-10-27	CD2	BCT	10	mGAM	6	anaerobic	Lactobacillus rhamnosus	2.23			Lactobacillus rhamnosus
700	D3-N-10-28	CD2	BCT	10	mGAM	6	anaerobic	Lactobacillus rhamnosus	2.02			Lactobacillus rhamnosus
701	D3-N-10-29	CD2	BCT	10	mGAM	6	anaerobic	Streptococcus anginosus	1.99			Streptococcus anginosus
702	D3-N-10-31	CD2	BCT	10	mGAM	6	anaerobic	Escherichia coli	2.11			Escherichia coli
703	D3-N-10-32	CD2	BCT	10	mGAM	6	anaerobic	Veillonella parvula	1.82			Veillonella parvula
704	D3-N-10-33	CD2	BCT	10	mGAM	6	anaerobic	Veillonella parvula	1.72			Veillonella parvula
705	D3-N-10-34	CD2	BCT	10	mGAM	6	anaerobic	Enterococcus faecalis	2.31			Enterococcus faecalis
706	D3-N-10-35	CD2	BCT	10	mGAM	6	anaerobic	Finegoldia magna	2.02			Finegoldia magna
707	D3-N-10-36	CD2	BCT	10	mGAM	6	anaerobic	Veillonella parvula	1.73			Veillonella parvula
708	D3-N-10-37	CD2	BCT	10	mGAM	6	anaerobic	Enterococcus faecalis	2.3			Enterococcus faecalis
709	D3-N-10-38	CD2	BCT	10	mGAM	6	anaerobic	Veillonella parvula	2.08			Veillonella parvula
710	D3-N-10-40	CD2	BCT	10	mGAM	6	anaerobic	Finegoldia magna	2.03			Finegoldia magna
711	D3-N-10-41	CD2	BCT	10	mGAM	6	anaerobic	Veillonella parvula	1.86			Veillonella parvula
712	D3-N-10-44	CD2	BCT	10	mGAM	6	anaerobic	Clostridium innocuum	1.97			Clostridium innocuum
713	D3-N-10-45	CD2	BCT	10	mGAM	6	anaerobic	Enterococcus faecalis	2.31			Enterococcus faecalis
714	D3-N-10-46	CD2	BCT	10	mGAM	6	anaerobic	Veillonella parvula	1.99			Veillonella parvula
715	D3-N-10-47	CD2	BCT	10	mGAM	6	anaerobic	Veillonella parvula	1.85			Veillonella parvula
716	D3-N-10-48	CD2	BCT	10	mGAM	6	anaerobic	Escherichia coli	2			Escherichia coli
717	D3-N-10-49	CD2	mGAM	10	mGAM	6	anaerobic	Morganella morganii	2.01			Morganella morganii
718	D3-N-10-50	CD2	mGAM	10	mGAM	6	anaerobic	Clostridium innocuum	1.71			Clostridium innocuum
719	D3-N-10-51	CD2	mGAM	10	mGAM	6	anaerobic	Morganella morganii	2.38			Morganella morganii
720	D3-N-10-52	CD2	mGAM	10	mGAM	6	anaerobic	Corynebacterium amycolatum	1.83			Corynebacterium amycolatum
721	D3-N-10-53	CD2	mGAM	10	mGAM	6	anaerobic	Paeniclostridium sordellii	1.83			Paeniclostridium sordellii
722	D3-N-10-54	CD2	mGAM	10	mGAM	6	anaerobic	Morganella morganii	2.4			Morganella morganii
723	D3-N-10-55	CD2	mGAM	10	mGAM	6	anaerobic	Paeniclostridium sordellii	2.01			Paeniclostridium sordellii
724	D3-N-10-56	CD2	mGAM	10	mGAM	6	anaerobic	Enterococcus faecalis	2.36			Enterococcus faecalis
725	D3-N-10-58	CD2	mGAM	10	mGAM	6	anaerobic	Enterococcus gallinarum	2.11			Enterococcus gallinarum
726	D3-N-10-59	CD2	mGAM	10	mGAM	6	anaerobic	Paeniclostridium sordellii	2.06			Paeniclostridium sordellii
727	D3-N-10-60	CD2	mGAM	10	mGAM	6	anaerobic	Enterococcus faecalis	2.34			Enterococcus faecalis
728	D3-N-10-61	CD2	mGAM	10	mGAM	6	anaerobic	Enterococcus gallinarum	2.17			Enterococcus gallinarum
729	D3-N-10-62	CD2	mGAM	10	mGAM	6	anaerobic	Paeniclostridium sordellii	1.97			Paeniclostridium sordellii
730	D3-N-10-63	CD2	mGAM	10	mGAM	6	anaerobic	Enterococcus gallinarum	2.15			Enterococcus gallinarum
731	D3-N-10-64	CD2	mGAM	10	mGAM	6	anaerobic	Enterococcus faecalis	2.31			Enterococcus faecalis
732	D3-N-10-65	CD2	mGAM	10	mGAM	6	anaerobic	Enterococcus gallinarum	2.21			Enterococcus gallinarum
733	D3-N-10-66	CD2	mGAM	10	mGAM	6	anaerobic	Escherichia coli	2.32			Escherichia coli
734	D3-N-10-67	CD2	mGAM	10	mGAM	6	anaerobic	Corynebacterium amycolatum	1.97			Corynebacterium amycolatum
735	D3-N-10-68	CD2	mGAM	10	mGAM	6	anaerobic	Enterococcus gallinarum	2.12			Enterococcus gallinarum
736	D3-N-10-70	CD2	mGAM	10	mGAM	6	anaerobic	Enterococcus gallinarum	2.29			Enterococcus gallinarum
737	D3-N-10-71	CD2	mGAM	10	mGAM	6	anaerobic	Corynebacterium amycolatum	1.92			Corynebacterium amycolatum
738	D3-N-10-72	CD2	mGAM	10	mGAM	6	anaerobic	Morganella morganii	2.38			Morganella morganii
739	D3-N-10-73	CD2	mGAM	10	mGAM	6	anaerobic	Enterococcus faecalis	2.31			Enterococcus faecalis
740	D3-N-10-74	CD2	mGAM	10	mGAM	6	anaerobic	Enterococcus faecalis	2.36			Enterococcus faecalis
741	D3-N-10-75	CD2	mGAM	10	mGAM	6	anaerobic	Enterococcus gallinarum	2.06			Enterococcus gallinarum
742	D3-N-10-76	CD2	mGAM	10	mGAM	6	anaerobic	Enterococcus gallinarum	2.06			Enterococcus gallinarum
743	D3-N-10-78	CD2	mGAM	10	mGAM	6	anaerobic	Paeniclostridium sordellii	1.9			Paeniclostridium sordellii
744	D3-N-10-79	CD2	mGAM	10	mGAM	6	anaerobic	Enterococcus gallinarum	2.18			Enterococcus gallinarum
745	D3-N-10-80	CD2	mGAM	10	mGAM	6	anaerobic	Corynebacterium amycolatum	1.9			Corynebacterium amycolatum
746	D3-N-10-81	CD2	mGAM	10	mGAM	6	anaerobic	Escherichia coli	2.16			Escherichia coli
747	D3-N-10-82	CD2	mGAM	10	mGAM	6	anaerobic	Morganella morganii	2.17			Morganella morganii
748	D3-N-10-83	CD2	mGAM	10	mGAM	6	anaerobic	Enterococcus gallinarum	2.17			Enterococcus gallinarum
749	D3-N-10-84	CD2	mGAM	10	mGAM	6	anaerobic	Enterococcus gallinarum	2.13			Enterococcus gallinarum
750	D3-N-10-85	CD2	mGAM	10	mGAM	6	anaerobic	Enterococcus gallinarum	2.1			Enterococcus gallinarum
751	D3-N-10-86	CD2	mGAM	10	mGAM	6	anaerobic	Morganella morganii	2.31			Morganella morganii
752	D3-N-10-88	CD2	mGAM	10	mGAM	6	anaerobic	Morganella morganii	2.24			Morganella morganii
753	D3-N-10-89	CD2	mGAM	10	mGAM	6	anaerobic	Enterococcus gallinarum	2.07			Enterococcus gallinarum
754	D3-N-10-91	CD2	mGAM	10	mGAM	6	anaerobic	Enterococcus gallinarum	2.18			Enterococcus gallinarum
755	D3-N-10-93	CD2	mGAM	10	mGAM	6	anaerobic	Morganella morganii	1.73			Morganella morganii
756	D3-N-10-94	CD2	mGAM	10	mGAM	6	anaerobic	Enterococcus faecalis	2.32			Enterococcus faecalis
757	D3-N-10-95	CD2	mGAM	10	mGAM	6	anaerobic	Enterococcus faecalis	2.35			Enterococcus faecalis
758	D3-N-15-1	CD2	BCT	15	mGAM	5	anaerobic	Enterococcus avium	1.88			Enterococcus avium
759	D3-N-15-2	CD2	BCT	15	mGAM	5	anaerobic	Enterococcus avium	2.08			Enterococcus avium
760	D3-N-15-3	CD2	BCT	15	mGAM	5	anaerobic	Enterococcus avium	2.09			Enterococcus avium
761	D3-N-15-4	CD2	BCT	15	mGAM	5	anaerobic	Enterococcus avium	2.12			Enterococcus avium
762	D3-N-15-5	CD2	BCT	15	mGAM	5	anaerobic	Enterococcus avium	2.09			Enterococcus avium
763	D3-N-15-6	CD2	BCT	15	mGAM	5	anaerobic	Enterococcus avium	2.1			Enterococcus avium
764	D3-N-15-7	CD2	BCT	15	mGAM	5	anaerobic	Enterococcus avium	2.03			Enterococcus avium
765	D3-N-15-9	CD2	BCT	15	mGAM	5	anaerobic	Enterococcus avium	1.97			Enterococcus avium
766	D3-N-15-10	CD2	BCT	15	mGAM	5	anaerobic	Enterococcus avium	1.96			Enterococcus avium
767	D3-N-15-11	CD2	BCT	15	mGAM	5	anaerobic	Enterococcus avium	2.01			Enterococcus avium
768	D3-N-15-12	CD2	BCT	15	mGAM	5	anaerobic	Enterococcus avium	2.01			Enterococcus avium
769	D3-N-15-13	CD2	BCT	15	mGAM	5	anaerobic	Enterococcus avium	2.01			Enterococcus avium
770	D3-N-15-14	CD2	BCT	15	mGAM	5	anaerobic	Morganella morganii	2.33			Morganella morganii
771	D3-N-15-15	CD2	BCT	15	mGAM	5	anaerobic	Enterococcus avium	2.16			Enterococcus avium
772	D3-N-15-16	CD2	BCT	15	mGAM	5	anaerobic	Bacteroides thetaiotaomicron	2.1			Bacteroides thetaiotaomicron
773	D3-N-15-17	CD2	BCT	15	mGAM	5	anaerobic	Clostridium butyricum	2.05			Clostridium butyricum
774	D3-N-15-18	CD2	BCT	15	mGAM	5	anaerobic	Clostridium butyricum	2.1			Clostridium butyricum
775	D3-N-15-19	CD2	BCT	15	mGAM	5	anaerobic	Clostridium butyricum	2.18			Clostridium butyricum
776	D3-N-15-20	CD2	BCT	15	mGAM	5	anaerobic	Clostridium butyricum	2.21			Clostridium butyricum
777	D3-N-15-21	CD2	BCT	15	mGAM	5	anaerobic	Morganella morganii	2.37			Morganella morganii
778	D3-N-15-22	CD2	BCT	15	mGAM	5	anaerobic	Enterococcus avium	2.08			Enterococcus avium
779	D3-N-15-23	CD2	BCT	15	mGAM	5	anaerobic	Enterococcus avium	2			Enterococcus avium
780	D3-N-15-24	CD2	BCT	15	mGAM	5	anaerobic	Morganella morganii	2.28			Morganella morganii
781	D3-N-15-25	CD2	BCT	15	mGAM	5	anaerobic	Morganella morganii	2.05			Morganella morganii
782	D3-N-15-26	CD2	BCT	15	mGAM	5	anaerobic	Enterococcus avium	2.01			Enterococcus avium
783	D3-N-15-27	CD2	BCT	15	mGAM	5	anaerobic	Enterococcus avium	2.06			Enterococcus avium
784	D3-N-15-28	CD2	BCT	15	mGAM	5	anaerobic	Enterococcus avium	2.07			Enterococcus avium
785	D3-N-15-30	CD2	BCT	15	mGAM	5	anaerobic	Enterococcus avium	2			Enterococcus avium
786	D3-N-15-31	CD2	BCT	15	mGAM	5	anaerobic	Escherichia coli	1.95			Escherichia coli
787	D3-N-15-32	CD2	BCT	15	mGAM	5	anaerobic	Bacteroides vulgatus	1.77			Bacteroides vulgatus
788	D3-N-15-33	CD2	BCT	15	mGAM	5	anaerobic	Enterococcus avium	2.14			Enterococcus avium
789	D3-N-15-34	CD2	BCT	15	mGAM	5	anaerobic	Enterococcus avium	1.84			Enterococcus avium
790	D3-N-15-35	CD2	BCT	15	mGAM	5	anaerobic	Enterococcus avium	1.83			Enterococcus avium
791	D3-N-15-36	CD2	BCT	15	mGAM	5	anaerobic	Enterococcus gallinarum	2.22			Enterococcus gallinarum
792	D3-N-15-38	CD2	BCT	15	mGAM	5	anaerobic	Enterococcus avium	2.06			Enterococcus avium
793	D3-N-15-39	CD2	BCT	15	mGAM	5	anaerobic	Enterococcus avium	1.97			Enterococcus avium
794	D3-N-15-41	CD2	BCT	15	mGAM	5	anaerobic	Enterococcus avium	2.11			Enterococcus avium
795	D3-N-15-42	CD2	BCT	15	mGAM	5	anaerobic	Enterococcus gallinarum	2.32			Enterococcus gallinarum
796	D3-N-15-43	CD2	BCT	15	mGAM	5	anaerobic	Enterococcus avium	2.12			Enterococcus avium
797	D3-N-15-44	CD2	BCT	15	mGAM	5	anaerobic	Enterococcus avium	1.96			Enterococcus avium
798	D3-N-15-45	CD2	BCT	15	mGAM	5	anaerobic	Enterococcus gallinarum	2.12			Enterococcus gallinarum
799	D3-N-15-46	CD2	BCT	15	mGAM	5	anaerobic	Enterococcus avium	2.06			Enterococcus avium
800	D3-N-15-47	CD2	BCT	15	mGAM	5	anaerobic	Enterococcus avium	2.08			Enterococcus avium
801	D3-N-15-50	CD2	mGAM	15	mGAM	6	anaerobic	Enterococcus avium	2.08			Enterococcus avium
802	D3-N-15-52	CD2	mGAM	15	mGAM	6	anaerobic	Enterococcus avium	2.24			Enterococcus avium
803	D3-N-15-53	CD2	mGAM	15	mGAM	6	anaerobic	Morganella morganii	2.28			Morganella morganii
804	D3-N-15-54	CD2	mGAM	15	mGAM	6	anaerobic	Enterococcus avium	2.1			Enterococcus avium
805	D3-N-15-55	CD2	mGAM	15	mGAM	6	anaerobic	Morganella morganii	2.14			Morganella morganii
806	D3-N-15-56	CD2	mGAM	15	mGAM	6	anaerobic	Enterococcus avium	2.03			Enterococcus avium
807	D3-N-15-57	CD2	mGAM	15	mGAM	6	anaerobic	Enterococcus avium	1.96			Enterococcus avium
808	D3-N-15-58	CD2	mGAM	15	mGAM	6	anaerobic	Enterococcus avium	1.8			Enterococcus avium
809	D3-N-15-59	CD2	mGAM	15	mGAM	6	anaerobic	Enterococcus avium	2.06			Enterococcus avium
810	D3-N-15-60	CD2	mGAM	15	mGAM	6	anaerobic	Enterococcus avium	2.05			Enterococcus avium
811	D3-N-15-61	CD2	mGAM	15	mGAM	6	anaerobic	Morganella morganii	2.26			Morganella morganii
812	D3-N-15-62	CD2	mGAM	15	mGAM	6	anaerobic	Enterococcus avium	2.19			Enterococcus avium
813	D3-N-15-63	CD2	mGAM	15	mGAM	6	anaerobic	Enterococcus faecalis	2.38			Enterococcus faecalis
814	D3-N-15-64	CD2	mGAM	15	mGAM	6	anaerobic	Enterococcus avium	2.23			Enterococcus avium
815	D3-N-15-65	CD2	mGAM	15	mGAM	6	anaerobic	Enterococcus avium	2.14			Enterococcus avium
816	D3-N-15-66	CD2	mGAM	15	mGAM	6	anaerobic	Enterococcus avium	2.07			Enterococcus avium
817	D3-N-15-67	CD2	mGAM	15	mGAM	6	anaerobic	Enterococcus faecalis	2.07			Enterococcus faecalis
818	D3-N-15-68	CD2	mGAM	15	mGAM	6	anaerobic	Enterococcus avium	2.13			Enterococcus avium
819	D3-N-15-69	CD2	mGAM	15	mGAM	6	anaerobic	Paeniclostridium sordellii	2			Paeniclostridium sordellii
820	D3-N-15-70	CD2	mGAM	15	mGAM	6	anaerobic	Morganella morganii	2.35			Morganella morganii
821	D3-N-15-71	CD2	mGAM	15	mGAM	6	anaerobic	Enterococcus avium	2.06			Enterococcus avium
822	D3-N-15-72	CD2	mGAM	15	mGAM	6	anaerobic	Enterococcus faecalis	2.3			Enterococcus faecalis
823	D3-N-15-73	CD2	mGAM	15	mGAM	6	anaerobic	Enterococcus avium	2.1			Enterococcus avium
824	D3-N-15-74	CD2	mGAM	15	mGAM	6	anaerobic	Enterococcus avium	2.03			Enterococcus avium
825	D3-N-15-75	CD2	mGAM	15	mGAM	6	anaerobic	Enterococcus avium	2.12			Enterococcus avium
826	D3-N-15-76	CD2	mGAM	15	mGAM	6	anaerobic	Paeniclostridium sordellii	2			Paeniclostridium sordellii
827	D3-N-15-77	CD2	mGAM	15	mGAM	6	anaerobic	Enterococcus avium	2.08			Enterococcus avium
828	D3-N-15-78	CD2	mGAM	15	mGAM	6	anaerobic	Enterococcus avium	2.01			Enterococcus avium
829	D3-N-15-79	CD2	mGAM	15	mGAM	6	anaerobic	Enterococcus avium	2.18			Enterococcus avium
830	D3-N-15-80	CD2	mGAM	15	mGAM	6	anaerobic	Enterococcus avium	2.01			Enterococcus avium
831	D3-N-15-81	CD2	mGAM	15	mGAM	6	anaerobic	Enterococcus avium	2.14			Enterococcus avium
832	D3-N-15-82	CD2	mGAM	15	mGAM	6	anaerobic	Enterococcus avium	2.16			Enterococcus avium
833	D3-N-15-83	CD2	mGAM	15	mGAM	6	anaerobic	Enterococcus avium	2.01			Enterococcus avium
834	D3-N-15-84	CD2	mGAM	15	mGAM	6	anaerobic	Enterococcus avium	2.13			Enterococcus avium
835	D3-N-15-85	CD2	mGAM	15	mGAM	6	anaerobic	Enterococcus avium	1.97			Enterococcus avium
836	D3-N-15-86	CD2	mGAM	15	mGAM	6	anaerobic	Enterococcus avium	1.96			Enterococcus avium
837	D3-N-15-87	CD2	mGAM	15	mGAM	6	anaerobic	Enterococcus avium	2.03			Enterococcus avium
838	D3-N-15-88	CD2	mGAM	15	mGAM	6	anaerobic	Enterococcus avium	2.06			Enterococcus avium
839	D3-N-15-89	CD2	mGAM	15	mGAM	6	anaerobic	Enterococcus avium	2.18			Enterococcus avium
840	D3-N-15-90	CD2	mGAM	15	mGAM	6	anaerobic	Enterococcus avium	2.15			Enterococcus avium
841	D3-N-15-92	CD2	mGAM	15	mGAM	6	anaerobic	Enterococcus avium	2.14			Enterococcus avium
842	D3-N-15-93	CD2	mGAM	15	mGAM	6	anaerobic	Enterococcus avium	2.12			Enterococcus avium
843	D3-N-15-94	CD2	mGAM	15	mGAM	6	anaerobic	Enterococcus avium	2.02			Enterococcus avium
844	D3-N-15-95	CD2	mGAM	15	mGAM	6	anaerobic	Enterococcus faecalis	2.32			Enterococcus faecalis
845	D3-N-20-1	CD2	BCT	20	mGAM	5	anaerobic	Enterococcus avium	1.7			Enterococcus avium
846	D3-N-20-3	CD2	BCT	20	mGAM	5	anaerobic	Enterococcus avium	2.19			Enterococcus avium
847	D3-N-20-4	CD2	BCT	20	mGAM	5	anaerobic	Enterococcus avium	2.22			Enterococcus avium
848	D3-N-20-5	CD2	BCT	20	mGAM	5	anaerobic	Morganella morganii	2.23			Morganella morganii
849	D3-N-20-6	CD2	BCT	20	mGAM	5	anaerobic	Clostridium butyricum	2.05			Clostridium butyricum
850	D3-N-20-7	CD2	BCT	20	mGAM	5	anaerobic	Enterococcus avium	2.02			Enterococcus avium
851	D3-N-20-8	CD2	BCT	20	mGAM	5	anaerobic	Escherichia coli	2.31			Escherichia coli
852	D3-N-20-9	CD2	BCT	20	mGAM	5	anaerobic	Enterococcus avium	2.03			Enterococcus avium
853	D3-N-20-10	CD2	BCT	20	mGAM	5	anaerobic	Escherichia coli	2.31			Escherichia coli
854	D3-N-20-11	CD2	BCT	20	mGAM	5	anaerobic	Morganella morganii	2.38			Morganella morganii
855	D3-N-20-12	CD2	BCT	20	mGAM	5	anaerobic	Morganella morganii	2.45			Morganella morganii
856	D3-N-20-13	CD2	BCT	20	mGAM	5	anaerobic	Enterococcus avium	2.06			Enterococcus avium
857	D3-N-20-15	CD2	BCT	20	mGAM	5	anaerobic	Clostridium butyricum	2.21			Clostridium butyricum
858	D3-N-20-16	CD2	BCT	20	mGAM	5	anaerobic	Escherichia coli	2.12			Escherichia coli
859	D3-N-20-17	CD2	BCT	20	mGAM	5	anaerobic	Enterococcus gallinarum	2.08			Enterococcus gallinarum
860	D3-N-20-18	CD2	BCT	20	mGAM	5	anaerobic	Escherichia coli	2.16			Escherichia coli
861	D3-N-20-19	CD2	BCT	20	mGAM	5	anaerobic	Enterococcus gallinarum	2.19			Enterococcus gallinarum
862	D3-N-20-20	CD2	BCT	20	mGAM	5	anaerobic	Morganella morganii	2.42			Morganella morganii
863	D3-N-20-21	CD2	BCT	20	mGAM	5	anaerobic	Enterococcus gallinarum	2.19			Enterococcus gallinarum
864	D3-N-20-22	CD2	BCT	20	mGAM	5	anaerobic	Enterococcus avium	2.12			Enterococcus avium
865	D3-N-20-23	CD2	BCT	20	mGAM	5	anaerobic	Enterococcus avium	2.1			Enterococcus avium
866	D3-N-20-24	CD2	BCT	20	mGAM	5	anaerobic	Enterococcus avium	2.06			Enterococcus avium
867	D3-N-20-25	CD2	BCT	20	mGAM	5	anaerobic	Enterococcus avium	2.21			Enterococcus avium
868	D3-N-20-26	CD2	BCT	20	mGAM	5	anaerobic	Enterococcus avium	1.87			Enterococcus avium
869	D3-N-20-27	CD2	BCT	20	mGAM	5	anaerobic	Morganella morganii	2.53			Morganella morganii
870	D3-N-20-28	CD2	BCT	20	mGAM	5	anaerobic	Enterococcus avium	2.06			Enterococcus avium
871	D3-N-20-29	CD2	BCT	20	mGAM	5	anaerobic	Enterococcus avium	2.2			Enterococcus avium
872	D3-N-20-30	CD2	BCT	20	mGAM	5	anaerobic	Morganella morganii	2.35			Morganella morganii
873	D3-N-20-31	CD2	BCT	20	mGAM	5	anaerobic	Enterococcus avium	2.1			Enterococcus avium
874	D3-N-20-32	CD2	BCT	20	mGAM	5	anaerobic	Enterococcus gallinarum	2.12			Enterococcus gallinarum
875	D3-N-20-33	CD2	BCT	20	mGAM	5	anaerobic	Lactobacillus rhamnosus	2.21			Lactobacillus rhamnosus
876	D3-N-20-35	CD2	BCT	20	mGAM	5	anaerobic	Enterococcus avium	1.74			Enterococcus avium
877	D3-N-20-36	CD2	BCT	20	mGAM	5	anaerobic	Enterococcus avium	2.05			Enterococcus avium
878	D3-N-20-37	CD2	BCT	20	mGAM	5	anaerobic	Escherichia coli	2.34			Escherichia coli
879	D3-N-20-38	CD2	BCT	20	mGAM	5	anaerobic	Morganella morganii	2.28			Morganella morganii
880	D3-N-20-40	CD2	BCT	20	mGAM	5	anaerobic	Morganella morganii	2.36			Morganella morganii
881	D3-N-20-41	CD2	BCT	20	mGAM	5	anaerobic	Morganella morganii	2.51			Morganella morganii
882	D3-N-20-42	CD2	BCT	20	mGAM	5	anaerobic	Enterococcus avium	2.02			Enterococcus avium
883	D3-N-20-44	CD2	BCT	20	mGAM	5	anaerobic	Actinomyces turicensis	1.88			Actinomyces turicensis
884	D3-N-20-45	CD2	BCT	20	mGAM	5	anaerobic	Enterococcus avium	2.18			Enterococcus avium
885	D3-N-20-46	CD2	BCT	20	mGAM	5	anaerobic	Enterococcus avium	2.17			Enterococcus avium
886	D3-N-20-47	CD2	BCT	20	mGAM	5	anaerobic	Enterococcus avium	2.22			Enterococcus avium
887	D3-N-20-48	CD2	BCT	20	mGAM	5	anaerobic	Enterococcus avium	1.95			Enterococcus avium
888	D3-N-20-50	CD2	mGAM	20	mGAM	5	anaerobic	Morganella morganii	2.52			Morganella morganii
889	D3-N-20-51	CD2	mGAM	20	mGAM	5	anaerobic	Morganella morganii	2.45			Morganella morganii
890	D3-N-20-52	CD2	mGAM	20	mGAM	5	anaerobic	No Organism Identification Possible	1.64	Paeniclostridium sordellii	0.99	Paeniclostridium sordellii	PQ222984
891	D3-N-20-53	CD2	mGAM	20	mGAM	5	anaerobic	Morganella morganii	2.44			Morganella morganii
892	D3-N-20-54	CD2	mGAM	20	mGAM	5	anaerobic	Paeniclostridium sordellii	1.91			Paeniclostridium sordellii
893	D3-N-20-55	CD2	mGAM	20	mGAM	5	anaerobic	No Organism Identification Possible	1.61	Corynebacterium amycolatum	1	Corynebacterium amycolatum	PQ222987
894	D3-N-20-56	CD2	mGAM	20	mGAM	5	anaerobic	No Organism Identification Possible	1.41	Actinomyces urogenitalis	0.99	Actinomyces urogenitalis	PQ222990
895	D3-N-20-57	CD2	mGAM	20	mGAM	5	anaerobic	Morganella morganii	2.5			Morganella morganii
896	D3-N-20-58	CD2	mGAM	20	mGAM	5	anaerobic	Paeniclostridium sordellii	1.8			Paeniclostridium sordellii
897	D3-N-20-59	CD2	mGAM	20	mGAM	5	anaerobic	Morganella morganii	2.52			Morganella morganii
898	D3-N-20-60	CD2	mGAM	20	mGAM	5	anaerobic	Actinomyces urogenitalis	1.83			Actinomyces urogenitalis
899	D3-N-20-61	CD2	mGAM	20	mGAM	5	anaerobic	Morganella morganii	2.54			Morganella morganii
900	D3-N-20-62	CD2	mGAM	20	mGAM	5	anaerobic	No Organism Identification Possible	1.35	Actinomyces urogenitalis	0.99	Actinomyces urogenitalis	PQ222993
901	D3-N-20-64	CD2	mGAM	20	mGAM	5	anaerobic	Paeniclostridium sordellii	1.84			Paeniclostridium sordellii
902	D3-N-20-65	CD2	mGAM	20	mGAM	5	anaerobic	Actinomyces urogenitalis	1.77			Actinomyces urogenitalis
903	D3-N-20-66	CD2	mGAM	20	mGAM	5	anaerobic	Paeniclostridium sordellii	1.89			Paeniclostridium sordellii
904	D3-N-20-67	CD2	mGAM	20	mGAM	5	anaerobic	Morganella morganii	2.33			Morganella morganii
905	D3-N-20-69	CD2	mGAM	20	mGAM	5	anaerobic	Morganella morganii	2.42			Morganella morganii
906	D3-N-20-71	CD2	mGAM	20	mGAM	5	anaerobic	Paeniclostridium sordellii	1.83			Paeniclostridium sordellii
907	D3-N-20-73	CD2	mGAM	20	mGAM	5	anaerobic	Clostridium innocuum	1.96			Clostridium innocuum
908	D3-N-20-76	CD2	mGAM	20	mGAM	5	anaerobic	Morganella morganii	2.5			Morganella morganii
909	D3-N-20-77	CD2	mGAM	20	mGAM	5	anaerobic	No Organism Identification Possible	1.62	Corynebacterium amycolatum	1	Corynebacterium amycolatum	PQ222995
910	D3-N-20-78	CD2	mGAM	20	mGAM	5	anaerobic	Sutterella wadsworthensis	1.98			Sutterella wadsworthensis
911	D3-N-20-79	CD2	mGAM	20	mGAM	5	anaerobic	Morganella morganii	2.45			Morganella morganii
912	D3-N-20-80	CD2	mGAM	20	mGAM	5	anaerobic	Enterococcus faecalis	2.12			Enterococcus faecalis
913	D3-N-29-1	CD2	BCT	29	mGAM	6	anaerobic	Clostridium butyricum	2.07			Clostridium butyricum
914	D3-N-29-2	CD2	BCT	29	mGAM	6	anaerobic	Clostridium butyricum	2.15			Clostridium butyricum
915	D3-N-29-3	CD2	BCT	29	mGAM	6	anaerobic	Clostridium butyricum	2.02			Clostridium butyricum
916	D3-N-29-5	CD2	BCT	29	mGAM	6	anaerobic	Escherichia coli	2.42			Escherichia coli
917	D3-N-29-6	CD2	BCT	29	mGAM	6	anaerobic	Escherichia coli	2.42			Escherichia coli
918	D3-N-29-10	CD2	BCT	29	mGAM	6	anaerobic	Bifidobacterium dentium	2.22			Bifidobacterium dentium
919	D3-N-29-11	CD2	BCT	29	mGAM	6	anaerobic	No Organism Identification Possible	1.65	Prevotella buccalis	0.99	Prevotella buccalis	PQ222979
920	D3-N-29-12	CD2	BCT	29	mGAM	6	anaerobic	Bifidobacterium dentium	1.95			Bifidobacterium dentium
921	D3-N-29-13	CD2	BCT	29	mGAM	6	anaerobic	Morganella morganii	2.38			Morganella morganii
922	D3-N-29-14	CD2	BCT	29	mGAM	6	anaerobic	Bacteroides ovatus	1.81			Bacteroides ovatus
923	D3-N-29-15	CD2	BCT	29	mGAM	6	anaerobic	Eggerthella lenta	1.97			Eggerthella lenta
924	D3-N-29-16	CD2	BCT	29	mGAM	6	anaerobic	Morganella morganii	2.3			Morganella morganii
925	D3-N-29-17	CD2	BCT	29	mGAM	6	anaerobic	Bacteroides thetaiotaomicron	2.03			Bacteroides thetaiotaomicron
926	D3-N-29-19	CD2	BCT	29	mGAM	6	anaerobic	Clostridium clostridioforme	2.2			Clostridium clostridioforme
927	D3-N-29-20	CD2	BCT	29	mGAM	6	anaerobic	Bacteroides thetaiotaomicron	2.18			Bacteroides thetaiotaomicron
928	D3-N-29-22	CD2	BCT	29	mGAM	6	anaerobic	Bifidobacterium dentium	2.15			Bifidobacterium dentium
929	D3-N-29-23	CD2	BCT	29	mGAM	6	anaerobic	Morganella morganii	2.22			Morganella morganii
930	D3-N-29-24	CD2	BCT	29	mGAM	6	anaerobic	Bacteroides uniformis	1.94			Bacteroides uniformis
931	D3-N-29-26	CD2	BCT	29	mGAM	6	anaerobic	Clostridium clostridioforme	2.1			Clostridium clostridioforme
932	D3-N-29-27	CD2	BCT	29	mGAM	6	anaerobic	Bacteroides thetaiotaomicron	2.34			Bacteroides thetaiotaomicron
933	D3-N-29-29	CD2	BCT	29	mGAM	6	anaerobic	Bacteroides uniformis	2.14			Bacteroides uniformis
934	D3-N-29-30	CD2	BCT	29	mGAM	6	anaerobic	Escherichia coli	2.28			Escherichia coli
935	D3-N-29-31	CD2	BCT	29	mGAM	6	anaerobic	Eggerthella lenta	1.98			Eggerthella lenta
936	D3-N-29-33	CD2	BCT	29	mGAM	6	anaerobic	Bifidobacterium dentium	2.09			Bifidobacterium dentium
937	D3-N-29-35	CD2	BCT	29	mGAM	6	anaerobic	Escherichia coli	2.44			Escherichia coli
938	D3-N-29-36	CD2	BCT	29	mGAM	6	anaerobic	Morganella morganii	2.34			Morganella morganii
939	D3-N-29-39	CD2	BCT	29	mGAM	6	anaerobic	Bacteroides thetaiotaomicron	2.33			Bacteroides thetaiotaomicron
940	D3-N-29-40	CD2	BCT	29	mGAM	6	anaerobic	Bifidobacterium dentium	1.96			Bifidobacterium dentium
941	D3-N-29-41	CD2	BCT	29	mGAM	6	anaerobic	Escherichia coli	2.27			Escherichia coli
942	D3-N-29-42	CD2	BCT	29	mGAM	6	anaerobic	Clostridium clostridioforme	2.17			Clostridium clostridioforme
943	D3-N-29-43	CD2	BCT	29	mGAM	6	anaerobic	Morganella morganii	2.3			Morganella morganii
944	D3-N-29-44	CD2	BCT	29	mGAM	6	anaerobic	Enterococcus gallinarum	2.24			Enterococcus gallinarum
945	D3-N-29-45	CD2	BCT	29	mGAM	6	anaerobic	Escherichia coli	2.35			Escherichia coli
946	D3-N-29-48	CD2	BCT	29	mGAM	6	anaerobic	Bifidobacterium dentium	1.81			Bifidobacterium dentium
947	D3-N-29-49	CD2	mGAM	29	mGAM	5	anaerobic	Clostridium clostridioforme	2.15			Clostridium clostridioforme
948	D3-N-29-50	CD2	mGAM	29	mGAM	5	anaerobic	No Organism Identification Possible	1.4	Paeniclostridium sordellii	0.99	Paeniclostridium sordellii	PQ222980
949	D3-N-29-51	CD2	mGAM	29	mGAM	5	anaerobic	Clostridium clostridioforme	2.12			Clostridium clostridioforme
950	D3-N-29-52	CD2	mGAM	29	mGAM	5	anaerobic	Morganella morganii	2.34			Morganella morganii
951	D3-N-29-53	CD2	mGAM	29	mGAM	5	anaerobic	Peptoniphilus gorbachii	2.1			Peptoniphilus gorbachii
952	D3-N-29-54	CD2	mGAM	29	mGAM	5	anaerobic	Bacteroides thetaiotaomicron	1.98			Bacteroides thetaiotaomicron
953	D3-N-29-55	CD2	mGAM	29	mGAM	5	anaerobic	Clostridium symbiosum	1.9			Clostridium symbiosum
954	D3-N-29-56	CD2	mGAM	29	mGAM	5	anaerobic	Clostridium innocuum	2			Clostridium innocuum
955	D3-N-29-57	CD2	mGAM	29	mGAM	5	anaerobic	No Organism Identification Possible	1.42	Peptoniphilus gorbachii	0.99	Peptoniphilus gorbachii	PQ222982
956	D3-N-29-58	CD2	mGAM	29	mGAM	5	anaerobic	No Organism Identification Possible	1.63	Peptoniphilus gorbachii	0.99	Peptoniphilus gorbachii	PQ222985
957	D3-N-29-59	CD2	mGAM	29	mGAM	5	anaerobic	Clostridium symbiosum	1.7			Clostridium symbiosum
958	D3-N-29-60	CD2	mGAM	29	mGAM	5	anaerobic	No Organism Identification Possible	1.54	Peptoniphilus gorbachii	0.99	Peptoniphilus gorbachii	PQ222988
959	D3-N-29-64	CD2	mGAM	29	mGAM	5	anaerobic	Clostridium clostridioforme	2.09			Clostridium clostridioforme
960	D3-N-29-65	CD2	mGAM	29	mGAM	5	anaerobic	Clostridium clostridioforme	2.17			Clostridium clostridioforme
961	D3-N-29-66	CD2	mGAM	29	mGAM	5	anaerobic	Peptoniphilus gorbachii	1.88			Peptoniphilus gorbachii
962	D3-N-29-67	CD2	mGAM	29	mGAM	5	anaerobic	Clostridium clostridioforme	2.14			Clostridium clostridioforme
963	D3-N-29-68	CD2	mGAM	29	mGAM	5	anaerobic	Clostridium clostridioforme	1.94			Clostridium clostridioforme
964	D3-N-29-70	CD2	mGAM	29	mGAM	5	anaerobic	No Organism Identification Possible	1.56	Peptoniphilus gorbachii	0.99	Peptoniphilus gorbachii	PQ222991
965	D3-N-29-72	CD2	mGAM	29	mGAM	5	anaerobic	Bacteroides vulgatus	2.04			Bacteroides vulgatus
966	D3-N-29-73	CD2	mGAM	29	mGAM	5	anaerobic	Bacteroides uniformis	2.07			Bacteroides uniformis
967	D3-N-29-74	CD2	mGAM	29	mGAM	5	anaerobic	Bacteroides thetaiotaomicron	2.29			Bacteroides thetaiotaomicron
968	D3-N-29-77	CD2	mGAM	29	mGAM	5	anaerobic	Bacteroides thetaiotaomicron	2.3			Bacteroides thetaiotaomicron
969	D3-N-29-79	CD2	mGAM	29	mGAM	5	anaerobic	Peptoniphilus gorbachii	1.78			Peptoniphilus gorbachii
970	D3-N-29-80	CD2	mGAM	29	mGAM	5	anaerobic	Bacteroides thetaiotaomicron	1.93			Bacteroides thetaiotaomicron
971	D3-N-29-82	CD2	mGAM	29	mGAM	5	anaerobic	Clostridium clostridioforme	2			Clostridium clostridioforme
972	D3-N-29-83	CD2	mGAM	29	mGAM	5	anaerobic	Parabacteroides merdae	2.21			Parabacteroides merdae
973	D3-N-29-86	CD2	mGAM	29	mGAM	5	anaerobic	Bacteroides thetaiotaomicron	1.99			Bacteroides thetaiotaomicron
974	D3-N-29-87	CD2	mGAM	29	mGAM	5	anaerobic	Peptoniphilus gorbachii	1.89			Peptoniphilus gorbachii
975	D3-N-29-88	CD2	mGAM	29	mGAM	5	anaerobic	Clostridium clostridioforme	2			Clostridium clostridioforme
976	D3-N-29-89	CD2	mGAM	29	mGAM	5	anaerobic	Bacteroides thetaiotaomicron	2.08			Bacteroides thetaiotaomicron
977	D3-N-29-90	CD2	mGAM	29	mGAM	5	anaerobic	Bacteroides thetaiotaomicron	2.03			Bacteroides thetaiotaomicron
978	D3-N-29-91	CD2	mGAM	29	mGAM	5	anaerobic	No Organism Identification Possible	1.51	Paeniclostridium sordellii	0.99	Paeniclostridium sordellii	PQ222994
979	D3-N-29-92	CD2	mGAM	29	mGAM	5	anaerobic	Bacteroides thetaiotaomicron	2.31			Bacteroides thetaiotaomicron
980	D4-N-0-1	CD3	None	0	mGAM	7	anaerobic	Clostridium paraputrificum	2.05			Clostridium paraputrificum
981	D4-N-0-2	CD3	None	0	mGAM	7	anaerobic	Escherichia coli	2.15			Escherichia coli
982	D4-N-0-3	CD3	None	0	mGAM	7	anaerobic	Lactococcus garvieae	2.01			Lactococcus garvieae
983	D4-N-0-5	CD3	None	0	mGAM	7	anaerobic	Escherichia coli	2.4			Escherichia coli
984	D4-N-0-6	CD3	None	0	mGAM	7	anaerobic	Lactococcus garvieae	2			Lactococcus garvieae
985	D4-N-0-8	CD3	None	0	mGAM	7	anaerobic	Bacteroides thetaiotaomicron	2.09			Bacteroides thetaiotaomicron
986	D4-N-0-10	CD3	None	0	mGAM	7	anaerobic	Bifidobacterium longum	1.85			Bifidobacterium longum
987	D4-N-0-11	CD3	None	0	mGAM	7	anaerobic	Fusobacterium ulcerans	2.12			Fusobacterium ulcerans
988	D4-N-0-13	CD3	None	0	mGAM	7	anaerobic	Enterococcus gallinarum	2.11			Enterococcus gallinarum
989	D4-N-0-19	CD3	None	0	mGAM	7	anaerobic	Bifidobacterium dentium	2.07			Bifidobacterium dentium
990	D4-N-0-20	CD3	None	0	mGAM	7	anaerobic	Lactococcus garvieae	1.77			Lactococcus garvieae
991	D4-N-0-21	CD3	None	0	mGAM	7	anaerobic	Bacteroides thetaiotaomicron	2.34			Bacteroides thetaiotaomicron
992	D4-N-0-22	CD3	None	0	mGAM	7	anaerobic	Clostridium symbiosum	2.01			Clostridium symbiosum
993	D4-N-0-23	CD3	None	0	mGAM	7	anaerobic	Lactococcus garvieae	2.17			Lactococcus garvieae
994	D4-N-0-24	CD3	None	0	mGAM	7	anaerobic	Escherichia coli	2.34			Escherichia coli
995	D4-N-0-25	CD3	None	0	mGAM	7	anaerobic	Lactococcus garvieae	1.81			Lactococcus garvieae
996	D4-N-0-28	CD3	None	0	mGAM	7	anaerobic	Clostridium innocuum	2.16			Clostridium innocuum
997	D4-N-0-31	CD3	None	0	mGAM	7	anaerobic	Bacteroides thetaiotaomicron	2.04			Bacteroides thetaiotaomicron
998	D4-N-0-35	CD3	None	0	mGAM	7	anaerobic	Escherichia coli	2.37			Escherichia coli
999	D4-N-0-36	CD3	None	0	mGAM	7	anaerobic	Escherichia coli	2.34			Escherichia coli
1000	D4-N-0-37	CD3	None	0	mGAM	7	anaerobic	Lactococcus garvieae	1.83			Lactococcus garvieae
1001	D4-N-0-41	CD3	None	0	mGAM	7	anaerobic	Bacteroides thetaiotaomicron	1.91			Bacteroides thetaiotaomicron
1002	D4-N-0-42	CD3	None	0	mGAM	7	anaerobic	Bifidobacterium dentium	2.18			Bifidobacterium dentium
1003	D4-N-3-1	CD3	BCT	3	mGAM	8	anaerobic	Escherichia coli	2.2			Escherichia coli
1004	D4-N-3-5	CD3	BCT	3	mGAM	8	anaerobic	Lactococcus garvieae	2.1			Lactococcus garvieae
1005	D4-N-3-6	CD3	BCT	3	mGAM	8	anaerobic	Veillonella parvula	2.04			Veillonella parvula
1006	D4-N-3-8	CD3	BCT	3	mGAM	8	anaerobic	Lactococcus garvieae	2.11			Lactococcus garvieae
1007	D4-N-3-9	CD3	BCT	3	mGAM	7	anaerobic	Lactococcus garvieae	2.2			Lactococcus garvieae
1008	D4-N-3-10	CD3	BCT	3	mGAM	7	anaerobic	Enterococcus faecalis	2.32			Enterococcus faecalis
1009	D4-N-3-11	CD3	BCT	3	mGAM	7	anaerobic	Paeniclostridium sordellii	1.83			Paeniclostridium sordellii
1010	D4-N-3-12	CD3	BCT	3	mGAM	7	anaerobic	Lactococcus garvieae	2.15			Lactococcus garvieae
1011	D4-N-3-13	CD3	BCT	3	mGAM	7	anaerobic	Clostridium innocuum	2.12			Clostridium innocuum
1012	D4-N-3-16	CD3	BCT	3	mGAM	7	anaerobic	Lactococcus garvieae	2.19			Lactococcus garvieae
1013	D4-N-3-17	CD3	BCT	3	mGAM	7	anaerobic	Enterococcus avium	1.97			Enterococcus avium
1014	D4-N-3-18	CD3	BCT	3	mGAM	7	anaerobic	Lactococcus garvieae	2.3			Lactococcus garvieae
1015	D4-N-3-19	CD3	BCT	3	mGAM	7	anaerobic	Bifidobacterium dentium	1.86			Bifidobacterium dentium
1016	D4-N-3-21	CD3	BCT	3	mGAM	7	anaerobic	Bifidobacterium dentium	1.78			Bifidobacterium dentium
1017	D4-N-3-22	CD3	BCT	3	mGAM	7	anaerobic	Lactococcus garvieae	2.22			Lactococcus garvieae
1018	D4-N-3-23	CD3	BCT	3	mGAM	7	anaerobic	Bifidobacterium dentium	2.12			Bifidobacterium dentium
1019	D4-N-3-25	CD3	BCT	3	mGAM	7	anaerobic	Veillonella parvula	1.92			Veillonella parvula
1020	D4-N-3-26	CD3	BCT	3	mGAM	7	anaerobic	Veillonella parvula	1.92			Veillonella parvula
1021	D4-N-3-27	CD3	BCT	3	mGAM	7	anaerobic	Veillonella parvula	2.1			Veillonella parvula
1022	D4-N-3-28	CD3	BCT	3	mGAM	7	anaerobic	Enterococcus faecium	2.36			Enterococcus faecium
1023	D4-N-3-29	CD3	BCT	3	mGAM	7	anaerobic	Clostridium innocuum	2.23			Clostridium innocuum
1024	D4-N-3-30	CD3	BCT	3	mGAM	7	anaerobic	Veillonella parvula	2.24			Veillonella parvula
1025	D4-N-3-31	CD3	BCT	3	mGAM	7	anaerobic	Veillonella parvula	1.97			Veillonella parvula
1026	D4-N-3-32	CD3	BCT	3	mGAM	7	anaerobic	Lactobacillus fermentum	2.23			Lactobacillus fermentum
1027	D4-N-3-33	CD3	BCT	3	mGAM	6	anaerobic	Lactococcus garvieae	2			Lactococcus garvieae
1028	D4-N-3-34	CD3	BCT	3	mGAM	6	anaerobic	Lactococcus garvieae	2.2			Lactococcus garvieae
1029	D4-N-3-35	CD3	BCT	3	mGAM	6	anaerobic	Bifidobacterium dentium	1.84			Bifidobacterium dentium
1030	D4-N-3-37	CD3	BCT	3	mGAM	6	anaerobic	Bifidobacterium dentium	1.71			Bifidobacterium dentium
1031	D4-N-3-38	CD3	BCT	3	mGAM	6	anaerobic	Lactococcus garvieae	2.13			Lactococcus garvieae
1032	D4-N-3-39	CD3	BCT	3	mGAM	6	anaerobic	Veillonella parvula	1.97			Veillonella parvula
1033	D4-N-3-40	CD3	BCT	3	mGAM	6	anaerobic	Paeniclostridium sordellii	1.74			Paeniclostridium sordellii
1034	D4-N-3-41	CD3	BCT	3	mGAM	6	anaerobic	Enterococcus dispar	2.31			Enterococcus dispar
1035	D4-N-3-42	CD3	BCT	3	mGAM	6	anaerobic	Escherichia coli	2.04			Escherichia coli
1036	D4-N-3-43	CD3	BCT	3	mGAM	6	anaerobic	Lactococcus garvieae	2.17			Lactococcus garvieae
1037	D4-N-3-44	CD3	BCT	3	mGAM	6	anaerobic	Lactococcus garvieae	2.16			Lactococcus garvieae
1038	D4-N-3-45	CD3	BCT	3	mGAM	6	anaerobic	Bifidobacterium dentium	2.04			Bifidobacterium dentium
1039	D4-N-3-46	CD3	BCT	3	mGAM	6	anaerobic	Bifidobacterium dentium	1.99			Bifidobacterium dentium
1040	D4-N-3-48	CD3	BCT	3	mGAM	6	anaerobic	Lactococcus garvieae	2.16			Lactococcus garvieae
1041	D4-N-3-50	CD3	mGAM	3	mGAM	8	anaerobic	Fusobacterium ulcerans	1.97			Fusobacterium ulcerans
1042	D4-N-3-51	CD3	mGAM	3	mGAM	8	anaerobic	Paeniclostridium sordellii	2			Paeniclostridium sordellii
1043	D4-N-3-52	CD3	mGAM	3	mGAM	8	anaerobic	Clostridium ramosum	2.18			Clostridium ramosum
1044	D4-N-3-53	CD3	mGAM	3	mGAM	8	anaerobic	Bacteroides thetaiotaomicron	2.26			Bacteroides thetaiotaomicron
1045	D4-N-3-54	CD3	mGAM	3	mGAM	8	anaerobic	Bacteroides thetaiotaomicron	1.8			Bacteroides thetaiotaomicron
1046	D4-N-3-56	CD3	mGAM	3	mGAM	8	anaerobic	Veillonella parvula	1.93			Veillonella parvula
1047	D4-N-3-57	CD3	mGAM	3	mGAM	7	anaerobic	Fusobacterium ulcerans	1.76			Fusobacterium ulcerans
1048	D4-N-3-58	CD3	mGAM	3	mGAM	7	anaerobic	Veillonella parvula	2.04			Veillonella parvula
1049	D4-N-3-60	CD3	mGAM	3	mGAM	7	anaerobic	Ruminococcus gnavus	2			Ruminococcus gnavus
1050	D4-N-3-61	CD3	mGAM	3	mGAM	7	anaerobic	Enterococcus faecium	2.31			Enterococcus faecium
1051	D4-N-3-62	CD3	mGAM	3	mGAM	7	anaerobic	No Organism Identification Possible	1.45	Ruminococcus gnavus	0.9872	Ruminococcus gnavus	PQ222961				√
1052	D4-N-3-63	CD3	mGAM	3	mGAM	7	anaerobic	Ruminococcus gnavus	1.89			Ruminococcus gnavus
1053	D4-N-3-64	CD3	mGAM	3	mGAM	7	anaerobic	Fusobacterium ulcerans	1.84			Fusobacterium ulcerans
1054	D4-N-3-66	CD3	mGAM	3	mGAM	7	anaerobic	No Organism Identification Possible	1.53	Paeniclostridium sordellii	0.99	Paeniclostridium sordellii	PQ222955
1055	D4-N-3-67	CD3	mGAM	3	mGAM	7	anaerobic	Paeniclostridium sordellii	1.94			Paeniclostridium sordellii
1056	D4-N-3-68	CD3	mGAM	3	mGAM	7	anaerobic	Fusobacterium ulcerans	2.19			Fusobacterium ulcerans
1057	D4-N-3-69	CD3	mGAM	3	mGAM	7	anaerobic	Fusobacterium ulcerans	1.86			Fusobacterium ulcerans
1058	D4-N-3-73	CD3	mGAM	3	mGAM	7	anaerobic	Enterococcus faecium	2.37			Enterococcus faecium
1059	D4-N-3-74	CD3	mGAM	3	mGAM	7	anaerobic	Lactococcus garvieae	1.94			Lactococcus garvieae
1060	D4-N-3-75	CD3	mGAM	3	mGAM	7	anaerobic	Veillonella parvula	2.2			Veillonella parvula
1061	D4-N-3-76	CD3	mGAM	3	mGAM	7	anaerobic	Clostridium symbiosum	2.46			Clostridium symbiosum
1062	D4-N-3-77	CD3	mGAM	3	mGAM	7	anaerobic	Clostridium ramosum	2.22			Clostridium ramosum
1063	D4-N-3-78	CD3	mGAM	3	mGAM	7	anaerobic	Fusobacterium ulcerans	2.35			Fusobacterium ulcerans
1064	D4-N-3-79	CD3	mGAM	3	mGAM	7	anaerobic	No Organism Identification Possible	1.39	Enterococcus faecium	0.99	Enterococcus faecium	PQ222959
1065	D4-N-3-80	CD3	mGAM	3	mGAM	7	anaerobic	Enterococcus faecium	2.53			Enterococcus faecium
1066	D4-N-3-81	CD3	mGAM	3	mGAM	7	anaerobic	Veillonella parvula	2.15			Veillonella parvula
1067	D4-N-3-82	CD3	mGAM	3	mGAM	7	anaerobic	Escherichia coli	2.4			Escherichia coli
1068	D4-N-3-83	CD3	mGAM	3	mGAM	7	anaerobic	Clostridium ramosum	2.39			Clostridium ramosum
1069	D4-N-3-84	CD3	mGAM	3	mGAM	7	anaerobic	Fusobacterium ulcerans	2.27			Fusobacterium ulcerans
1070	D4-N-3-86	CD3	mGAM	3	mGAM	7	anaerobic	Veillonella parvula	1.95			Veillonella parvula
1071	D4-N-3-87	CD3	mGAM	3	mGAM	7	anaerobic	Enterococcus faecium	2.42			Enterococcus faecium
1072	D4-N-3-89	CD3	mGAM	3	mGAM	7	anaerobic	Veillonella parvula	1.87			Veillonella parvula
1073	D4-N-3-90	CD3	mGAM	3	mGAM	7	anaerobic	Veillonella parvula	1.93			Veillonella parvula
1074	D4-N-3-91	CD3	mGAM	3	mGAM	7	anaerobic	Fusobacterium ulcerans	2.14			Fusobacterium ulcerans
1075	D4-N-3-92	CD3	mGAM	3	mGAM	7	anaerobic	Enterococcus faecalis	2.45			Enterococcus faecalis
1076	D4-N-7-1	CD3	BCT	7	mGAM	6	anaerobic	Clostridium difficile	1.76			Clostridium difficile
1077	D4-N-7-2	CD3	BCT	7	mGAM	6	anaerobic	Enterococcus avium	2.09			Enterococcus avium
1078	D4-N-7-3	CD3	BCT	7	mGAM	6	anaerobic	Clostridium innocuum	1.99			Clostridium innocuum
1079	D4-N-7-4	CD3	BCT	7	mGAM	6	anaerobic	Bacteroides thetaiotaomicron	1.93			Bacteroides thetaiotaomicron
1080	D4-N-7-5	CD3	BCT	7	mGAM	6	anaerobic	Clostridium innocuum	2.06			Clostridium innocuum
1081	D4-N-7-6	CD3	BCT	7	mGAM	6	anaerobic	Escherichia coli	2.09			Escherichia coli
1082	D4-N-7-7	CD3	BCT	7	mGAM	6	anaerobic	No Organism Identification Possible	1.55	Fusobacterium varium	0.99	Fusobacterium varium	PQ222937
1083	D4-N-7-8	CD3	BCT	7	mGAM	6	anaerobic	Fusobacterium ulcerans	1.87			Fusobacterium ulcerans
1084	D4-N-7-9	CD3	BCT	7	mGAM	6	anaerobic	Enterococcus faecalis	2.1			Enterococcus faecalis
1085	D4-N-7-10	CD3	BCT	7	mGAM	6	anaerobic	Lactobacillus fermentum	2.01			Lactobacillus fermentum
1086	D4-N-7-12	CD3	BCT	7	mGAM	6	anaerobic	Hungatella effluvii	2.19			Hungatella effluvii
1087	D4-N-7-14	CD3	BCT	7	mGAM	6	anaerobic	Veillonella parvula	1.74			Veillonella parvula
1088	D4-N-7-15	CD3	BCT	7	mGAM	6	anaerobic	Enterococcus avium	2.17			Enterococcus avium
1089	D4-N-7-18	CD3	BCT	7	mGAM	6	anaerobic	Clostridium innocuum	2.28			Clostridium innocuum
1090	D4-N-7-19	CD3	BCT	7	mGAM	6	anaerobic	Clostridium perfringens	1.96			Clostridium perfringens
1091	D4-N-7-20	CD3	BCT	7	mGAM	6	anaerobic	Clostridium innocuum	2.18			Clostridium innocuum
1092	D4-N-7-21	CD3	BCT	7	mGAM	6	anaerobic	Escherichia coli	2.26			Escherichia coli
1093	D4-N-7-22	CD3	BCT	7	mGAM	6	anaerobic	Veillonella parvula	2.08			Veillonella parvula
1094	D4-N-7-23	CD3	BCT	7	mGAM	6	anaerobic	Hungatella effluvii	2.31			Hungatella effluvii
1095	D4-N-7-25	CD3	BCT	7	mGAM	6	anaerobic	Enterococcus dispar	2.3			Enterococcus dispar
1096	D4-N-7-26	CD3	BCT	7	mGAM	6	anaerobic	Bacteroides thetaiotaomicron	1.84			Bacteroides thetaiotaomicron
1097	D4-N-7-27	CD3	BCT	7	mGAM	6	anaerobic	Fusobacterium ulcerans	2.25			Fusobacterium ulcerans
1098	D4-N-7-28	CD3	BCT	7	mGAM	6	anaerobic	Fusobacterium ulcerans	1.96			Fusobacterium ulcerans
1099	D4-N-7-29	CD3	BCT	7	mGAM	6	anaerobic	Fusobacterium ulcerans	1.92			Fusobacterium ulcerans
1100	D4-N-7-30	CD3	BCT	7	mGAM	6	anaerobic	Veillonella parvula	2.2			Veillonella parvula
1101	D4-N-7-31	CD3	BCT	7	mGAM	6	anaerobic	Lactobacillus fermentum	2.01			Lactobacillus fermentum
1102	D4-N-7-33	CD3	BCT	7	mGAM	6	anaerobic	Lactococcus garvieae	2.2			Lactococcus garvieae
1103	D4-N-7-34	CD3	BCT	7	mGAM	6	anaerobic	Lactococcus garvieae	2.12			Lactococcus garvieae
1104	D4-N-7-35	CD3	BCT	7	mGAM	6	anaerobic	Clostridium innocuum	2.15			Clostridium innocuum
1105	D4-N-7-36	CD3	BCT	7	mGAM	6	anaerobic	Enterococcus dispar	1.89			Enterococcus dispar
1106	D4-N-7-38	CD3	BCT	7	mGAM	6	anaerobic	Clostridium symbiosum	2.15			Clostridium symbiosum
1107	D4-N-7-39	CD3	BCT	7	mGAM	6	anaerobic	Veillonella parvula	1.88			Veillonella parvula
1108	D4-N-7-40	CD3	BCT	7	mGAM	6	anaerobic	Veillonella parvula	1.78			Veillonella parvula
1109	D4-N-7-41	CD3	BCT	7	mGAM	6	anaerobic	Escherichia coli	2.22			Escherichia coli
1110	D4-N-7-42	CD3	BCT	7	mGAM	6	anaerobic	Sutterella wadsworthensis	2.21			Sutterella wadsworthensis
1111	D4-N-7-43	CD3	BCT	7	mGAM	6	anaerobic	Clostridium symbiosum	2.12			Clostridium symbiosum
1112	D4-N-7-44	CD3	BCT	7	mGAM	6	anaerobic	Bacteroides thetaiotaomicron	1.8			Bacteroides thetaiotaomicron
1113	D4-N-7-45	CD3	BCT	7	mGAM	6	anaerobic	Clostridium innocuum	2.16			Clostridium innocuum
1114	D4-N-7-46	CD3	BCT	7	mGAM	6	anaerobic	Enterococcus dispar	2.06			Enterococcus dispar
1115	D4-N-7-47	CD3	BCT	7	mGAM	6	anaerobic	Enterococcus faecalis	2.28			Enterococcus faecalis
1116	D4-N-7-49	CD3	mGAM	7	mGAM	6	anaerobic	Enterococcus faecalis	2.24			Enterococcus faecalis
1117	D4-N-7-50	CD3	mGAM	7	mGAM	6	anaerobic	Paeniclostridium sordellii	1.78			Paeniclostridium sordellii
1118	D4-N-7-51	CD3	mGAM	7	mGAM	6	anaerobic	Clostridium clostridioforme	2.37			Clostridium clostridioforme
1119	D4-N-7-52	CD3	mGAM	7	mGAM	6	anaerobic	Fusobacterium ulcerans	1.8			Fusobacterium ulcerans
1120	D4-N-7-53	CD3	mGAM	7	mGAM	6	anaerobic	Enterococcus faecalis	2.27			Enterococcus faecalis
1121	D4-N-7-54	CD3	mGAM	7	mGAM	6	anaerobic	Ruminococcus gnavus	1.84			Ruminococcus gnavus
1122	D4-N-7-55	CD3	mGAM	7	mGAM	6	anaerobic	Paeniclostridium sordellii	2.08			Paeniclostridium sordellii
1123	D4-N-7-57	CD3	mGAM	7	mGAM	6	anaerobic	Escherichia coli	1.88			Escherichia coli
1124	D4-N-7-58	CD3	mGAM	7	mGAM	6	anaerobic	Lactococcus garvieae	2.15			Lactococcus garvieae
1125	D4-N-7-59	CD3	mGAM	7	mGAM	6	anaerobic	Bacteroides thetaiotaomicron	2.18			Bacteroides thetaiotaomicron
1126	D4-N-7-61	CD3	mGAM	7	mGAM	6	anaerobic	Bacteroides thetaiotaomicron	2.13			Bacteroides thetaiotaomicron
1127	D4-N-7-62	CD3	mGAM	7	mGAM	6	anaerobic	Enterococcus avium	1.91			Enterococcus avium
1128	D4-N-7-63	CD3	mGAM	7	mGAM	6	anaerobic	Lactococcus garvieae	2.01			Lactococcus garvieae
1129	D4-N-7-64	CD3	mGAM	7	mGAM	6	anaerobic	Clostridium ramosum	2.18			Clostridium ramosum
1130	D4-N-7-65	CD3	mGAM	7	mGAM	6	anaerobic	Escherichia coli	2.33			Escherichia coli
1131	D4-N-7-67	CD3	mGAM	7	mGAM	6	anaerobic	Clostridium ramosum	2.1			Clostridium ramosum
1132	D4-N-7-68	CD3	mGAM	7	mGAM	6	anaerobic	Lactococcus garvieae	2.14			Lactococcus garvieae
1133	D4-N-7-69	CD3	mGAM	7	mGAM	6	anaerobic	Lactococcus garvieae	2			Lactococcus garvieae
1134	D4-N-7-70	CD3	mGAM	7	mGAM	6	anaerobic	Bacteroides thetaiotaomicron	1.84			Bacteroides thetaiotaomicron
1135	D4-N-7-71	CD3	mGAM	7	mGAM	6	anaerobic	Veillonella parvula	2.19			Veillonella parvula
1136	D4-N-7-72	CD3	mGAM	7	mGAM	6	anaerobic	Clostridium ramosum	2.12			Clostridium ramosum
1137	D4-N-7-73	CD3	mGAM	7	mGAM	6	anaerobic	Lactococcus garvieae	1.93			Lactococcus garvieae
1138	D4-N-7-74	CD3	mGAM	7	mGAM	6	anaerobic	Enterococcus faecalis	2.27			Enterococcus faecalis
1139	D4-N-7-75	CD3	mGAM	7	mGAM	6	anaerobic	Bacteroides thetaiotaomicron	1.98			Bacteroides thetaiotaomicron
1140	D4-N-7-76	CD3	mGAM	7	mGAM	6	anaerobic	Paeniclostridium sordellii	2			Paeniclostridium sordellii
1141	D4-N-7-77	CD3	mGAM	7	mGAM	6	anaerobic	Clostridium ramosum	2.04			Clostridium ramosum
1142	D4-N-7-79	CD3	mGAM	7	mGAM	6	anaerobic	Bacteroides thetaiotaomicron	1.72			Bacteroides thetaiotaomicron
1143	D4-N-7-82	CD3	mGAM	7	mGAM	6	anaerobic	Escherichia coli	2.33			Escherichia coli
1144	D4-N-7-83	CD3	mGAM	7	mGAM	6	anaerobic	Lactococcus garvieae	2.09			Lactococcus garvieae
1145	D4-N-7-84	CD3	mGAM	7	mGAM	6	anaerobic	Bacteroides thetaiotaomicron	1.79			Bacteroides thetaiotaomicron
1146	D4-N-7-85	CD3	mGAM	7	mGAM	6	anaerobic	Lactococcus garvieae	2.11			Lactococcus garvieae
1147	D4-N-7-86	CD3	mGAM	7	mGAM	6	anaerobic	Bacteroides thetaiotaomicron	1.8			Bacteroides thetaiotaomicron
1148	D4-N-7-87	CD3	mGAM	7	mGAM	6	anaerobic	Clostridium innocuum	2.02			Clostridium innocuum
1149	D4-N-7-88	CD3	mGAM	7	mGAM	6	anaerobic	Veillonella parvula	1.92			Veillonella parvula
1150	D4-N-7-91	CD3	mGAM	7	mGAM	6	anaerobic	Veillonella parvula	1.78			Veillonella parvula
1151	D4-N-7-93	CD3	mGAM	7	mGAM	6	anaerobic	Lactococcus garvieae	1.96			Lactococcus garvieae
1152	D4-N-10-1	CD3	BCT	10	mGAM	6	anaerobic	Clostridium innocuum	2.07			Clostridium innocuum
1153	D4-N-10-2	CD3	BCT	10	mGAM	6	anaerobic	Enterococcus dispar	2.32			Enterococcus dispar
1154	D4-N-10-4	CD3	BCT	10	mGAM	6	anaerobic	Veillonella parvula	1.95			Veillonella parvula
1155	D4-N-10-6	CD3	BCT	10	mGAM	6	anaerobic	Bacteroides thetaiotaomicron	2.06			Bacteroides thetaiotaomicron
1156	D4-N-10-9	CD3	BCT	10	mGAM	6	anaerobic	Enterococcus dispar	2.27			Enterococcus dispar
1157	D4-N-10-11	CD3	BCT	10	mGAM	6	anaerobic	Enterococcus avium	1.89			Enterococcus avium
1158	D4-N-10-12	CD3	BCT	10	mGAM	6	anaerobic	Lactobacillus fermentum	2.09			Lactobacillus fermentum
1159	D4-N-10-13	CD3	BCT	10	mGAM	6	anaerobic	Clostridium innocuum	2.22			Clostridium innocuum
1160	D4-N-10-14	CD3	BCT	10	mGAM	6	anaerobic	Veillonella parvula	2.2			Veillonella parvula
1161	D4-N-10-15	CD3	BCT	10	mGAM	6	anaerobic	Enterococcus faecium	2.33			Enterococcus faecium
1162	D4-N-10-17	CD3	BCT	10	mGAM	6	anaerobic	Enterococcus avium	2.01			Enterococcus avium
1163	D4-N-10-18	CD3	BCT	10	mGAM	6	anaerobic	Veillonella parvula	2.13			Veillonella parvula
1164	D4-N-10-19	CD3	BCT	10	mGAM	6	anaerobic	Clostridium innocuum	2.27			Clostridium innocuum
1165	D4-N-10-20	CD3	BCT	10	mGAM	6	anaerobic	Lactobacillus fermentum	2.28			Lactobacillus fermentum
1166	D4-N-10-21	CD3	BCT	10	mGAM	6	anaerobic	Hungatella hathewayi	2.23			Hungatella hathewayi
1167	D4-N-10-24	CD3	BCT	10	mGAM	6	anaerobic	No Organism Identification Possible	1.67	Veillonella parvula	0.99	Veillonella parvula	PQ222948
1168	D4-N-10-25	CD3	BCT	10	mGAM	6	anaerobic	Lactobacillus fermentum	2.16			Lactobacillus fermentum
1169	D4-N-10-27	CD3	BCT	10	mGAM	6	anaerobic	Clostridium innocuum	2.34			Clostridium innocuum
1170	D4-N-10-28	CD3	BCT	10	mGAM	6	anaerobic	Lactobacillus fermentum	2.05			Lactobacillus fermentum
1171	D4-N-10-29	CD3	BCT	10	mGAM	6	anaerobic	Veillonella parvula	2.07			Veillonella parvula
1172	D4-N-10-30	CD3	BCT	10	mGAM	6	anaerobic	Clostridium innocuum	1.98			Clostridium innocuum
1173	D4-N-10-32	CD3	BCT	10	mGAM	6	anaerobic	Veillonella parvula	2.01			Veillonella parvula
1174	D4-N-10-36	CD3	BCT	10	mGAM	6	anaerobic	Veillonella parvula	1.95			Veillonella parvula
1175	D4-N-10-38	CD3	BCT	10	mGAM	6	anaerobic	Clostridium innocuum	1.93			Clostridium innocuum
1176	D4-N-10-40	CD3	BCT	10	mGAM	6	anaerobic	Clostridium innocuum	2.05			Clostridium innocuum
1177	D4-N-10-41	CD3	BCT	10	mGAM	6	anaerobic	Enterococcus dispar	2.26			Enterococcus dispar
1178	D4-N-10-42	CD3	BCT	10	mGAM	6	anaerobic	Bifidobacterium dentium	1.88			Bifidobacterium dentium
1179	D4-N-10-43	CD3	BCT	10	mGAM	6	anaerobic	Veillonella parvula	2.13			Veillonella parvula
1180	D4-N-10-44	CD3	BCT	10	mGAM	6	anaerobic	Clostridium innocuum	2.15			Clostridium innocuum
1181	D4-N-10-45	CD3	BCT	10	mGAM	6	anaerobic	Veillonella parvula	1.86			Veillonella parvula
1182	D4-N-10-47	CD3	BCT	10	mGAM	6	anaerobic	Hungatella effluvii	2.29			Hungatella effluvii
1183	D4-N-10-48	CD3	BCT	10	mGAM	6	anaerobic	Enterococcus faecalis	2.34			Enterococcus faecalis
1184	D4-N-10-49	CD3	mGAM	10	mGAM	6	anaerobic	Paeniclostridium sordellii	1.87			Paeniclostridium sordellii
1185	D4-N-10-50	CD3	mGAM	10	mGAM	6	anaerobic	Clostridium ramosum	2.35			Clostridium ramosum
1186	D4-N-10-51	CD3	mGAM	10	mGAM	6	anaerobic	Enterococcus avium	1.86			Enterococcus avium
1187	D4-N-10-52	CD3	mGAM	10	mGAM	6	anaerobic	Enterococcus avium	1.99			Enterococcus avium
1188	D4-N-10-53	CD3	mGAM	10	mGAM	6	anaerobic	Clostridium ramosum	2.28			Clostridium ramosum
1189	D4-N-10-54	CD3	mGAM	10	mGAM	6	anaerobic	Veillonella parvula	1.92			Veillonella parvula
1190	D4-N-10-55	CD3	mGAM	10	mGAM	6	anaerobic	Paeniclostridium sordellii	1.94			Paeniclostridium sordellii
1191	D4-N-10-56	CD3	mGAM	10	mGAM	6	anaerobic	Escherichia coli	2.28			Escherichia coli
1192	D4-N-10-58	CD3	mGAM	10	mGAM	6	anaerobic	No Organism Identification Possible	1.52	Clostridium innocuum	0.99	Clostridium innocuum	PQ222952
1193	D4-N-10-59	CD3	mGAM	10	mGAM	6	anaerobic	Hungatella effluvii	2.32			Hungatella effluvii
1194	D4-N-10-60	CD3	mGAM	10	mGAM	6	anaerobic	Peptoniphilus indolicus	2.23			Peptoniphilus indolicus
1195	D4-N-10-62	CD3	mGAM	10	mGAM	6	anaerobic	Sutterella wadsworthensis	2.06			Sutterella wadsworthensis
1196	D4-N-10-64	CD3	mGAM	10	mGAM	6	anaerobic	Enterococcus faecalis	2.18			Enterococcus faecalis
1197	D4-N-10-65	CD3	mGAM	10	mGAM	6	anaerobic	Enterococcus faecium	2.45			Enterococcus faecium
1198	D4-N-10-66	CD3	mGAM	10	mGAM	6	anaerobic	Paeniclostridium sordellii	1.94			Paeniclostridium sordellii
1199	D4-N-10-67	CD3	mGAM	10	mGAM	6	anaerobic	Hungatella effluvii	2.08			Hungatella effluvii
1200	D4-N-10-68	CD3	mGAM	10	mGAM	6	anaerobic	Clostridium difficile	2.1			Clostridium difficile
1201	D4-N-10-69	CD3	mGAM	10	mGAM	6	anaerobic	Hungatella hathewayi	2.22			Hungatella hathewayi
1202	D4-N-10-70	CD3	mGAM	10	mGAM	6	anaerobic	Sutterella wadsworthensis	1.96			Sutterella wadsworthensis
1203	D4-N-10-73	CD3	mGAM	10	mGAM	6	anaerobic	Sutterella wadsworthensis	2.25			Sutterella wadsworthensis
1204	D4-N-10-74	CD3	mGAM	10	mGAM	6	anaerobic	Escherichia coli	2.35			Escherichia coli
1205	D4-N-10-75	CD3	mGAM	10	mGAM	6	anaerobic	Veillonella parvula	2.06			Veillonella parvula
1206	D4-N-10-78	CD3	mGAM	10	mGAM	6	anaerobic	Escherichia coli	2.4			Escherichia coli
1207	D4-N-10-82	CD3	mGAM	10	mGAM	6	anaerobic	Enterococcus faecalis	2.33			Enterococcus faecalis
1208	D4-N-10-83	CD3	mGAM	10	mGAM	6	anaerobic	Hungatella hathewayi	2.18			Hungatella hathewayi
1209	D4-N-10-85	CD3	mGAM	10	mGAM	6	anaerobic	Hungatella effluvii	2.22			Hungatella effluvii
1210	D4-N-10-86	CD3	mGAM	10	mGAM	6	anaerobic	Bifidobacterium dentium	1.92			Bifidobacterium dentium
1211	D4-N-10-87	CD3	mGAM	10	mGAM	6	anaerobic	Escherichia coli	2.42			Escherichia coli
1212	D4-N-10-88	CD3	mGAM	10	mGAM	6	anaerobic	Paeniclostridium sordellii	1.73			Paeniclostridium sordellii
1213	D4-N-10-89	CD3	mGAM	10	mGAM	6	anaerobic	Enterococcus dispar	2.26			Enterococcus dispar
1214	D4-N-10-91	CD3	mGAM	10	mGAM	6	anaerobic	Clostridium ramosum	1.78			Clostridium ramosum
1215	D4-N-10-93	CD3	mGAM	10	mGAM	6	anaerobic	Enterococcus dispar	2.38			Enterococcus dispar
1216	D4-N-15-2	CD3	BCT	15	mGAM	5	anaerobic	Hungatella effluvii	1.92			Hungatella effluvii
1217	D4-N-15-3	CD3	BCT	15	mGAM	5	anaerobic	Enterococcus faecium	2.44			Enterococcus faecium
1218	D4-N-15-4	CD3	BCT	15	mGAM	5	anaerobic	Clostridium innocuum	2.09			Clostridium innocuum
1219	D4-N-15-5	CD3	BCT	15	mGAM	5	anaerobic	Clostridium innocuum	2.2			Clostridium innocuum
1220	D4-N-15-6	CD3	BCT	15	mGAM	5	anaerobic	Enterococcus avium	2			Enterococcus avium
1221	D4-N-15-9	CD3	BCT	15	mGAM	5	anaerobic	Enterococcus dispar	1.82			Enterococcus dispar
1222	D4-N-15-11	CD3	BCT	15	mGAM	5	anaerobic	Enterococcus faecium	2.4			Enterococcus faecium
1223	D4-N-15-12	CD3	BCT	15	mGAM	5	anaerobic	Enterococcus faecium	2.29			Enterococcus faecium
1224	D4-N-15-16	CD3	BCT	15	mGAM	5	anaerobic	Hungatella effluvii	1.84			Hungatella effluvii
1225	D4-N-15-19	CD3	BCT	15	mGAM	5	anaerobic	Enterococcus faecium	2.42			Enterococcus faecium
1226	D4-N-15-20	CD3	BCT	15	mGAM	5	anaerobic	Escherichia coli	2.35			Escherichia coli
1227	D4-N-15-21	CD3	BCT	15	mGAM	5	anaerobic	Escherichia coli	2.36			Escherichia coli
1228	D4-N-15-22	CD3	BCT	15	mGAM	5	anaerobic	Enterococcus faecium	2.45			Enterococcus faecium
1229	D4-N-15-23	CD3	BCT	15	mGAM	5	anaerobic	Enterococcus faecium	2.18			Enterococcus faecium
1230	D4-N-15-24	CD3	BCT	15	mGAM	5	anaerobic	Enterococcus dispar	2.29			Enterococcus dispar
1231	D4-N-15-25	CD3	BCT	15	mGAM	5	anaerobic	Enterococcus faecium	1.81			Enterococcus faecium
1232	D4-N-15-26	CD3	BCT	15	mGAM	5	anaerobic	Enterococcus faecium	2.4			Enterococcus faecium
1233	D4-N-15-28	CD3	BCT	15	mGAM	5	anaerobic	Enterococcus dispar	2.15			Enterococcus dispar
1234	D4-N-15-29	CD3	BCT	15	mGAM	5	anaerobic	Escherichia coli	2.38			Escherichia coli
1235	D4-N-15-30	CD3	BCT	15	mGAM	5	anaerobic	Escherichia coli	2.08			Escherichia coli
1236	D4-N-15-32	CD3	BCT	15	mGAM	5	anaerobic	Enterococcus faecium	2.53			Enterococcus faecium
1237	D4-N-15-34	CD3	BCT	15	mGAM	5	anaerobic	Escherichia coli	2.34			Escherichia coli
1238	D4-N-15-35	CD3	BCT	15	mGAM	5	anaerobic	Escherichia coli	2.37			Escherichia coli
1239	D4-N-15-37	CD3	BCT	15	mGAM	5	anaerobic	Hungatella effluvii	2.05			Hungatella effluvii
1240	D4-N-15-39	CD3	BCT	15	mGAM	5	anaerobic	Enterococcus dispar	2.24			Enterococcus dispar
1241	D4-N-15-40	CD3	BCT	15	mGAM	5	anaerobic	Enterococcus dispar	2.14			Enterococcus dispar
1242	D4-N-15-41	CD3	BCT	15	mGAM	5	anaerobic	Escherichia coli	2.3			Escherichia coli
1243	D4-N-15-42	CD3	BCT	15	mGAM	5	anaerobic	Enterococcus faecium	2.34			Enterococcus faecium
1244	D4-N-15-43	CD3	BCT	15	mGAM	5	anaerobic	Enterococcus faecium	2.48			Enterococcus faecium
1245	D4-N-15-44	CD3	BCT	15	mGAM	5	anaerobic	Enterococcus faecium	2.26			Enterococcus faecium
1246	D4-N-15-45	CD3	BCT	15	mGAM	5	anaerobic	Lactobacillus fermentum	2.2			Lactobacillus fermentum
1247	D4-N-15-46	CD3	BCT	15	mGAM	5	anaerobic	Escherichia coli	2.26			Escherichia coli
1248	D4-N-15-47	CD3	BCT	15	mGAM	5	anaerobic	Clostridium innocuum	2.17			Clostridium innocuum
1249	D4-N-15-48	CD3	BCT	15	mGAM	5	anaerobic	Enterococcus faecium	2.01			Enterococcus faecium
1250	D4-N-15-49	CD3	mGAM	15	mGAM	5	anaerobic	Enterococcus faecalis	2.34			Enterococcus faecalis
1251	D4-N-15-50	CD3	mGAM	15	mGAM	5	anaerobic	Escherichia coli	2.33			Escherichia coli
1252	D4-N-15-51	CD3	mGAM	15	mGAM	5	anaerobic	Enterococcus hirae	2.21			Enterococcus hirae
1253	D4-N-15-52	CD3	mGAM	15	mGAM	5	anaerobic	Enterococcus faecalis	2.39			Enterococcus faecalis
1254	D4-N-15-53	CD3	mGAM	15	mGAM	5	anaerobic	Enterococcus faecalis	2.43			Enterococcus faecalis
1255	D4-N-15-54	CD3	mGAM	15	mGAM	5	anaerobic	Enterococcus faecalis	2.45			Enterococcus faecalis
1256	D4-N-15-56	CD3	mGAM	15	mGAM	5	anaerobic	Paeniclostridium sordellii	1.98			Paeniclostridium sordellii
1257	D4-N-15-57	CD3	mGAM	15	mGAM	5	anaerobic	Escherichia coli	2.3			Escherichia coli
1258	D4-N-15-58	CD3	mGAM	15	mGAM	5	anaerobic	Enterococcus faecalis	2.35			Enterococcus faecalis
1259	D4-N-15-59	CD3	mGAM	15	mGAM	5	anaerobic	Enterococcus faecalis	2.34			Enterococcus faecalis
1260	D4-N-15-60	CD3	mGAM	15	mGAM	5	anaerobic	Enterococcus dispar	2.25			Enterococcus dispar
1261	D4-N-15-61	CD3	mGAM	15	mGAM	5	anaerobic	Enterococcus dispar	2.37			Enterococcus dispar
1262	D4-N-15-62	CD3	mGAM	15	mGAM	5	anaerobic	Paeniclostridium sordellii	2.03			Paeniclostridium sordellii
1263	D4-N-15-63	CD3	mGAM	15	mGAM	5	anaerobic	Enterococcus faecalis	2.45			Enterococcus faecalis
1264	D4-N-15-64	CD3	mGAM	15	mGAM	5	anaerobic	Paeniclostridium sordellii	2.01			Paeniclostridium sordellii
1265	D4-N-15-65	CD3	mGAM	15	mGAM	5	anaerobic	Enterococcus faecalis	2.35			Enterococcus faecalis
1266	D4-N-15-66	CD3	mGAM	15	mGAM	5	anaerobic	Paeniclostridium sordellii	1.94			Paeniclostridium sordellii
1267	D4-N-15-67	CD3	mGAM	15	mGAM	5	anaerobic	Enterococcus faecalis	2.41			Enterococcus faecalis
1268	D4-N-15-68	CD3	mGAM	15	mGAM	5	anaerobic	Enterococcus faecalis	2.31			Enterococcus faecalis
1269	D4-N-15-69	CD3	mGAM	15	mGAM	5	anaerobic	Escherichia coli	2.32			Escherichia coli
1270	D4-N-15-70	CD3	mGAM	15	mGAM	5	anaerobic	Escherichia coli	2.39			Escherichia coli
1271	D4-N-15-71	CD3	mGAM	15	mGAM	5	anaerobic	Paeniclostridium sordellii	1.9			Paeniclostridium sordellii
1272	D4-N-15-72	CD3	mGAM	15	mGAM	5	anaerobic	Enterococcus avium	1.87			Enterococcus avium
1273	D4-N-15-73	CD3	mGAM	15	mGAM	5	anaerobic	Enterococcus faecalis	2.36			Enterococcus faecalis
1274	D4-N-15-74	CD3	mGAM	15	mGAM	5	anaerobic	Escherichia coli	2.19			Escherichia coli
1275	D4-N-15-75	CD3	mGAM	15	mGAM	5	anaerobic	Enterococcus faecalis	2.29			Enterococcus faecalis
1276	D4-N-15-76	CD3	mGAM	15	mGAM	5	anaerobic	No Organism Identification Possible	1.52	Enterococcus avium	0.99	Enterococcus avium	PQ222956
1277	D4-N-15-77	CD3	mGAM	15	mGAM	5	anaerobic	Enterococcus faecalis	2.39			Enterococcus faecalis
1278	D4-N-15-78	CD3	mGAM	15	mGAM	5	anaerobic	Enterococcus avium	2.16			Enterococcus avium
1279	D4-N-15-79	CD3	mGAM	15	mGAM	5	anaerobic	Paeniclostridium sordellii	1.84			Paeniclostridium sordellii
1280	D4-N-15-81	CD3	mGAM	15	mGAM	5	anaerobic	Paeniclostridium sordellii	1.82			Paeniclostridium sordellii
1281	D4-N-15-82	CD3	mGAM	15	mGAM	5	anaerobic	Escherichia coli	2.4			Escherichia coli
1282	D4-N-15-83	CD3	mGAM	15	mGAM	5	anaerobic	Paeniclostridium sordellii	1.88			Paeniclostridium sordellii
1283	D4-N-15-84	CD3	mGAM	15	mGAM	5	anaerobic	Enterococcus hirae	1.82			Enterococcus hirae
1284	D4-N-15-85	CD3	mGAM	15	mGAM	5	anaerobic	Paeniclostridium sordellii	1.7			Paeniclostridium sordellii
1285	D4-N-15-86	CD3	mGAM	15	mGAM	5	anaerobic	Paeniclostridium sordellii	1.97			Paeniclostridium sordellii
1286	D4-N-15-87	CD3	mGAM	15	mGAM	5	anaerobic	Enterococcus faecalis	2.33			Enterococcus faecalis
1287	D4-N-15-88	CD3	mGAM	15	mGAM	5	anaerobic	No Organism Identification Possible	1.69	Paeniclostridium sordellii	0.99	Paeniclostridium sordellii	PQ222960
1288	D4-N-15-89	CD3	mGAM	15	mGAM	5	anaerobic	Enterococcus dispar	2.23			Enterococcus dispar
1289	D4-N-15-90	CD3	mGAM	15	mGAM	5	anaerobic	Paeniclostridium sordellii	1.72			Paeniclostridium sordellii
1290	D4-N-15-91	CD3	mGAM	15	mGAM	5	anaerobic	Escherichia coli	2.34			Escherichia coli
1291	D4-N-15-92	CD3	mGAM	15	mGAM	5	anaerobic	Enterococcus avium	1.95			Enterococcus avium
1292	D4-N-15-93	CD3	mGAM	15	mGAM	5	anaerobic	Escherichia coli	2.33			Escherichia coli
1293	D4-N-15-94	CD3	mGAM	15	mGAM	5	anaerobic	Enterococcus avium	1.89			Enterococcus avium
1294	D4-N-20-1	CD3	BCT	20	mGAM	6	anaerobic	Escherichia coli	1.84			Escherichia coli
1295	D4-N-20-2	CD3	BCT	20	mGAM	6	anaerobic	Escherichia coli	1.89			Escherichia coli
1296	D4-N-20-3	CD3	BCT	20	mGAM	6	anaerobic	Escherichia coli	2.04			Escherichia coli
1297	D4-N-20-4	CD3	BCT	20	mGAM	6	anaerobic	Escherichia coli	2.15			Escherichia coli
1298	D4-N-20-5	CD3	BCT	20	mGAM	6	anaerobic	Escherichia coli	2.35			Escherichia coli
1299	D4-N-20-6	CD3	BCT	20	mGAM	6	anaerobic	Escherichia coli	2.33			Escherichia coli
1300	D4-N-20-7	CD3	BCT	20	mGAM	6	anaerobic	Escherichia coli	2.29			Escherichia coli
1301	D4-N-20-8	CD3	BCT	20	mGAM	6	anaerobic	Escherichia coli	2.15			Escherichia coli
1302	D4-N-20-9	CD3	BCT	20	mGAM	6	anaerobic	Hungatella hathewayi	1.99			Hungatella hathewayi
1303	D4-N-20-10	CD3	BCT	20	mGAM	6	anaerobic	Escherichia coli	2.35			Escherichia coli
1304	D4-N-20-11	CD3	BCT	20	mGAM	6	anaerobic	Escherichia coli	2.38			Escherichia coli
1305	D4-N-20-12	CD3	BCT	20	mGAM	6	anaerobic	Escherichia coli	2.28			Escherichia coli
1306	D4-N-20-13	CD3	BCT	20	mGAM	6	anaerobic	Escherichia coli	2.44			Escherichia coli
1307	D4-N-20-14	CD3	BCT	20	mGAM	6	anaerobic	Escherichia coli	2.36			Escherichia coli
1308	D4-N-20-16	CD3	BCT	20	mGAM	6	anaerobic	Escherichia coli	2.36			Escherichia coli
1309	D4-N-20-17	CD3	BCT	20	mGAM	6	anaerobic	Escherichia coli	2.03			Escherichia coli
1310	D4-N-20-18	CD3	BCT	20	mGAM	6	anaerobic	Escherichia coli	2.32			Escherichia coli
1311	D4-N-20-19	CD3	BCT	20	mGAM	6	anaerobic	Escherichia coli	2.41			Escherichia coli
1312	D4-N-20-20	CD3	BCT	20	mGAM	6	anaerobic	Escherichia coli	2.42			Escherichia coli
1313	D4-N-20-21	CD3	BCT	20	mGAM	6	anaerobic	Escherichia coli	2.43			Escherichia coli
1314	D4-N-20-22	CD3	BCT	20	mGAM	6	anaerobic	Escherichia coli	2.36			Escherichia coli
1315	D4-N-20-23	CD3	BCT	20	mGAM	6	anaerobic	Enterococcus faecium	2.37			Enterococcus faecium
1316	D4-N-20-24	CD3	BCT	20	mGAM	6	anaerobic	Escherichia coli	2.23			Escherichia coli
1317	D4-N-20-25	CD3	mGAM	20	mGAM	6	anaerobic	Paeniclostridium sordellii	2.09			Paeniclostridium sordellii
1318	D4-N-20-26	CD3	mGAM	20	mGAM	6	anaerobic	Escherichia coli	2.33			Escherichia coli
1319	D4-N-20-27	CD3	mGAM	20	mGAM	6	anaerobic	Paeniclostridium sordellii	2.03			Paeniclostridium sordellii
1320	D4-N-20-28	CD3	mGAM	20	mGAM	6	anaerobic	Paeniclostridium sordellii	1.88			Paeniclostridium sordellii
1321	D4-N-20-29	CD3	mGAM	20	mGAM	6	anaerobic	Escherichia coli	2.38			Escherichia coli
1322	D4-N-20-30	CD3	mGAM	20	mGAM	6	anaerobic	Paeniclostridium sordellii	2			Paeniclostridium sordellii
1323	D4-N-20-31	CD3	mGAM	20	mGAM	6	anaerobic	Paeniclostridium sordellii	2.02			Paeniclostridium sordellii
1324	D4-N-20-32	CD3	mGAM	20	mGAM	6	anaerobic	Escherichia coli	2.29			Escherichia coli
1325	D4-N-20-33	CD3	mGAM	20	mGAM	6	anaerobic	Escherichia coli	2.12			Escherichia coli
1326	D4-N-20-34	CD3	mGAM	20	mGAM	6	anaerobic	Paeniclostridium sordellii	2.11			Paeniclostridium sordellii
1327	D4-N-20-35	CD3	mGAM	20	mGAM	6	anaerobic	Escherichia coli	2.39			Escherichia coli
1328	D4-N-20-36	CD3	mGAM	20	mGAM	6	anaerobic	Vagococcus fluvialis	2.23			Vagococcus fluvialis
1329	D4-N-20-37	CD3	mGAM	20	mGAM	6	anaerobic	Escherichia coli	2.37			Escherichia coli
1330	D4-N-20-38	CD3	mGAM	20	mGAM	6	anaerobic	Escherichia coli	2.38			Escherichia coli
1331	D4-N-20-39	CD3	mGAM	20	mGAM	6	anaerobic	Escherichia coli	2.42			Escherichia coli
1332	D4-N-20-40	CD3	mGAM	20	mGAM	6	anaerobic	Escherichia coli	2.33			Escherichia coli
1333	D4-N-20-41	CD3	mGAM	20	mGAM	6	anaerobic	Escherichia coli	2.36			Escherichia coli
1334	D4-N-20-42	CD3	mGAM	20	mGAM	6	anaerobic	Enterococcus dispar	2.13			Enterococcus dispar
1335	D4-N-20-43	CD3	mGAM	20	mGAM	6	anaerobic	Escherichia coli	2.34			Escherichia coli
1336	D4-N-20-44	CD3	mGAM	20	mGAM	6	anaerobic	Escherichia coli	2.32			Escherichia coli
1337	D4-N-20-45	CD3	mGAM	20	mGAM	6	anaerobic	Escherichia coli	2.32			Escherichia coli
1338	D4-N-20-46	CD3	mGAM	20	mGAM	6	anaerobic	Escherichia coli	2.34			Escherichia coli
1339	D4-N-20-47	CD3	mGAM	20	mGAM	6	anaerobic	Paeniclostridium sordellii	2.06			Paeniclostridium sordellii
1340	D4-N-20-48	CD3	mGAM	20	mGAM	6	anaerobic	Escherichia coli	2.38			Escherichia coli
1341	D4-N-29-1	CD3	BCT	29	mGAM	6	anaerobic	Bacteroides thetaiotaomicron	2.14			Bacteroides thetaiotaomicron
1342	D4-N-29-2	CD3	BCT	29	mGAM	6	anaerobic	Bacteroides thetaiotaomicron	2.08			Bacteroides thetaiotaomicron
1343	D4-N-29-3	CD3	BCT	29	mGAM	6	anaerobic	Escherichia coli	2.27			Escherichia coli
1344	D4-N-29-4	CD3	BCT	29	mGAM	6	anaerobic	Fusobacterium ulcerans	2.08			Fusobacterium ulcerans
1345	D4-N-29-5	CD3	BCT	29	mGAM	6	anaerobic	Escherichia coli	2.31			Escherichia coli
1346	D4-N-29-6	CD3	BCT	29	mGAM	6	anaerobic	Escherichia coli	2.35			Escherichia coli
1347	D4-N-29-7	CD3	BCT	29	mGAM	6	anaerobic	Bacteroides thetaiotaomicron	1.94			Bacteroides thetaiotaomicron
1348	D4-N-29-8	CD3	BCT	29	mGAM	6	anaerobic	Escherichia coli	2.32			Escherichia coli
1349	D4-N-29-9	CD3	BCT	29	mGAM	6	anaerobic	Escherichia coli	2.31			Escherichia coli
1350	D4-N-29-10	CD3	BCT	29	mGAM	6	anaerobic	Escherichia coli	2.39			Escherichia coli
1351	D4-N-29-11	CD3	BCT	29	mGAM	6	anaerobic	Escherichia coli	2.05			Escherichia coli
1352	D4-N-29-12	CD3	BCT	29	mGAM	6	anaerobic	Escherichia coli	2.35			Escherichia coli
1353	D4-N-29-14	CD3	BCT	29	mGAM	6	anaerobic	Bacteroides thetaiotaomicron	2.16			Bacteroides thetaiotaomicron
1354	D4-N-29-15	CD3	BCT	29	mGAM	6	anaerobic	Bacteroides thetaiotaomicron	2.15			Bacteroides thetaiotaomicron
1355	D4-N-29-16	CD3	BCT	29	mGAM	6	anaerobic	Escherichia coli	2.31			Escherichia coli
1356	D4-N-29-17	CD3	BCT	29	mGAM	6	anaerobic	Bacteroides thetaiotaomicron	2.21			Bacteroides thetaiotaomicron
1357	D4-N-29-18	CD3	BCT	29	mGAM	6	anaerobic	Escherichia coli	2.32			Escherichia coli
1358	D4-N-29-19	CD3	BCT	29	mGAM	6	anaerobic	Escherichia coli	2.31			Escherichia coli
1359	D4-N-29-20	CD3	BCT	29	mGAM	6	anaerobic	Escherichia coli	2.29			Escherichia coli
1360	D4-N-29-21	CD3	BCT	29	mGAM	6	anaerobic	Enterococcus dispar	2.23			Enterococcus dispar
1361	D4-N-29-22	CD3	BCT	29	mGAM	6	anaerobic	Escherichia coli	2.33			Escherichia coli
1362	D4-N-29-23	CD3	BCT	29	mGAM	6	anaerobic	Escherichia coli	1.9			Escherichia coli
1363	D4-N-29-24	CD3	BCT	29	mGAM	6	anaerobic	Escherichia coli	2.34			Escherichia coli
1364	D4-N-29-25	CD3	BCT	29	mGAM	5	anaerobic	Escherichia coli	2.33			Escherichia coli
1365	D4-N-29-27	CD3	BCT	29	mGAM	5	anaerobic	Escherichia coli	2.36			Escherichia coli
1366	D4-N-29-28	CD3	BCT	29	mGAM	5	anaerobic	Enterococcus faecium	2.41			Enterococcus faecium
1367	D4-N-29-29	CD3	BCT	29	mGAM	5	anaerobic	Fusobacterium ulcerans	2.09			Fusobacterium ulcerans
1368	D4-N-29-30	CD3	BCT	29	mGAM	5	anaerobic	Escherichia coli	2.27			Escherichia coli
1369	D4-N-29-31	CD3	BCT	29	mGAM	5	anaerobic	Escherichia coli	2.29			Escherichia coli
1370	D4-N-29-33	CD3	BCT	29	mGAM	5	anaerobic	Escherichia coli	2.21			Escherichia coli
1371	D4-N-29-34	CD3	BCT	29	mGAM	5	anaerobic	Escherichia coli	2.08			Escherichia coli
1372	D4-N-29-35	CD3	BCT	29	mGAM	5	anaerobic	Bacteroides thetaiotaomicron	1.96			Bacteroides thetaiotaomicron
1373	D4-N-29-36	CD3	BCT	29	mGAM	5	anaerobic	Enterococcus gallinarum	2.25			Enterococcus gallinarum
1374	D4-N-29-37	CD3	BCT	29	mGAM	5	anaerobic	Escherichia coli	2.15			Escherichia coli
1375	D4-N-29-38	CD3	BCT	29	mGAM	5	anaerobic	Escherichia coli	2.26			Escherichia coli
1376	D4-N-29-39	CD3	BCT	29	mGAM	5	anaerobic	Escherichia coli	2.28			Escherichia coli
1377	D4-N-29-40	CD3	BCT	29	mGAM	5	anaerobic	Escherichia coli	1.98			Escherichia coli
1378	D4-N-29-45	CD3	BCT	29	mGAM	6	anaerobic	Peptoniphilus indolicus	2.06			Peptoniphilus indolicus
1379	D4-N-29-46	CD3	BCT	29	mGAM	6	anaerobic	Peptoniphilus grossensis	2.06			Peptoniphilus grossensis
1380	D4-N-29-47	CD3	BCT	29	mGAM	6	anaerobic	Peptoniphilus harei	2.18			Peptoniphilus harei
1381	D4-N-29-49	CD3	mGAM	29	mGAM	6	anaerobic	Fusobacterium ulcerans	1.78			Fusobacterium ulcerans
1382	D4-N-29-51	CD3	mGAM	29	mGAM	6	anaerobic	Escherichia coli	2.11			Escherichia coli
1383	D4-N-29-52	CD3	mGAM	29	mGAM	6	anaerobic	Peptoniphilus indolicus	2.1			Peptoniphilus indolicus
1384	D4-N-29-53	CD3	mGAM	29	mGAM	6	anaerobic	Vagococcus fluvialis	1.89			Vagococcus fluvialis
1385	D4-N-29-54	CD3	mGAM	29	mGAM	6	anaerobic	Fusobacterium ulcerans	2.04			Fusobacterium ulcerans
1386	D4-N-29-55	CD3	mGAM	29	mGAM	6	anaerobic	Peptoniphilus indolicus	2.22			Peptoniphilus indolicus
1387	D4-N-29-56	CD3	mGAM	29	mGAM	6	anaerobic	Paeniclostridium sordellii	1.77			Paeniclostridium sordellii
1388	D4-N-29-57	CD3	mGAM	29	mGAM	6	anaerobic	Peptoniphilus indolicus	2.31			Peptoniphilus indolicus
1389	D4-N-29-58	CD3	mGAM	29	mGAM	6	anaerobic	Vagococcus fluvialis	2.08			Vagococcus fluvialis
1390	D4-N-29-59	CD3	mGAM	29	mGAM	6	anaerobic	Peptoniphilus grossensis	2.04			Peptoniphilus grossensis
1391	D4-N-29-60	CD3	mGAM	29	mGAM	6	anaerobic	Escherichia coli	2.28			Escherichia coli
1392	D4-N-29-62	CD3	mGAM	29	mGAM	6	anaerobic	Paeniclostridium sordellii	1.73			Paeniclostridium sordellii
1393	D4-N-29-63	CD3	mGAM	29	mGAM	6	anaerobic	Peptoniphilus indolicus	2.38			Peptoniphilus indolicus
1394	D4-N-29-66	CD3	mGAM	29	mGAM	6	anaerobic	Peptoniphilus indolicus	2.2			Peptoniphilus indolicus
1395	D4-N-29-68	CD3	mGAM	29	mGAM	6	anaerobic	Peptoniphilus indolicus	1.88			Peptoniphilus indolicus
1396	D4-N-29-69	CD3	mGAM	29	mGAM	6	anaerobic	Escherichia coli	2.32			Escherichia coli
1397	D4-N-29-70	CD3	mGAM	29	mGAM	6	anaerobic	Vagococcus fluvialis	1.97			Vagococcus fluvialis
1398	D4-N-29-71	CD3	mGAM	29	mGAM	6	anaerobic	Peptoniphilus grossensis	1.91			Peptoniphilus grossensis
1399	D4-N-29-72	CD3	mGAM	29	mGAM	6	anaerobic	Peptoniphilus indolicus	2.27			Peptoniphilus indolicus
1400	D4-N-29-74	CD3	mGAM	29	mGAM	5	anaerobic	Vagococcus fluvialis	2.06			Vagococcus fluvialis
1401	D4-N-29-76	CD3	mGAM	29	mGAM	5	anaerobic	Peptoniphilus grossensis	1.98			Peptoniphilus grossensis
1402	D4-N-29-77	CD3	mGAM	29	mGAM	5	anaerobic	Peptoniphilus indolicus	2.04			Peptoniphilus indolicus
1403	D4-N-29-81	CD3	mGAM	29	mGAM	5	anaerobic	Escherichia coli	2.26			Escherichia coli
1404	D4-N-29-82	CD3	mGAM	29	mGAM	5	anaerobic	Vagococcus fluvialis	2.09			Vagococcus fluvialis
1405	D4-N-29-83	CD3	mGAM	29	mGAM	5	anaerobic	Vagococcus fluvialis	2.21			Vagococcus fluvialis
1406	D4-N-29-86	CD3	mGAM	29	mGAM	5	anaerobic	Vagococcus fluvialis	1.97			Vagococcus fluvialis
1407	D4-N-29-90	CD3	mGAM	29	mGAM	5	anaerobic	Paeniclostridium sordellii	1.84			Paeniclostridium sordellii
1408	D4-N-29-92	CD3	mGAM	29	mGAM	5	anaerobic	Peptoniphilus grossensis	2.07			Peptoniphilus grossensis
1409	D4-N-29-94	CD3	mGAM	29	mGAM	5	anaerobic	Peptoniphilus indolicus	2.17			Peptoniphilus indolicus
1410	D5-N-0-1	CD4	None	0	mGAM	5	anaerobic	Morganella morganii	2.34			Morganella morganii
1411	D5-N-0-2	CD4	None	0	mGAM	5	anaerobic	No Organism Identification Possible	1.55	Bifidobacterium longum	0.99	Bifidobacterium longum	PQ223149
1412	D5-N-0-3	CD4	None	0	mGAM	5	anaerobic	Clostridium ramosum	2.24	Clostridium ramosum	0.9993	Clostridium ramosum	PQ223151				√
1413	D5-N-0-4	CD4	None	0	mGAM	5	anaerobic	Clostridium ramosum	2.29			Clostridium ramosum
1414	D5-N-0-5	CD4	None	0	mGAM	5	anaerobic	Clostridium innocuum	2.23			Clostridium innocuum
1415	D5-N-0-7	CD4	None	0	mGAM	5	anaerobic	Clostridium innocuum	2.35			Clostridium innocuum
1416	D5-N-0-8	CD4	None	0	mGAM	5	anaerobic	Enterococcus faecalis	2.25			Enterococcus faecalis
1417	D5-N-0-9	CD4	None	0	mGAM	5	anaerobic	Enterococcus faecium	2.44			Enterococcus faecium
1418	D5-N-0-11	CD4	None	0	mGAM	5	anaerobic	Clostridium ramosum	2.28			Clostridium ramosum
1419	D5-N-0-12	CD4	None	0	mGAM	5	anaerobic	Clostridium ramosum	2.3			Clostridium ramosum
1420	D5-N-0-13	CD4	None	0	mGAM	5	anaerobic	Clostridium innocuum	2.18			Clostridium innocuum
1421	D5-N-0-14	CD4	None	0	mGAM	5	anaerobic	Clostridium ramosum	2.08			Clostridium ramosum
1422	D5-N-0-15	CD4	None	0	mGAM	5	anaerobic	No Organism Identification Possible	1.46	Coprobacillus cateniformis	0.99	Coprobacillus cateniformis	PQ223142
1423	D5-N-0-16	CD4	None	0	mGAM	5	anaerobic	Clostridium innocuum	2.2			Clostridium innocuum
1424	D5-N-0-17	CD4	None	0	mGAM	5	anaerobic	Bifidobacterium longum	2.05			Bifidobacterium longum
1425	D5-N-0-18	CD4	None	0	mGAM	5	anaerobic	Clostridium ramosum	2.15			Clostridium ramosum
1426	D5-N-0-19	CD4	None	0	mGAM	5	anaerobic	Clostridium ramosum	2.16			Clostridium ramosum
1427	D5-N-0-20	CD4	None	0	mGAM	5	anaerobic	Clostridium ramosum	2.22			Clostridium ramosum
1428	D5-N-0-21	CD4	None	0	mGAM	5	anaerobic	Clostridium ramosum	2.16			Clostridium ramosum
1429	D5-N-0-23	CD4	None	0	mGAM	5	anaerobic	Clostridium ramosum	2.24			Clostridium ramosum
1430	D5-N-0-26	CD4	None	0	mGAM	5	anaerobic	Bifidobacterium longum	2.14			Bifidobacterium longum
1431	D5-N-0-27	CD4	None	0	mGAM	5	anaerobic	Clostridium ramosum	2.34			Clostridium ramosum
1432	D5-N-0-28	CD4	None	0	mGAM	5	anaerobic	Clostridium innocuum	2.15			Clostridium innocuum
1433	D5-N-0-29	CD4	None	0	mGAM	5	anaerobic	Escherichia coli	2.4			Escherichia coli
1434	D5-N-0-30	CD4	None	0	mGAM	5	anaerobic	Enterococcus faecalis	2.47			Enterococcus faecalis
1435	D5-N-0-31	CD4	None	0	mGAM	5	anaerobic	Clostridium innocuum	2.18			Clostridium innocuum
1436	D5-N-0-32	CD4	None	0	mGAM	5	anaerobic	Clostridium ramosum	2.09			Clostridium ramosum
1437	D5-N-0-33	CD4	None	0	mGAM	5	anaerobic	Clostridium innocuum	1.94			Clostridium innocuum
1438	D5-N-0-35	CD4	None	0	mGAM	5	anaerobic	Clostridium innocuum	2.07			Clostridium innocuum
1439	D5-N-0-36	CD4	None	0	mGAM	5	anaerobic	Clostridium ramosum	2.32			Clostridium ramosum
1440	D5-N-0-37	CD4	None	0	mGAM	5	anaerobic	Clostridium innocuum	2.15			Clostridium innocuum
1441	D5-N-0-39	CD4	None	0	mGAM	5	anaerobic	Clostridium ramosum	2.27			Clostridium ramosum
1442	D5-N-0-41	CD4	None	0	mGAM	5	anaerobic	Enterococcus faecium	2.27			Enterococcus faecium
1443	D5-N-0-42	CD4	None	0	mGAM	5	anaerobic	Clostridium ramosum	2.16			Clostridium ramosum
1444	D5-N-0-44	CD4	None	0	mGAM	5	anaerobic	Morganella morganii	2.29			Morganella morganii
1445	D5-N-0-45	CD4	None	0	mGAM	5	anaerobic	Clostridium ramosum	2.31			Clostridium ramosum
1446	D5-N-0-47	CD4	None	0	mGAM	5	anaerobic	Clostridium innocuum	1.97			Clostridium innocuum
1447	D5-N-0-49	CD4	None	0	mGAM	5	anaerobic	Clostridium innocuum	2.26			Clostridium innocuum
1448	D5-N-0-50	CD4	None	0	mGAM	5	anaerobic	Clostridium ramosum	2.17			Clostridium ramosum
1449	D5-N-0-51	CD4	None	0	mGAM	5	anaerobic	Hungatella effluvii	2.33			Hungatella effluvii
1450	D5-N-0-52	CD4	None	0	mGAM	5	anaerobic	Clostridium ramosum	2.2			Clostridium ramosum
1451	D5-N-0-53	CD4	None	0	mGAM	5	anaerobic	Clostridium ramosum	2.25			Clostridium ramosum
1452	D5-N-0-54	CD4	None	0	mGAM	5	anaerobic	Clostridium innocuum	1.86			Clostridium innocuum
1453	D5-N-0-55	CD4	None	0	mGAM	5	anaerobic	Clostridium innocuum	2.22			Clostridium innocuum
1454	D5-N-0-57	CD4	None	0	mGAM	5	anaerobic	Clostridium ramosum	2.32			Clostridium ramosum
1455	D5-N-0-58	CD4	None	0	mGAM	5	anaerobic	Clostridium ramosum	2.3			Clostridium ramosum
1456	D5-N-0-59	CD4	None	0	mGAM	5	anaerobic	Morganella morganii	2.35			Morganella morganii
1457	D5-N-0-60	CD4	None	0	mGAM	5	anaerobic	Morganella morganii	2.33			Morganella morganii
1458	D5-N-0-61	CD4	None	0	mGAM	5	anaerobic	Clostridium ramosum	2.24			Clostridium ramosum
1459	D5-N-0-62	CD4	None	0	mGAM	5	anaerobic	Clostridium innocuum	2.28			Clostridium innocuum
1460	D5-N-0-63	CD4	None	0	mGAM	5	anaerobic	Enterococcus faecalis	2.47			Enterococcus faecalis
1461	D5-N-0-65	CD4	None	0	mGAM	5	anaerobic	Clostridium innocuum	2.09			Clostridium innocuum
1462	D5-N-0-67	CD4	None	0	mGAM	5	anaerobic	Clostridium ramosum	2.16			Clostridium ramosum
1463	D5-N-0-68	CD4	None	0	mGAM	5	anaerobic	Bifidobacterium longum	2.19			Bifidobacterium longum
1464	D5-N-0-69	CD4	None	0	mGAM	5	anaerobic	No Organism Identification Possible	1.56	Coprobacillus cateniformis	0.99	Coprobacillus cateniformis	PQ223143
1465	D5-N-0-70	CD4	None	0	mGAM	5	anaerobic	Clostridium ramosum	2.22			Clostridium ramosum
1466	D5-N-0-71	CD4	None	0	mGAM	5	anaerobic	Hungatella effluvii	2.3			Hungatella effluvii
1467	D5-N-0-74	CD4	None	0	mGAM	5	anaerobic	Clostridium ramosum	2.25			Clostridium ramosum
1468	D5-N-0-75	CD4	None	0	mGAM	5	anaerobic	Bifidobacterium longum	1.86			Bifidobacterium longum
1469	D5-N-0-76	CD4	None	0	mGAM	5	anaerobic	Coprobacillus cateniformis	2.05			Coprobacillus cateniformis
1470	D5-N-0-77	CD4	None	0	mGAM	5	anaerobic	Clostridium ramosum	2.29			Clostridium ramosum
1471	D5-N-0-78	CD4	None	0	mGAM	5	anaerobic	Escherichia coli	2.37			Escherichia coli
1472	D5-N-0-79	CD4	None	0	mGAM	5	anaerobic	Hungatella effluvii	2.35			Hungatella effluvii
1473	D5-N-0-80	CD4	None	0	mGAM	5	anaerobic	Bifidobacterium longum	1.91			Bifidobacterium longum
1474	D5-N-0-81	CD4	None	0	mGAM	5	anaerobic	Clostridium innocuum	2.08			Clostridium innocuum
1475	D5-N-0-82	CD4	None	0	mGAM	5	anaerobic	Clostridium ramosum	2.3			Clostridium ramosum
1476	D5-N-0-84	CD4	None	0	mGAM	5	anaerobic	Clostridium innocuum	2.33			Clostridium innocuum
1477	D5-N-0-85	CD4	None	0	mGAM	5	anaerobic	Clostridium ramosum	2.38			Clostridium ramosum
1478	D5-N-0-86	CD4	None	0	mGAM	5	anaerobic	Clostridium ramosum	2.33			Clostridium ramosum
1479	D5-N-0-87	CD4	None	0	mGAM	5	anaerobic	Clostridium ramosum	2.19			Clostridium ramosum
1480	D5-N-0-88	CD4	None	0	mGAM	5	anaerobic	Clostridium ramosum	2.11			Clostridium ramosum
1481	D5-N-0-89	CD4	None	0	mGAM	5	anaerobic	Clostridium ramosum	1.71			Clostridium ramosum
1482	D5-N-3-2	CD4	BCT	3	mGAM	7	anaerobic	Enterococcus faecalis	2.35			Enterococcus faecalis
1483	D5-N-3-3	CD4	BCT	3	mGAM	7	anaerobic	Bifidobacterium longum	1.77			Bifidobacterium longum
1484	D5-N-3-6	CD4	BCT	3	mGAM	7	anaerobic	Enterococcus faecium	2.04			Enterococcus faecium
1485	D5-N-3-8	CD4	BCT	3	mGAM	7	anaerobic	Enterococcus dispar	2.03			Enterococcus dispar
1486	D5-N-3-10	CD4	BCT	3	mGAM	7	anaerobic	Enterococcus avium	1.96			Enterococcus avium
1487	D5-N-3-11	CD4	BCT	3	mGAM	7	anaerobic	Enterococcus faecium	2.36			Enterococcus faecium
1488	D5-N-3-14	CD4	BCT	3	mGAM	7	anaerobic	Enterococcus faecalis	2.39			Enterococcus faecalis
1489	D5-N-3-15	CD4	BCT	3	mGAM	7	anaerobic	Enterococcus faecalis	2.34			Enterococcus faecalis
1490	D5-N-3-16	CD4	BCT	3	mGAM	7	anaerobic	Bifidobacterium longum	1.87			Bifidobacterium longum
1491	D5-N-3-17	CD4	BCT	3	mGAM	7	anaerobic	Enterococcus faecium	2.54			Enterococcus faecium
1492	D5-N-3-18	CD4	BCT	3	mGAM	7	anaerobic	Enterococcus dispar	2.24			Enterococcus dispar
1493	D5-N-3-19	CD4	BCT	3	mGAM	7	anaerobic	Enterococcus faecalis	2.38			Enterococcus faecalis
1494	D5-N-3-20	CD4	BCT	3	mGAM	7	anaerobic	Enterococcus faecium	2.49			Enterococcus faecium
1495	D5-N-3-21	CD4	BCT	3	mGAM	7	anaerobic	Enterococcus faecalis	2.41			Enterococcus faecalis
1496	D5-N-3-22	CD4	BCT	3	mGAM	7	anaerobic	Bifidobacterium longum	2.05			Bifidobacterium longum
1497	D5-N-3-24	CD4	BCT	3	mGAM	7	anaerobic	Enterococcus faecium	2.49			Enterococcus faecium
1498	D5-N-3-25	CD4	BCT	3	mGAM	7	anaerobic	Enterococcus faecalis	2.24			Enterococcus faecalis
1499	D5-N-3-26	CD4	BCT	3	mGAM	7	anaerobic	Enterococcus faecium	2.48			Enterococcus faecium
1500	D5-N-3-27	CD4	BCT	3	mGAM	7	anaerobic	Enterococcus faecalis	2.46			Enterococcus faecalis
1501	D5-N-3-30	CD4	BCT	3	mGAM	7	anaerobic	Enterococcus faecalis	2.38			Enterococcus faecalis
1502	D5-N-3-31	CD4	BCT	3	mGAM	7	anaerobic	Enterococcus faecium	2.54			Enterococcus faecium
1503	D5-N-3-33	CD4	BCT	3	mGAM	7	anaerobic	Enterococcus faecalis	2.38			Enterococcus faecalis
1504	D5-N-3-34	CD4	BCT	3	mGAM	7	anaerobic	Bifidobacterium longum	2			Bifidobacterium longum
1505	D5-N-3-35	CD4	BCT	3	mGAM	7	anaerobic	Enterococcus faecium	2.5			Enterococcus faecium
1506	D5-N-3-36	CD4	BCT	3	mGAM	7	anaerobic	Enterococcus faecalis	2.36			Enterococcus faecalis
1507	D5-N-3-37	CD4	BCT	3	mGAM	7	anaerobic	Enterococcus faecium	2.55			Enterococcus faecium
1508	D5-N-3-38	CD4	BCT	3	mGAM	7	anaerobic	Enterococcus faecalis	2.4			Enterococcus faecalis
1509	D5-N-3-40	CD4	BCT	3	mGAM	7	anaerobic	Enterococcus faecalis	2.34			Enterococcus faecalis
1510	D5-N-3-41	CD4	BCT	3	mGAM	7	anaerobic	Enterococcus faecium	2.46			Enterococcus faecium
1511	D5-N-3-42	CD4	BCT	3	mGAM	7	anaerobic	Enterococcus faecalis	2.22			Enterococcus faecalis
1512	D5-N-3-43	CD4	BCT	3	mGAM	7	anaerobic	Enterococcus faecalis	2.36			Enterococcus faecalis
1513	D5-N-3-44	CD4	BCT	3	mGAM	7	anaerobic	Enterococcus faecium	2.51			Enterococcus faecium
1514	D5-N-3-45	CD4	BCT	3	mGAM	7	anaerobic	Bifidobacterium longum	2.13			Bifidobacterium longum
1515	D5-N-3-46	CD4	BCT	3	mGAM	7	anaerobic	Enterococcus faecalis	2.39			Enterococcus faecalis
1516	D5-N-3-47	CD4	BCT	3	mGAM	7	anaerobic	Enterococcus faecalis	2.39			Enterococcus faecalis
1517	D5-N-3-49	CD4	mGAM	3	mGAM	7	anaerobic	Enterococcus faecalis	2.29			Enterococcus faecalis
1518	D5-N-3-50	CD4	mGAM	3	mGAM	7	anaerobic	Enterococcus faecium	2.55			Enterococcus faecium
1519	D5-N-3-51	CD4	mGAM	3	mGAM	7	anaerobic	Enterococcus faecalis	2.32			Enterococcus faecalis
1520	D5-N-3-52	CD4	mGAM	3	mGAM	7	anaerobic	Escherichia coli	2.31			Escherichia coli
1521	D5-N-3-53	CD4	mGAM	3	mGAM	7	anaerobic	Enterococcus faecium	2.58			Enterococcus faecium
1522	D5-N-3-54	CD4	mGAM	3	mGAM	7	anaerobic	Enterococcus avium	2.26			Enterococcus avium
1523	D5-N-3-55	CD4	mGAM	3	mGAM	7	anaerobic	Enterococcus faecium	2.5			Enterococcus faecium
1524	D5-N-3-56	CD4	mGAM	3	mGAM	7	anaerobic	Clostridium ramosum	2.02			Clostridium ramosum
1525	D5-N-3-57	CD4	mGAM	3	mGAM	7	anaerobic	Enterococcus faecalis	2.42			Enterococcus faecalis
1526	D5-N-3-58	CD4	mGAM	3	mGAM	7	anaerobic	Escherichia coli	2.36			Escherichia coli
1527	D5-N-3-59	CD4	mGAM	3	mGAM	7	anaerobic	Escherichia coli	2.25			Escherichia coli
1528	D5-N-3-60	CD4	mGAM	3	mGAM	7	anaerobic	Enterococcus faecium	2.52			Enterococcus faecium
1529	D5-N-3-61	CD4	mGAM	3	mGAM	7	anaerobic	Enterococcus gallinarum	2.24			Enterococcus gallinarum
1530	D5-N-3-62	CD4	mGAM	3	mGAM	7	anaerobic	Enterococcus faecium	2.52			Enterococcus faecium
1531	D5-N-3-63	CD4	mGAM	3	mGAM	7	anaerobic	Enterococcus faecalis	2.32			Enterococcus faecalis
1532	D5-N-3-64	CD4	mGAM	3	mGAM	7	anaerobic	Enterococcus faecium	2.41			Enterococcus faecium
1533	D5-N-3-65	CD4	mGAM	3	mGAM	7	anaerobic	No Organism Identification Possible	1.61	Paraclostridium bifermentans	1	Paraclostridium bifermentans	PQ223144
1534	D5-N-3-66	CD4	mGAM	3	mGAM	7	anaerobic	Escherichia coli	2.24			Escherichia coli
1535	D5-N-3-67	CD4	mGAM	3	mGAM	7	anaerobic	Enterococcus faecalis	2.34			Enterococcus faecalis
1536	D5-N-3-68	CD4	mGAM	3	mGAM	7	anaerobic	Enterococcus faecalis	2.15			Enterococcus faecalis
1537	D5-N-3-69	CD4	mGAM	3	mGAM	7	anaerobic	Enterococcus faecium	2.41			Enterococcus faecium
1538	D5-N-3-70	CD4	mGAM	3	mGAM	7	anaerobic	Enterococcus faecalis	2.43			Enterococcus faecalis
1539	D5-N-3-71	CD4	mGAM	3	mGAM	7	anaerobic	Escherichia coli	2.16			Escherichia coli
1540	D5-N-3-73	CD4	mGAM	3	mGAM	7	anaerobic	Enterococcus faecium	2.45			Enterococcus faecium
1541	D5-N-3-74	CD4	mGAM	3	mGAM	7	anaerobic	Enterococcus faecium	2.42			Enterococcus faecium
1542	D5-N-3-75	CD4	mGAM	3	mGAM	7	anaerobic	Enterococcus gallinarum	2.33			Enterococcus gallinarum
1543	D5-N-3-77	CD4	mGAM	3	mGAM	7	anaerobic	Enterococcus faecium	2.21			Enterococcus faecium
1544	D5-N-3-78	CD4	mGAM	3	mGAM	7	anaerobic	Enterococcus faecalis	2.33			Enterococcus faecalis
1545	D5-N-3-79	CD4	mGAM	3	mGAM	7	anaerobic	Enterococcus faecalis	1.96			Enterococcus faecalis
1546	D5-N-3-80	CD4	mGAM	3	mGAM	7	anaerobic	Enterococcus gallinarum	2.17			Enterococcus gallinarum
1547	D5-N-3-81	CD4	mGAM	3	mGAM	7	anaerobic	Enterococcus faecalis	2.36			Enterococcus faecalis
1548	D5-N-3-82	CD4	mGAM	3	mGAM	7	anaerobic	Escherichia coli	2.22			Escherichia coli
1549	D5-N-3-83	CD4	mGAM	3	mGAM	7	anaerobic	Escherichia coli	2.05			Escherichia coli
1550	D5-N-3-84	CD4	mGAM	3	mGAM	7	anaerobic	Escherichia coli	2.31			Escherichia coli
1551	D5-N-3-85	CD4	mGAM	3	mGAM	7	anaerobic	Enterococcus faecalis	2.38			Enterococcus faecalis
1552	D5-N-3-86	CD4	mGAM	3	mGAM	7	anaerobic	Enterococcus gallinarum	2.31			Enterococcus gallinarum
1553	D5-N-3-87	CD4	mGAM	3	mGAM	7	anaerobic	Enterococcus faecium	2.47			Enterococcus faecium
1554	D5-N-3-88	CD4	mGAM	3	mGAM	7	anaerobic	Enterococcus faecalis	2.19			Enterococcus faecalis
1555	D5-N-3-89	CD4	mGAM	3	mGAM	7	anaerobic	Enterococcus faecalis	2.29			Enterococcus faecalis
1556	D5-N-3-90	CD4	mGAM	3	mGAM	7	anaerobic	Enterococcus faecalis	2.24			Enterococcus faecalis
1557	D5-N-3-91	CD4	mGAM	3	mGAM	7	anaerobic	Enterococcus faecalis	2.23			Enterococcus faecalis
1558	D5-N-3-92	CD4	mGAM	3	mGAM	7	anaerobic	Escherichia coli	2.26			Escherichia coli
1559	D5-N-3-94	CD4	mGAM	3	mGAM	7	anaerobic	Enterococcus faecium	2.43			Enterococcus faecium
1560	D5-N-3-95	CD4	mGAM	3	mGAM	7	anaerobic	Enterococcus faecalis	2.29			Enterococcus faecalis
1561	D5-BN-7-1	CD4	BCT	7	mGAM	7	anaerobic	Escherichia coli	2.33			Escherichia coli
1562	D5-BN-7-2	CD4	BCT	7	mGAM	7	anaerobic	Enterococcus avium	2.1			Enterococcus avium
1563	D5-BN-7-3	CD4	BCT	7	mGAM	7	anaerobic	Clostridium ramosum	2.14			Clostridium ramosum
1564	D5-BN-7-4	CD4	BCT	7	mGAM	7	anaerobic	Escherichia coli	1.93			Escherichia coli
1565	D5-BN-7-5	CD4	BCT	7	mGAM	7	anaerobic	Morganella morganii	2.31			Morganella morganii
1566	D5-BN-7-9	CD4	BCT	7	mGAM	7	anaerobic	Enterococcus faecalis	2.38			Enterococcus faecalis
1567	D5-BN-7-10	CD4	BCT	7	mGAM	7	anaerobic	Enterococcus faecium	2.53			Enterococcus faecium
1568	D5-BN-7-11	CD4	BCT	7	mGAM	7	anaerobic	Veillonella parvula	1.86			Veillonella parvula
1569	D5-BN-7-12	CD4	BCT	7	mGAM	7	anaerobic	Bifidobacterium longum	1.83			Bifidobacterium longum
1570	D5-BN-7-13	CD4	BCT	7	mGAM	7	anaerobic	Enterococcus avium	1.96			Enterococcus avium
1571	D5-BN-7-15	CD4	BCT	7	mGAM	7	anaerobic	Enterococcus faecium	2.24			Enterococcus faecium
1572	D5-BN-7-17	CD4	BCT	7	mGAM	7	anaerobic	Veillonella parvula	2.12			Veillonella parvula
1573	D5-BN-7-18	CD4	BCT	7	mGAM	7	anaerobic	Clostridium ramosum	2.16			Clostridium ramosum
1574	D5-BN-7-19	CD4	BCT	7	mGAM	7	anaerobic	Enterococcus dispar	2.27			Enterococcus dispar
1575	D5-BN-7-20	CD4	BCT	7	mGAM	7	anaerobic	Enterococcus faecalis	2.42			Enterococcus faecalis
1576	D5-BN-7-21	CD4	BCT	7	mGAM	7	anaerobic	Enterococcus faecium	2.42			Enterococcus faecium
1577	D5-BN-7-22	CD4	BCT	7	mGAM	7	anaerobic	Morganella morganii	2.17			Morganella morganii
1578	D5-BN-7-23	CD4	BCT	7	mGAM	7	anaerobic	Enterococcus faecalis	2.35			Enterococcus faecalis
1579	D5-BN-7-24	CD4	BCT	7	mGAM	7	anaerobic	Enterococcus dispar	2.29			Enterococcus dispar
1580	D5-BN-7-25	CD4	BCT	7	mGAM	7	anaerobic	Enterococcus faecalis	2.32			Enterococcus faecalis
1581	D5-BN-7-29	CD4	BCT	7	mGAM	7	anaerobic	Klebsiella pneumoniae	2.3			Klebsiella pneumoniae
1582	D5-BN-7-30	CD4	BCT	7	mGAM	7	anaerobic	Enterococcus faecium	2.49			Enterococcus faecium
1583	D5-BN-7-31	CD4	BCT	7	mGAM	7	anaerobic	Enterococcus avium	2.18			Enterococcus avium
1584	D5-BN-7-32	CD4	BCT	7	mGAM	7	anaerobic	Enterococcus faecalis	2.36			Enterococcus faecalis
1585	D5-BN-7-33	CD4	BCT	7	mGAM	7	anaerobic	Hungatella effluvii	2.08			Hungatella effluvii
1586	D5-BN-7-34	CD4	BCT	7	mGAM	7	anaerobic	Enterococcus avium	2.15			Enterococcus avium
1587	D5-BN-7-35	CD4	BCT	7	mGAM	7	anaerobic	Escherichia coli	2.37			Escherichia coli
1588	D5-BN-7-36	CD4	BCT	7	mGAM	7	anaerobic	Enterococcus dispar	2.21			Enterococcus dispar
1589	D5-BN-7-37	CD4	BCT	7	mGAM	7	anaerobic	Enterococcus faecium	2.43			Enterococcus faecium
1590	D5-BN-7-38	CD4	BCT	7	mGAM	7	anaerobic	Enterococcus dispar	2.13			Enterococcus dispar
1591	D5-BN-7-39	CD4	BCT	7	mGAM	7	anaerobic	Klebsiella pneumoniae	2.29			Klebsiella pneumoniae
1592	D5-BN-7-40	CD4	BCT	7	mGAM	7	anaerobic	Morganella morganii	2.12			Morganella morganii
1593	D5-BN-7-41	CD4	BCT	7	mGAM	6	anaerobic	Clostridium innocuum	2.17			Clostridium innocuum
1594	D5-BN-7-42	CD4	BCT	7	mGAM	6	anaerobic	Enterococcus faecalis	2.39			Enterococcus faecalis
1595	D5-BN-7-43	CD4	BCT	7	mGAM	6	anaerobic	Enterococcus dispar	2.1			Enterococcus dispar
1596	D5-BN-7-44	CD4	BCT	7	mGAM	6	anaerobic	Morganella morganii	2.11			Morganella morganii
1597	D5-BN-7-45	CD4	BCT	7	mGAM	6	anaerobic	Escherichia coli	2.14			Escherichia coli
1598	D5-BN-7-46	CD4	BCT	7	mGAM	6	anaerobic	Morganella morganii	2.29			Morganella morganii
1599	D5-BN-7-47	CD4	BCT	7	mGAM	6	anaerobic	Enterococcus faecium	2.24			Enterococcus faecium
1600	D5-BN-7-48	CD4	BCT	7	mGAM	6	anaerobic	Enterococcus avium	2.09			Enterococcus avium
1601	D5-BN-7-49	CD4	BCT	7	mGAM	6	anaerobic	Morganella morganii	1.91			Morganella morganii
1602	D5-BN-7-50	CD4	BCT	7	mGAM	6	anaerobic	Klebsiella pneumoniae	2.31			Klebsiella pneumoniae
1603	D5-BN-7-51	CD4	BCT	7	mGAM	6	anaerobic	Morganella morganii	2.35			Morganella morganii
1604	D5-BN-7-52	CD4	BCT	7	mGAM	6	anaerobic	Enterococcus avium	2.19			Enterococcus avium
1605	D5-BN-7-53	CD4	BCT	7	mGAM	6	anaerobic	Escherichia coli	2.29			Escherichia coli
1606	D5-BN-7-54	CD4	BCT	7	mGAM	6	anaerobic	Klebsiella pneumoniae	2.07			Klebsiella pneumoniae
1607	D5-BN-7-55	CD4	BCT	7	mGAM	6	anaerobic	Morganella morganii	2.25			Morganella morganii
1608	D5-BN-7-56	CD4	BCT	7	mGAM	6	anaerobic	Klebsiella pneumoniae	2.29			Klebsiella pneumoniae
1609	D5-BN-7-57	CD4	BCT	7	mGAM	6	anaerobic	Enterococcus avium	2.04			Enterococcus avium
1610	D5-BN-7-59	CD4	BCT	7	mGAM	6	anaerobic	Enterococcus avium	2.2			Enterococcus avium
1611	D5-BN-7-61	CD4	BCT	7	mGAM	6	anaerobic	Enterococcus faecalis	2.31			Enterococcus faecalis
1612	D5-BN-7-62	CD4	BCT	7	mGAM	6	anaerobic	Morganella morganii	2.21			Morganella morganii
1613	D5-BN-7-63	CD4	BCT	7	mGAM	6	anaerobic	Escherichia coli	2.34			Escherichia coli
1614	D5-BN-7-64	CD4	BCT	7	mGAM	6	anaerobic	Enterococcus faecalis	2.32			Enterococcus faecalis
1615	D5-BN-7-65	CD4	BCT	7	mGAM	6	anaerobic	Enterococcus faecium	2.45			Enterococcus faecium
1616	D5-BN-7-67	CD4	BCT	7	mGAM	6	anaerobic	Morganella morganii	2.44			Morganella morganii
1617	D5-BN-7-68	CD4	BCT	7	mGAM	6	anaerobic	Enterococcus dispar	2.28			Enterococcus dispar
1618	D5-BN-7-69	CD4	BCT	7	mGAM	6	anaerobic	Bacteroides fragilis	2			Bacteroides fragilis
1619	D5-BN-7-70	CD4	BCT	7	mGAM	6	anaerobic	Enterococcus avium	2.13			Enterococcus avium
1620	D5-BN-7-71	CD4	BCT	7	mGAM	6	anaerobic	Escherichia coli	2.33			Escherichia coli
1621	D5-BN-7-72	CD4	BCT	7	mGAM	6	anaerobic	Enterococcus avium	2.17			Enterococcus avium
1622	D5-BN-7-73	CD4	BCT	7	mGAM	6	anaerobic	Morganella morganii	2.46			Morganella morganii
1623	D5-BN-7-74	CD4	BCT	7	mGAM	6	anaerobic	Enterococcus faecium	2.37			Enterococcus faecium
1624	D5-BN-7-75	CD4	BCT	7	mGAM	6	anaerobic	Enterococcus faecium	2.46			Enterococcus faecium
1625	D5-BN-7-76	CD4	BCT	7	mGAM	6	anaerobic	Enterococcus dispar	2.05			Enterococcus dispar
1626	D5-BN-7-77	CD4	BCT	7	mGAM	6	anaerobic	Morganella morganii	2.28			Morganella morganii
1627	D5-BN-7-78	CD4	BCT	7	mGAM	6	anaerobic	Escherichia coli	2.18			Escherichia coli
1628	D5-BN-7-79	CD4	BCT	7	mGAM	6	anaerobic	Enterococcus avium	2.12			Enterococcus avium
1629	D5-BN-7-80	CD4	BCT	7	mGAM	6	anaerobic	Clostridium innocuum	2.25			Clostridium innocuum
1630	D5-BN-7-81	CD4	BCT	7	mGAM	6	anaerobic	Klebsiella variicola	2.06			Klebsiella variicola
1631	D5-BN-7-82	CD4	BCT	7	mGAM	6	anaerobic	Escherichia coli	2.44			Escherichia coli
1632	D5-BN-7-83	CD4	BCT	7	mGAM	6	anaerobic	Enterococcus faecium	2.54			Enterococcus faecium
1633	D5-BN-7-84	CD4	BCT	7	mGAM	6	anaerobic	Escherichia coli	2.32			Escherichia coli
1634	D5-BN-7-85	CD4	BCT	7	mGAM	6	anaerobic	Escherichia coli	2.32			Escherichia coli
1635	D5-BN-7-86	CD4	BCT	7	mGAM	6	anaerobic	Enterococcus faecalis	2.36			Enterococcus faecalis
1636	D5-BN-7-87	CD4	BCT	7	mGAM	6	anaerobic	Escherichia coli	2.21			Escherichia coli
1637	D5-BN-7-89	CD4	BCT	7	mGAM	6	anaerobic	Enterococcus avium	2.16			Enterococcus avium
1638	D5-BN-7-90	CD4	BCT	7	mGAM	6	anaerobic	Enterococcus avium	1.77			Enterococcus avium
1639	D5-BN-7-91	CD4	BCT	7	mGAM	6	anaerobic	Klebsiella pneumoniae	2.42			Klebsiella pneumoniae
1640	D5-BN-7-92	CD4	BCT	7	mGAM	6	anaerobic	Morganella morganii	2.43			Morganella morganii
1641	D5-BN-7-93	CD4	BCT	7	mGAM	6	anaerobic	Enterococcus faecium	2.38			Enterococcus faecium
1642	D5-BN-7-94	CD4	BCT	7	mGAM	6	anaerobic	Enterococcus avium	1.92			Enterococcus avium
1643	D5-BN-7-95	CD4	BCT	7	mGAM	6	anaerobic	Morganella morganii	2.28			Morganella morganii
1644	D5-GN-7-1	CD4	mGAM	7	mGAM	7	anaerobic	Morganella morganii	2.21			Morganella morganii
1645	D5-GN-7-2	CD4	mGAM	7	mGAM	7	anaerobic	Paraclostridium bifermentans	1.8			Paraclostridium bifermentans
1646	D5-GN-7-3	CD4	mGAM	7	mGAM	7	anaerobic	Morganella morganii	2.12			Morganella morganii
1647	D5-GN-7-4	CD4	mGAM	7	mGAM	7	anaerobic	Enterococcus gallinarum	2.15			Enterococcus gallinarum
1648	D5-GN-7-6	CD4	mGAM	7	mGAM	7	anaerobic	Morganella morganii	2.33			Morganella morganii
1649	D5-GN-7-9	CD4	mGAM	7	mGAM	7	anaerobic	Enterococcus faecium	2.44			Enterococcus faecium
1650	D5-GN-7-10	CD4	mGAM	7	mGAM	7	anaerobic	Enterococcus faecalis	2.32			Enterococcus faecalis
1651	D5-GN-7-12	CD4	mGAM	7	mGAM	7	anaerobic	Enterococcus faecium	2.37			Enterococcus faecium
1652	D5-GN-7-13	CD4	mGAM	7	mGAM	7	anaerobic	Morganella morganii	2.48			Morganella morganii
1653	D5-GN-7-14	CD4	mGAM	7	mGAM	7	anaerobic	Morganella morganii	2.2			Morganella morganii
1654	D5-GN-7-15	CD4	mGAM	7	mGAM	7	anaerobic	Enterococcus gallinarum	2.2			Enterococcus gallinarum
1655	D5-GN-7-16	CD4	mGAM	7	mGAM	7	anaerobic	Clostridium innocuum	1.87			Clostridium innocuum
1656	D5-GN-7-17	CD4	mGAM	7	mGAM	7	anaerobic	Morganella morganii	2.04			Morganella morganii
1657	D5-GN-7-18	CD4	mGAM	7	mGAM	7	anaerobic	Enterococcus faecium	2.52			Enterococcus faecium
1658	D5-GN-7-19	CD4	mGAM	7	mGAM	7	anaerobic	Enterococcus faecium	2.25			Enterococcus faecium
1659	D5-GN-7-20	CD4	mGAM	7	mGAM	7	anaerobic	Enterococcus faecalis	2.1			Enterococcus faecalis
1660	D5-GN-7-21	CD4	mGAM	7	mGAM	7	anaerobic	Enterococcus faecium	2.49			Enterococcus faecium
1661	D5-GN-7-22	CD4	mGAM	7	mGAM	7	anaerobic	Enterococcus faecalis	2.3			Enterococcus faecalis
1662	D5-GN-7-23	CD4	mGAM	7	mGAM	7	anaerobic	Enterococcus faecalis	2.04			Enterococcus faecalis
1663	D5-GN-7-24	CD4	mGAM	7	mGAM	7	anaerobic	Enterococcus faecalis	2.17			Enterococcus faecalis
1664	D5-GN-7-25	CD4	mGAM	7	mGAM	7	anaerobic	Clostridium innocuum	2.11			Clostridium innocuum
1665	D5-GN-7-26	CD4	mGAM	7	mGAM	7	anaerobic	Enterococcus faecalis	2.39			Enterococcus faecalis
1666	D5-GN-7-27	CD4	mGAM	7	mGAM	7	anaerobic	Enterococcus faecium	2.35			Enterococcus faecium
1667	D5-GN-7-28	CD4	mGAM	7	mGAM	7	anaerobic	Escherichia coli	2.1			Escherichia coli
1668	D5-GN-7-29	CD4	mGAM	7	mGAM	7	anaerobic	Morganella morganii	2.35			Morganella morganii
1669	D5-GN-7-30	CD4	mGAM	7	mGAM	7	anaerobic	Enterococcus faecalis	2.34			Enterococcus faecalis
1670	D5-GN-7-31	CD4	mGAM	7	mGAM	7	anaerobic	Enterococcus faecium	2.31			Enterococcus faecium
1671	D5-GN-7-32	CD4	mGAM	7	mGAM	7	anaerobic	Enterococcus faecium	2.46			Enterococcus faecium
1672	D5-GN-7-33	CD4	mGAM	7	mGAM	6	anaerobic	Enterococcus faecium	2.39			Enterococcus faecium
1673	D5-GN-7-34	CD4	mGAM	7	mGAM	6	anaerobic	Enterococcus faecium	2.52			Enterococcus faecium
1674	D5-GN-7-35	CD4	mGAM	7	mGAM	6	anaerobic	Enterococcus faecalis	2.31			Enterococcus faecalis
1675	D5-GN-7-37	CD4	mGAM	7	mGAM	6	anaerobic	Enterococcus faecium	2.43			Enterococcus faecium
1676	D5-GN-7-38	CD4	mGAM	7	mGAM	6	anaerobic	Enterococcus faecalis	2.34			Enterococcus faecalis
1677	D5-GN-7-39	CD4	mGAM	7	mGAM	6	anaerobic	Enterococcus faecalis	2.31			Enterococcus faecalis
1678	D5-GN-7-40	CD4	mGAM	7	mGAM	6	anaerobic	Morganella morganii	2.13			Morganella morganii
1679	D5-GN-7-41	CD4	mGAM	7	mGAM	6	anaerobic	Enterococcus faecium	2.35			Enterococcus faecium
1680	D5-GN-7-42	CD4	mGAM	7	mGAM	6	anaerobic	Hungatella hathewayi	2.27			Hungatella hathewayi
1681	D5-GN-7-43	CD4	mGAM	7	mGAM	6	anaerobic	Enterococcus faecium	2.55			Enterococcus faecium
1682	D5-GN-7-44	CD4	mGAM	7	mGAM	6	anaerobic	Enterococcus avium	2.09			Enterococcus avium
1683	D5-GN-7-45	CD4	mGAM	7	mGAM	6	anaerobic	Enterococcus faecium	2.43			Enterococcus faecium
1684	D5-GN-7-46	CD4	mGAM	7	mGAM	6	anaerobic	Enterococcus gallinarum	2.07			Enterococcus gallinarum
1685	D5-GN-7-47	CD4	mGAM	7	mGAM	6	anaerobic	Enterococcus faecium	2.42			Enterococcus faecium
1686	D5-GN-7-48	CD4	mGAM	7	mGAM	6	anaerobic	Enterococcus faecalis	2.27			Enterococcus faecalis
1687	D5-GN-7-49	CD4	mGAM	7	mGAM	6	anaerobic	Enterococcus faecalis	2.18			Enterococcus faecalis
1688	D5-GN-7-50	CD4	mGAM	7	mGAM	6	anaerobic	Enterococcus gallinarum	2.05			Enterococcus gallinarum
1689	D5-GN-7-51	CD4	mGAM	7	mGAM	6	anaerobic	Enterococcus gallinarum	1.97			Enterococcus gallinarum
1690	D5-GN-7-52	CD4	mGAM	7	mGAM	6	anaerobic	Enterococcus faecium	2.49			Enterococcus faecium
1691	D5-GN-7-53	CD4	mGAM	7	mGAM	6	anaerobic	Escherichia coli	2.37			Escherichia coli
1692	D5-GN-7-54	CD4	mGAM	7	mGAM	6	anaerobic	Enterococcus faecium	2.27			Enterococcus faecium
1693	D5-GN-7-55	CD4	mGAM	7	mGAM	6	anaerobic	Enterococcus gallinarum	2.25			Enterococcus gallinarum
1694	D5-GN-7-56	CD4	mGAM	7	mGAM	6	anaerobic	Enterococcus faecium	2.46			Enterococcus faecium
1695	D5-GN-7-57	CD4	mGAM	7	mGAM	6	anaerobic	Enterococcus faecalis	2.12			Enterococcus faecalis
1696	D5-GN-7-58	CD4	mGAM	7	mGAM	6	anaerobic	Enterococcus faecium	2.52			Enterococcus faecium
1697	D5-GN-7-60	CD4	mGAM	7	mGAM	6	anaerobic	Enterococcus faecium	2.44			Enterococcus faecium
1698	D5-GN-7-61	CD4	mGAM	7	mGAM	6	anaerobic	Morganella morganii	2.04			Morganella morganii
1699	D5-GN-7-62	CD4	mGAM	7	mGAM	6	anaerobic	Enterococcus faecalis	2.11			Enterococcus faecalis
1700	D5-GN-7-63	CD4	mGAM	7	mGAM	6	anaerobic	Enterococcus faecium	2.49			Enterococcus faecium
1701	D5-GN-7-65	CD4	mGAM	7	mGAM	6	anaerobic	Enterococcus dispar	1.93			Enterococcus dispar
1702	D5-GN-7-66	CD4	mGAM	7	mGAM	6	anaerobic	Enterococcus faecium	2.46			Enterococcus faecium
1703	D5-GN-7-67	CD4	mGAM	7	mGAM	6	anaerobic	Enterococcus faecium	2.34			Enterococcus faecium
1704	D5-GN-7-68	CD4	mGAM	7	mGAM	6	anaerobic	Enterococcus gallinarum	2.1			Enterococcus gallinarum
1705	D5-GN-7-69	CD4	mGAM	7	mGAM	6	anaerobic	Enterococcus faecalis	2.31			Enterococcus faecalis
1706	D5-GN-7-70	CD4	mGAM	7	mGAM	6	anaerobic	Enterococcus faecalis	2.34			Enterococcus faecalis
1707	D5-GN-7-71	CD4	mGAM	7	mGAM	6	anaerobic	Enterococcus faecium	2.44			Enterococcus faecium
1708	D5-GN-7-72	CD4	mGAM	7	mGAM	6	anaerobic	Enterococcus faecalis	2.36			Enterococcus faecalis
1709	D5-GN-7-73	CD4	mGAM	7	mGAM	6	anaerobic	Enterococcus faecalis	2.29			Enterococcus faecalis
1710	D5-GN-7-74	CD4	mGAM	7	mGAM	6	anaerobic	Escherichia coli	2.41			Escherichia coli
1711	D5-GN-7-75	CD4	mGAM	7	mGAM	6	anaerobic	Enterococcus faecium	2.45			Enterococcus faecium
1712	D5-GN-7-76	CD4	mGAM	7	mGAM	6	anaerobic	Enterococcus faecalis	2.24			Enterococcus faecalis
1713	D5-GN-7-77	CD4	mGAM	7	mGAM	6	anaerobic	Enterococcus faecalis	2.15			Enterococcus faecalis
1714	D5-GN-7-78	CD4	mGAM	7	mGAM	6	anaerobic	Enterococcus faecium	2.43			Enterococcus faecium
1715	D5-GN-7-79	CD4	mGAM	7	mGAM	6	anaerobic	Enterococcus faecalis	2.25			Enterococcus faecalis
1716	D5-GN-7-80	CD4	mGAM	7	mGAM	6	anaerobic	Enterococcus faecalis	2.3			Enterococcus faecalis
1717	D5-N-10-1	CD4	BCT	10	mGAM	7	anaerobic	Morganella morganii	2.2			Morganella morganii
1718	D5-N-10-2	CD4	BCT	10	mGAM	7	anaerobic	Escherichia coli	2.29			Escherichia coli
1719	D5-N-10-3	CD4	BCT	10	mGAM	7	anaerobic	Enterococcus dispar	2.19			Enterococcus dispar
1720	D5-N-10-4	CD4	BCT	10	mGAM	7	anaerobic	Enterococcus faecalis	2.36			Enterococcus faecalis
1721	D5-N-10-5	CD4	BCT	10	mGAM	7	anaerobic	Enterococcus faecalis	2.29			Enterococcus faecalis
1722	D5-N-10-6	CD4	BCT	10	mGAM	7	anaerobic	Enterococcus avium	2.18			Enterococcus avium
1723	D5-N-10-7	CD4	BCT	10	mGAM	7	anaerobic	Enterococcus faecalis	2.35			Enterococcus faecalis
1724	D5-N-10-8	CD4	BCT	10	mGAM	7	anaerobic	Escherichia coli	2.47			Escherichia coli
1725	D5-N-10-9	CD4	BCT	10	mGAM	7	anaerobic	Klebsiella variicola	2.24			Klebsiella variicola
1726	D5-N-10-10	CD4	BCT	10	mGAM	7	anaerobic	Escherichia coli	2.22			Escherichia coli
1727	D5-N-10-11	CD4	BCT	10	mGAM	7	anaerobic	Morganella morganii	2.27			Morganella morganii
1728	D5-N-10-12	CD4	BCT	10	mGAM	7	anaerobic	Enterococcus avium	2.3			Enterococcus avium
1729	D5-N-10-13	CD4	BCT	10	mGAM	7	anaerobic	Escherichia coli	2.37			Escherichia coli
1730	D5-N-10-14	CD4	BCT	10	mGAM	7	anaerobic	Escherichia coli	2.32			Escherichia coli
1731	D5-N-10-15	CD4	BCT	10	mGAM	7	anaerobic	Enterococcus faecalis	1.92			Enterococcus faecalis
1732	D5-N-10-16	CD4	BCT	10	mGAM	7	anaerobic	Klebsiella pneumoniae	2.35			Klebsiella pneumoniae
1733	D5-N-10-17	CD4	BCT	10	mGAM	7	anaerobic	Escherichia coli	2.28			Escherichia coli
1734	D5-N-10-18	CD4	BCT	10	mGAM	7	anaerobic	Clostridium symbiosum	1.92			Clostridium symbiosum
1735	D5-N-10-19	CD4	BCT	10	mGAM	7	anaerobic	Escherichia coli	2.28			Escherichia coli
1736	D5-N-10-20	CD4	BCT	10	mGAM	7	anaerobic	Escherichia coli	2.3			Escherichia coli
1737	D5-N-10-21	CD4	BCT	10	mGAM	7	anaerobic	Morganella morganii	2.26			Morganella morganii
1738	D5-N-10-22	CD4	BCT	10	mGAM	7	anaerobic	Escherichia coli	2.31			Escherichia coli
1739	D5-N-10-23	CD4	BCT	10	mGAM	7	anaerobic	Enterococcus faecalis	2.44			Enterococcus faecalis
1740	D5-N-10-24	CD4	BCT	10	mGAM	7	anaerobic	Bacteroides thetaiotaomicron	2.2			Bacteroides thetaiotaomicron
1741	D5-N-10-25	CD4	BCT	10	mGAM	7	anaerobic	Enterococcus faecalis	2.12			Enterococcus faecalis
1742	D5-N-10-26	CD4	BCT	10	mGAM	7	anaerobic	Morganella morganii	2.26			Morganella morganii
1743	D5-N-10-27	CD4	BCT	10	mGAM	7	anaerobic	Klebsiella pneumoniae	1.89			Klebsiella pneumoniae
1744	D5-N-10-28	CD4	BCT	10	mGAM	7	anaerobic	Bacteroides thetaiotaomicron	2.03			Bacteroides thetaiotaomicron
1745	D5-N-10-29	CD4	BCT	10	mGAM	7	anaerobic	Morganella morganii	2.36			Morganella morganii
1746	D5-N-10-30	CD4	BCT	10	mGAM	7	anaerobic	Escherichia coli	2.32			Escherichia coli
1747	D5-N-10-31	CD4	BCT	10	mGAM	7	anaerobic	Enterococcus faecalis	2.34			Enterococcus faecalis
1748	D5-N-10-32	CD4	BCT	10	mGAM	7	anaerobic	Escherichia coli	2.33			Escherichia coli
1749	D5-N-10-33	CD4	BCT	10	mGAM	7	anaerobic	Enterococcus faecalis	2.06			Enterococcus faecalis
1750	D5-N-10-34	CD4	BCT	10	mGAM	7	anaerobic	Klebsiella pneumoniae	2.42			Klebsiella pneumoniae
1751	D5-N-10-35	CD4	BCT	10	mGAM	7	anaerobic	Morganella morganii	2.4			Morganella morganii
1752	D5-N-10-36	CD4	BCT	10	mGAM	7	anaerobic	Escherichia coli	2.33			Escherichia coli
1753	D5-N-10-37	CD4	BCT	10	mGAM	7	anaerobic	Enterococcus faecalis	2.14			Enterococcus faecalis
1754	D5-N-10-39	CD4	BCT	10	mGAM	7	anaerobic	Enterococcus dispar	2.19			Enterococcus dispar
1755	D5-N-10-40	CD4	BCT	10	mGAM	7	anaerobic	Enterococcus avium	2.08			Enterococcus avium
1756	D5-N-10-41	CD4	BCT	10	mGAM	7	anaerobic	Morganella morganii	2.28			Morganella morganii
1757	D5-N-10-42	CD4	BCT	10	mGAM	7	anaerobic	Klebsiella pneumoniae	2.21			Klebsiella pneumoniae
1758	D5-N-10-43	CD4	BCT	10	mGAM	7	anaerobic	Klebsiella pneumoniae	2.27			Klebsiella pneumoniae
1759	D5-N-10-44	CD4	BCT	10	mGAM	7	anaerobic	Morganella morganii	2.33			Morganella morganii
1760	D5-N-10-45	CD4	BCT	10	mGAM	7	anaerobic	No Organism Identification Possible	1.69	Enterococcus faecalis	0.99	Enterococcus faecalis	PQ223145
1761	D5-N-10-46	CD4	BCT	10	mGAM	7	anaerobic	Morganella morganii	2.26			Morganella morganii
1762	D5-N-10-47	CD4	BCT	10	mGAM	7	anaerobic	Enterococcus faecalis	2.28			Enterococcus faecalis
1763	D5-N-10-48	CD4	BCT	10	mGAM	7	anaerobic	Escherichia coli	2.33			Escherichia coli
1764	D5-N-10-50	CD4	mGAM	10	mGAM	7	anaerobic	Enterococcus faecium	2.25			Enterococcus faecium
1765	D5-N-10-51	CD4	mGAM	10	mGAM	7	anaerobic	Morganella morganii	2.3			Morganella morganii
1766	D5-N-10-52	CD4	mGAM	10	mGAM	7	anaerobic	Enterococcus faecium	2.37			Enterococcus faecium
1767	D5-N-10-53	CD4	mGAM	10	mGAM	7	anaerobic	Enterococcus faecium	2.01			Enterococcus faecium
1768	D5-N-10-54	CD4	mGAM	10	mGAM	7	anaerobic	Enterococcus avium	2.07			Enterococcus avium
1769	D5-N-10-55	CD4	mGAM	10	mGAM	7	anaerobic	Enterococcus faecium	2.3			Enterococcus faecium
1770	D5-N-10-56	CD4	mGAM	10	mGAM	7	anaerobic	Morganella morganii	2.36			Morganella morganii
1771	D5-N-10-57	CD4	mGAM	10	mGAM	7	anaerobic	Enterococcus faecalis	2.12			Enterococcus faecalis
1772	D5-N-10-58	CD4	mGAM	10	mGAM	7	anaerobic	Enterococcus faecium	2.43			Enterococcus faecium
1773	D5-N-10-60	CD4	mGAM	10	mGAM	7	anaerobic	Morganella morganii	2.37			Morganella morganii
1774	D5-N-10-61	CD4	mGAM	10	mGAM	7	anaerobic	Enterococcus avium	2.23			Enterococcus avium
1775	D5-N-10-62	CD4	mGAM	10	mGAM	7	anaerobic	Enterococcus faecalis	2.42			Enterococcus faecalis
1776	D5-N-10-63	CD4	mGAM	10	mGAM	7	anaerobic	Enterococcus faecium	2.37			Enterococcus faecium
1777	D5-N-10-64	CD4	mGAM	10	mGAM	7	anaerobic	Escherichia coli	2.25			Escherichia coli
1778	D5-N-10-65	CD4	mGAM	10	mGAM	7	anaerobic	Enterococcus faecium	2.37			Enterococcus faecium
1779	D5-N-10-66	CD4	mGAM	10	mGAM	7	anaerobic	Enterococcus faecium	2.42			Enterococcus faecium
1780	D5-N-10-67	CD4	mGAM	10	mGAM	7	anaerobic	Morganella morganii	2.3			Morganella morganii
1781	D5-N-10-68	CD4	mGAM	10	mGAM	7	anaerobic	Enterococcus faecium	2.05			Enterococcus faecium
1782	D5-N-10-69	CD4	mGAM	10	mGAM	7	anaerobic	Morganella morganii	2.28			Morganella morganii
1783	D5-N-10-70	CD4	mGAM	10	mGAM	7	anaerobic	Enterococcus faecium	2.49			Enterococcus faecium
1784	D5-N-10-71	CD4	mGAM	10	mGAM	7	anaerobic	Enterococcus faecium	2.5			Enterococcus faecium
1785	D5-N-10-72	CD4	mGAM	10	mGAM	7	anaerobic	Enterococcus faecium	2.47			Enterococcus faecium
1786	D5-N-10-73	CD4	mGAM	10	mGAM	7	anaerobic	Enterococcus faecium	2.38			Enterococcus faecium
1787	D5-N-10-74	CD4	mGAM	10	mGAM	7	anaerobic	Enterococcus faecium	2.28			Enterococcus faecium
1788	D5-N-10-75	CD4	mGAM	10	mGAM	7	anaerobic	Enterococcus faecium	2.38			Enterococcus faecium
1789	D5-N-10-76	CD4	mGAM	10	mGAM	7	anaerobic	Enterococcus faecium	2.41			Enterococcus faecium
1790	D5-N-10-77	CD4	mGAM	10	mGAM	7	anaerobic	Enterococcus faecium	2.35			Enterococcus faecium
1791	D5-N-10-78	CD4	mGAM	10	mGAM	7	anaerobic	Enterococcus faecium	2.33			Enterococcus faecium
1792	D5-N-10-79	CD4	mGAM	10	mGAM	7	anaerobic	Enterococcus faecium	2.53			Enterococcus faecium
1793	D5-N-10-80	CD4	mGAM	10	mGAM	7	anaerobic	Morganella morganii	2.26			Morganella morganii
1794	D5-N-10-81	CD4	mGAM	10	mGAM	7	anaerobic	Morganella morganii	2.24			Morganella morganii
1795	D5-N-10-82	CD4	mGAM	10	mGAM	7	anaerobic	Enterococcus faecalis	2.34			Enterococcus faecalis
1796	D5-N-10-83	CD4	mGAM	10	mGAM	7	anaerobic	Enterococcus faecium	2.41			Enterococcus faecium
1797	D5-N-10-84	CD4	mGAM	10	mGAM	7	anaerobic	Enterococcus avium	2			Enterococcus avium
1798	D5-N-10-85	CD4	mGAM	10	mGAM	7	anaerobic	Morganella morganii	2.32			Morganella morganii
1799	D5-N-10-86	CD4	mGAM	10	mGAM	7	anaerobic	Enterococcus faecium	2.45			Enterococcus faecium
1800	D5-N-10-87	CD4	mGAM	10	mGAM	7	anaerobic	Enterococcus faecalis	2.4			Enterococcus faecalis
1801	D5-N-10-88	CD4	mGAM	10	mGAM	7	anaerobic	Morganella morganii	2.27			Morganella morganii
1802	D5-N-10-89	CD4	mGAM	10	mGAM	7	anaerobic	Enterococcus faecium	2.22			Enterococcus faecium
1803	D5-N-10-90	CD4	mGAM	10	mGAM	7	anaerobic	Enterococcus faecium	2.21			Enterococcus faecium
1804	D5-N-10-91	CD4	mGAM	10	mGAM	7	anaerobic	Enterococcus faecium	2.43			Enterococcus faecium
1805	D5-N-10-92	CD4	mGAM	10	mGAM	7	anaerobic	Enterococcus faecium	2.44			Enterococcus faecium
1806	D5-N-10-93	CD4	mGAM	10	mGAM	7	anaerobic	Enterococcus avium	2.11			Enterococcus avium
1807	D5-N-10-94	CD4	mGAM	10	mGAM	7	anaerobic	Morganella morganii	2.29			Morganella morganii
1808	D5-N-10-95	CD4	mGAM	10	mGAM	7	anaerobic	Enterococcus faecalis	2.3			Enterococcus faecalis
1809	D5-N-15-2	CD4	BCT	15	mGAM	7	anaerobic	Bacteroides thetaiotaomicron	2.11			Bacteroides thetaiotaomicron
1810	D5-N-15-4	CD4	BCT	15	mGAM	7	anaerobic	Bacteroides fragilis	2.4			Bacteroides fragilis
1811	D5-N-15-5	CD4	BCT	15	mGAM	7	anaerobic	Escherichia coli	2.38			Escherichia coli
1812	D5-N-15-6	CD4	BCT	15	mGAM	7	anaerobic	Bacteroides thetaiotaomicron	2.21			Bacteroides thetaiotaomicron
1813	D5-N-15-7	CD4	BCT	15	mGAM	7	anaerobic	Bacteroides fragilis	2.34			Bacteroides fragilis
1814	D5-N-15-8	CD4	BCT	15	mGAM	7	anaerobic	Hungatella effluvii	2.05			Hungatella effluvii
1815	D5-N-15-10	CD4	BCT	15	mGAM	7	anaerobic	Bacteroides fragilis	2.23			Bacteroides fragilis
1816	D5-N-15-11	CD4	BCT	15	mGAM	7	anaerobic	Bacteroides fragilis	1.98			Bacteroides fragilis
1817	D5-N-15-12	CD4	BCT	15	mGAM	7	anaerobic	Enterococcus faecium	2.41			Enterococcus faecium
1818	D5-N-15-13	CD4	BCT	15	mGAM	7	anaerobic	Escherichia coli	2.28			Escherichia coli
1819	D5-N-15-14	CD4	BCT	15	mGAM	7	anaerobic	Bacteroides fragilis	2.3			Bacteroides fragilis
1820	D5-N-15-15	CD4	BCT	15	mGAM	7	anaerobic	Bacteroides fragilis	2.29			Bacteroides fragilis
1821	D5-N-15-16	CD4	BCT	15	mGAM	7	anaerobic	Hungatella hathewayi	2.21			Hungatella hathewayi
1822	D5-N-15-17	CD4	BCT	15	mGAM	7	anaerobic	Morganella morganii	2.32			Morganella morganii
1823	D5-N-15-18	CD4	BCT	15	mGAM	7	anaerobic	Bacteroides fragilis	2.23			Bacteroides fragilis
1824	D5-N-15-20	CD4	BCT	15	mGAM	7	anaerobic	Enterococcus faecium	2.5			Enterococcus faecium
1825	D5-N-15-21	CD4	BCT	15	mGAM	7	anaerobic	Bacteroides fragilis	2.28			Bacteroides fragilis
1826	D5-N-15-22	CD4	BCT	15	mGAM	7	anaerobic	Bacteroides fragilis	2.36			Bacteroides fragilis
1827	D5-N-15-24	CD4	BCT	15	mGAM	7	anaerobic	Morganella morganii	2.28			Morganella morganii
1828	D5-N-15-25	CD4	BCT	15	mGAM	6	anaerobic	Enterococcus faecium	2.39			Enterococcus faecium
1829	D5-N-15-26	CD4	BCT	15	mGAM	6	anaerobic	Bacteroides fragilis	2.39			Bacteroides fragilis
1830	D5-N-15-27	CD4	BCT	15	mGAM	6	anaerobic	Enterococcus faecium	2.54			Enterococcus faecium
1831	D5-N-15-28	CD4	BCT	15	mGAM	6	anaerobic	Bacteroides thetaiotaomicron	2.14			Bacteroides thetaiotaomicron
1832	D5-N-15-29	CD4	BCT	15	mGAM	6	anaerobic	Hungatella hathewayi	2.24			Hungatella hathewayi
1833	D5-N-15-30	CD4	BCT	15	mGAM	6	anaerobic	Enterococcus faecalis	2.44			Enterococcus faecalis
1834	D5-N-15-31	CD4	BCT	15	mGAM	6	anaerobic	Bacteroides fragilis	1.87			Bacteroides fragilis
1835	D5-N-15-32	CD4	BCT	15	mGAM	6	anaerobic	Clostridium clostridioforme	2.37			Clostridium clostridioforme
1836	D5-N-15-33	CD4	BCT	15	mGAM	6	anaerobic	Bacteroides thetaiotaomicron	1.87			Bacteroides thetaiotaomicron
1837	D5-N-15-34	CD4	BCT	15	mGAM	6	anaerobic	Escherichia coli	2.33			Escherichia coli
1838	D5-N-15-35	CD4	BCT	15	mGAM	6	anaerobic	Morganella morganii	2.42			Morganella morganii
1839	D5-N-15-36	CD4	BCT	15	mGAM	6	anaerobic	Enterococcus faecalis	2.13			Enterococcus faecalis
1840	D5-N-15-37	CD4	BCT	15	mGAM	6	anaerobic	Enterococcus faecalis	2.14			Enterococcus faecalis
1841	D5-N-15-38	CD4	BCT	15	mGAM	6	anaerobic	Enterococcus faecalis	2.37			Enterococcus faecalis
1842	D5-N-15-39	CD4	BCT	15	mGAM	6	anaerobic	Morganella morganii	2.28			Morganella morganii
1843	D5-N-15-41	CD4	BCT	15	mGAM	6	anaerobic	Morganella morganii	2.35			Morganella morganii
1844	D5-N-15-42	CD4	BCT	15	mGAM	6	anaerobic	Morganella morganii	2.39			Morganella morganii
1845	D5-N-15-43	CD4	BCT	15	mGAM	6	anaerobic	Enterococcus faecium	2.47			Enterococcus faecium
1846	D5-N-15-44	CD4	BCT	15	mGAM	6	anaerobic	Bacteroides fragilis	2.18			Bacteroides fragilis
1847	D5-N-15-45	CD4	BCT	15	mGAM	6	anaerobic	Bacteroides fragilis	2.2			Bacteroides fragilis
1848	D5-N-15-46	CD4	BCT	15	mGAM	6	anaerobic	Bacteroides fragilis	2.3			Bacteroides fragilis
1849	D5-N-15-47	CD4	BCT	15	mGAM	6	anaerobic	Bacteroides fragilis	2.25			Bacteroides fragilis
1850	D5-N-15-49	CD4	mGAM	15	mGAM	7	anaerobic	Morganella morganii	2.37			Morganella morganii
1851	D5-N-15-50	CD4	mGAM	15	mGAM	7	anaerobic	Morganella morganii	2.36			Morganella morganii
1852	D5-N-15-51	CD4	mGAM	15	mGAM	7	anaerobic	Morganella morganii	2.18			Morganella morganii
1853	D5-N-15-53	CD4	mGAM	15	mGAM	7	anaerobic	Enterococcus faecium	2.49			Enterococcus faecium
1854	D5-N-15-54	CD4	mGAM	15	mGAM	7	anaerobic	Enterococcus faecium	2.39			Enterococcus faecium
1855	D5-N-15-55	CD4	mGAM	15	mGAM	7	anaerobic	Morganella morganii	2.31			Morganella morganii
1856	D5-N-15-56	CD4	mGAM	15	mGAM	7	anaerobic	Morganella morganii	2.31			Morganella morganii
1857	D5-N-15-57	CD4	mGAM	15	mGAM	7	anaerobic	Morganella morganii	2.21			Morganella morganii
1858	D5-N-15-58	CD4	mGAM	15	mGAM	7	anaerobic	Morganella morganii	2.24			Morganella morganii
1859	D5-N-15-59	CD4	mGAM	15	mGAM	7	anaerobic	Bacteroides fragilis	2.2			Bacteroides fragilis
1860	D5-N-15-60	CD4	mGAM	15	mGAM	7	anaerobic	Enterococcus faecalis	2.42			Enterococcus faecalis
1861	D5-N-15-61	CD4	mGAM	15	mGAM	7	anaerobic	Enterococcus faecium	2.44			Enterococcus faecium
1862	D5-N-15-62	CD4	mGAM	15	mGAM	7	anaerobic	Morganella morganii	2.37			Morganella morganii
1863	D5-N-15-63	CD4	mGAM	15	mGAM	7	anaerobic	Morganella morganii	2.28			Morganella morganii
1864	D5-N-15-64	CD4	mGAM	15	mGAM	7	anaerobic	Morganella morganii	2.21			Morganella morganii
1865	D5-N-15-66	CD4	mGAM	15	mGAM	6	anaerobic	No Organism Identification Possible	1.61	Paraclostridium bifermentans	0.99	Paraclostridium bifermentans	PQ223146
1866	D5-N-15-67	CD4	mGAM	15	mGAM	6	anaerobic	Clostridium symbiosum	2.22			Clostridium symbiosum
1867	D5-N-15-68	CD4	mGAM	15	mGAM	6	anaerobic	Enterococcus faecium	2.52			Enterococcus faecium
1868	D5-N-15-69	CD4	mGAM	15	mGAM	6	anaerobic	Morganella morganii	2.3			Morganella morganii
1869	D5-N-15-70	CD4	mGAM	15	mGAM	6	anaerobic	Enterococcus faecium	2.46			Enterococcus faecium
1870	D5-N-15-71	CD4	mGAM	15	mGAM	6	anaerobic	Morganella morganii	2.37			Morganella morganii
1871	D5-N-15-72	CD4	mGAM	15	mGAM	6	anaerobic	Enterococcus avium	2.19			Enterococcus avium
1872	D5-N-15-73	CD4	mGAM	15	mGAM	6	anaerobic	Morganella morganii	2.28			Morganella morganii
1873	D5-N-15-75	CD4	mGAM	15	mGAM	6	anaerobic	Morganella morganii	2.3			Morganella morganii
1874	D5-N-15-76	CD4	mGAM	15	mGAM	6	anaerobic	Morganella morganii	2.28			Morganella morganii
1875	D5-N-15-77	CD4	mGAM	15	mGAM	6	anaerobic	Morganella morganii	2.28			Morganella morganii
1876	D5-N-15-78	CD4	mGAM	15	mGAM	6	anaerobic	Morganella morganii	2.27			Morganella morganii
1877	D5-N-15-79	CD4	mGAM	15	mGAM	6	anaerobic	Enterococcus faecium	2.52			Enterococcus faecium
1878	D5-N-15-80	CD4	mGAM	15	mGAM	6	anaerobic	Morganella morganii	2.35			Morganella morganii
1879	D5-N-15-81	CD4	mGAM	15	mGAM	6	anaerobic	Enterococcus avium	2.14			Enterococcus avium
1880	D5-N-15-82	CD4	mGAM	15	mGAM	6	anaerobic	Clostridium tertium	2.03			Clostridium tertium
1881	D5-N-15-83	CD4	mGAM	15	mGAM	6	anaerobic	Enterococcus faecium	2.51			Enterococcus faecium
1882	D5-N-15-84	CD4	mGAM	15	mGAM	6	anaerobic	Enterococcus avium	2.1			Enterococcus avium
1883	D5-N-15-85	CD4	mGAM	15	mGAM	6	anaerobic	No Organism Identification Possible	1.62	Paraclostridium bifermentans	0.99	Paraclostridium bifermentans	PQ223147
1884	D5-N-15-86	CD4	mGAM	15	mGAM	6	anaerobic	Morganella morganii	2.29			Morganella morganii
1885	D5-N-15-87	CD4	mGAM	15	mGAM	6	anaerobic	Morganella morganii	2.29			Morganella morganii
1886	D5-N-15-88	CD4	mGAM	15	mGAM	6	anaerobic	Morganella morganii	2.23			Morganella morganii
1887	D5-N-15-90	CD4	mGAM	15	mGAM	6	anaerobic	Morganella morganii	2.13			Morganella morganii
1888	D5-N-15-91	CD4	mGAM	15	mGAM	6	anaerobic	Enterococcus avium	1.99			Enterococcus avium
1889	D5-N-15-92	CD4	mGAM	15	mGAM	6	anaerobic	Morganella morganii	2.21			Morganella morganii
1890	D5-N-15-93	CD4	mGAM	15	mGAM	6	anaerobic	Morganella morganii	2.16			Morganella morganii
1891	D5-N-15-94	CD4	mGAM	15	mGAM	6	anaerobic	Morganella morganii	2.14			Morganella morganii
1892	D5-N-19-1	CD4	BCT	19	mGAM	7	anaerobic	Bacteroides fragilis	2.37			Bacteroides fragilis
1893	D5-N-19-2	CD4	BCT	19	mGAM	7	anaerobic	Bacteroides fragilis	2.12			Bacteroides fragilis
1894	D5-N-19-3	CD4	BCT	19	mGAM	7	anaerobic	Enterococcus dispar	2.07			Enterococcus dispar
1895	D5-N-19-4	CD4	BCT	19	mGAM	7	anaerobic	Bacteroides thetaiotaomicron	2.26			Bacteroides thetaiotaomicron
1896	D5-N-19-5	CD4	BCT	19	mGAM	7	anaerobic	Bacteroides fragilis	2.46			Bacteroides fragilis
1897	D5-N-19-6	CD4	BCT	19	mGAM	7	anaerobic	Enterococcus dispar	2.17			Enterococcus dispar
1898	D5-N-19-7	CD4	BCT	19	mGAM	7	anaerobic	Bacteroides fragilis	2.32			Bacteroides fragilis
1899	D5-N-19-9	CD4	BCT	19	mGAM	7	anaerobic	Bacteroides thetaiotaomicron	2.01			Bacteroides thetaiotaomicron
1900	D5-N-19-10	CD4	BCT	19	mGAM	7	anaerobic	Morganella morganii	2.24			Morganella morganii
1901	D5-N-19-11	CD4	BCT	19	mGAM	7	anaerobic	Morganella morganii	2.27			Morganella morganii
1902	D5-N-19-12	CD4	BCT	19	mGAM	7	anaerobic	Enterococcus dispar	2.17			Enterococcus dispar
1903	D5-N-19-13	CD4	BCT	19	mGAM	7	anaerobic	Bacteroides thetaiotaomicron	2			Bacteroides thetaiotaomicron
1904	D5-N-19-14	CD4	BCT	19	mGAM	7	anaerobic	Enterococcus dispar	2.21			Enterococcus dispar
1905	D5-N-19-15	CD4	BCT	19	mGAM	7	anaerobic	Morganella morganii	2.31			Morganella morganii
1906	D5-N-19-16	CD4	BCT	19	mGAM	7	anaerobic	Enterococcus dispar	2.32			Enterococcus dispar
1907	D5-N-19-17	CD4	BCT	19	mGAM	6	anaerobic	Enterococcus avium	2.17			Enterococcus avium
1908	D5-N-19-18	CD4	BCT	19	mGAM	6	anaerobic	Bacteroides fragilis	2.38			Bacteroides fragilis
1909	D5-N-19-19	CD4	BCT	19	mGAM	6	anaerobic	Morganella morganii	2.24			Morganella morganii
1910	D5-N-19-20	CD4	BCT	19	mGAM	6	anaerobic	Escherichia coli	2.28			Escherichia coli
1911	D5-N-19-21	CD4	BCT	19	mGAM	6	anaerobic	Bacteroides fragilis	2.42			Bacteroides fragilis
1912	D5-N-19-22	CD4	BCT	19	mGAM	6	anaerobic	Clostridium ramosum	2.37			Clostridium ramosum
1913	D5-N-19-23	CD4	BCT	19	mGAM	6	anaerobic	Clostridium symbiosum	2.37			Clostridium symbiosum
1914	D5-N-19-24	CD4	BCT	19	mGAM	6	anaerobic	Morganella morganii	2.29			Morganella morganii
1915	D5-N-19-25	CD4	BCT	19	mGAM	6	anaerobic	Enterococcus avium	2.2			Enterococcus avium
1916	D5-N-19-26	CD4	BCT	19	mGAM	6	anaerobic	Morganella morganii	2.29			Morganella morganii
1917	D5-N-19-27	CD4	BCT	19	mGAM	6	anaerobic	Morganella morganii	2.28			Morganella morganii
1918	D5-N-19-28	CD4	BCT	19	mGAM	6	anaerobic	Morganella morganii	2.19			Morganella morganii
1919	D5-N-19-29	CD4	BCT	19	mGAM	6	anaerobic	Bacteroides fragilis	2.41			Bacteroides fragilis
1920	D5-N-19-30	CD4	BCT	19	mGAM	6	anaerobic	Escherichia coli	2.28			Escherichia coli
1921	D5-N-19-31	CD4	BCT	19	mGAM	6	anaerobic	Morganella morganii	2.33			Morganella morganii
1922	D5-N-19-33	CD4	BCT	19	mGAM	6	anaerobic	Enterococcus avium	2.13			Enterococcus avium
1923	D5-N-19-34	CD4	BCT	19	mGAM	6	anaerobic	Bacteroides fragilis	2.38			Bacteroides fragilis
1924	D5-N-19-35	CD4	BCT	19	mGAM	6	anaerobic	Bacteroides fragilis	2.22			Bacteroides fragilis
1925	D5-N-19-36	CD4	BCT	19	mGAM	6	anaerobic	Morganella morganii	2.41			Morganella morganii
1926	D5-N-19-37	CD4	BCT	19	mGAM	6	anaerobic	Bacteroides fragilis	2.44			Bacteroides fragilis
1927	D5-N-19-38	CD4	BCT	19	mGAM	6	anaerobic	Clostridium innocuum	2.14			Clostridium innocuum
1928	D5-N-19-39	CD4	BCT	19	mGAM	6	anaerobic	Bacteroides fragilis	2.5			Bacteroides fragilis
1929	D5-N-19-40	CD4	BCT	19	mGAM	6	anaerobic	Bacteroides fragilis	2.29			Bacteroides fragilis
1930	D5-N-19-41	CD4	BCT	19	mGAM	6	anaerobic	Bacteroides thetaiotaomicron	2.19			Bacteroides thetaiotaomicron
1931	D5-N-19-42	CD4	BCT	19	mGAM	6	anaerobic	Bacteroides thetaiotaomicron	2.1			Bacteroides thetaiotaomicron
1932	D5-N-19-43	CD4	BCT	19	mGAM	6	anaerobic	Klebsiella pneumoniae	2.41			Klebsiella pneumoniae
1933	D5-N-19-44	CD4	BCT	19	mGAM	6	anaerobic	Clostridium innocuum	2.15			Clostridium innocuum
1934	D5-N-19-45	CD4	BCT	19	mGAM	6	anaerobic	Bacteroides fragilis	2.4			Bacteroides fragilis
1935	D5-N-19-46	CD4	BCT	19	mGAM	6	anaerobic	Morganella morganii	2.24			Morganella morganii
1936	D5-N-19-47	CD4	BCT	19	mGAM	6	anaerobic	Escherichia coli	2.23			Escherichia coli
1937	D5-N-19-48	CD4	BCT	19	mGAM	6	anaerobic	Morganella morganii	2.19			Morganella morganii
1938	D5-N-19-50	CD4	mGAM	19	mGAM	7	anaerobic	Enterococcus avium	2.27			Enterococcus avium
1939	D5-N-19-51	CD4	mGAM	19	mGAM	7	anaerobic	Morganella morganii	2.32			Morganella morganii
1940	D5-N-19-53	CD4	mGAM	19	mGAM	7	anaerobic	Morganella morganii	2.24			Morganella morganii
1941	D5-N-19-54	CD4	mGAM	19	mGAM	7	anaerobic	Bacteroides fragilis	2.28			Bacteroides fragilis
1942	D5-N-19-55	CD4	mGAM	19	mGAM	7	anaerobic	Morganella morganii	2.34			Morganella morganii
1943	D5-N-19-56	CD4	mGAM	19	mGAM	7	anaerobic	Enterococcus avium	2.18			Enterococcus avium
1944	D5-N-19-57	CD4	mGAM	19	mGAM	6	anaerobic	Enterococcus faecium	2.38			Enterococcus faecium
1945	D5-N-19-59	CD4	mGAM	19	mGAM	6	anaerobic	Morganella morganii	2.32			Morganella morganii
1946	D5-N-19-60	CD4	mGAM	19	mGAM	6	anaerobic	Clostridium symbiosum	2.09			Clostridium symbiosum
1947	D5-N-19-61	CD4	mGAM	19	mGAM	6	anaerobic	Morganella morganii	2.21			Morganella morganii
1948	D5-N-19-62	CD4	mGAM	19	mGAM	6	anaerobic	Morganella morganii	2.3			Morganella morganii
1949	D5-N-19-63	CD4	mGAM	19	mGAM	6	anaerobic	Enterococcus faecium	2.41			Enterococcus faecium
1950	D5-N-19-64	CD4	mGAM	19	mGAM	6	anaerobic	Morganella morganii	2.3			Morganella morganii
1951	D5-N-19-65	CD4	mGAM	19	mGAM	6	anaerobic	Morganella morganii	2.28			Morganella morganii
1952	D5-N-19-66	CD4	mGAM	19	mGAM	6	anaerobic	Morganella morganii	2.35			Morganella morganii
1953	D5-N-19-67	CD4	mGAM	19	mGAM	6	anaerobic	Morganella morganii	2.2			Morganella morganii
1954	D5-N-19-68	CD4	mGAM	19	mGAM	6	anaerobic	Morganella morganii	2.27			Morganella morganii
1955	D5-N-19-69	CD4	mGAM	19	mGAM	6	anaerobic	No Organism Identification Possible	1.56	Paraclostridium benzoelyticum	0.99	Paraclostridium benzoelyticum	PQ223148
1956	D5-N-19-70	CD4	mGAM	19	mGAM	6	anaerobic	Enterococcus avium	2.19			Enterococcus avium
1957	D5-N-19-71	CD4	mGAM	19	mGAM	6	anaerobic	Clostridium symbiosum	2.09			Clostridium symbiosum
1958	D5-N-19-72	CD4	mGAM	19	mGAM	6	anaerobic	Morganella morganii	2.25			Morganella morganii
1959	D5-N-19-73	CD4	mGAM	19	mGAM	6	anaerobic	Paraclostridium bifermentans	1.74			Paraclostridium bifermentans
1960	D5-N-19-74	CD4	mGAM	19	mGAM	6	anaerobic	Morganella morganii	2.34			Morganella morganii
1961	D5-N-19-75	CD4	mGAM	19	mGAM	6	anaerobic	Morganella morganii	2.34			Morganella morganii
1962	D5-N-19-76	CD4	mGAM	19	mGAM	6	anaerobic	Morganella morganii	2.15			Morganella morganii
1963	D5-N-19-77	CD4	mGAM	19	mGAM	6	anaerobic	Clostridium tertium	1.93			Clostridium tertium
1964	D5-N-19-78	CD4	mGAM	19	mGAM	6	anaerobic	Enterococcus avium	2.23			Enterococcus avium
1965	D5-N-19-79	CD4	mGAM	19	mGAM	6	anaerobic	Enterococcus avium	2.2			Enterococcus avium
1966	D5-N-19-80	CD4	mGAM	19	mGAM	6	anaerobic	Morganella morganii	2.28			Morganella morganii
1967	D5-N-19-81	CD4	mGAM	19	mGAM	6	anaerobic	No Organism Identification Possible	1.49	Paraclostridium bifermentans	0.99	Paraclostridium bifermentans	PQ223150
1968	D5-N-19-82	CD4	mGAM	19	mGAM	6	anaerobic	Morganella morganii	2.22			Morganella morganii
1969	D5-N-19-83	CD4	mGAM	19	mGAM	6	anaerobic	Morganella morganii	2.23			Morganella morganii
1970	D5-N-19-84	CD4	mGAM	19	mGAM	6	anaerobic	Enterococcus avium	2.31			Enterococcus avium
1971	D5-N-19-85	CD4	mGAM	19	mGAM	6	anaerobic	Morganella morganii	2.28			Morganella morganii
1972	D5-N-19-86	CD4	mGAM	19	mGAM	6	anaerobic	Clostridium symbiosum	2.26			Clostridium symbiosum
1973	D5-N-19-87	CD4	mGAM	19	mGAM	6	anaerobic	Morganella morganii	2.15			Morganella morganii
1974	D5-N-29-1	CD4	BCT	29	mGAM	6	anaerobic	Morganella morganii	2.15			Morganella morganii
1975	D5-N-29-2	CD4	BCT	29	mGAM	6	anaerobic	Bacteroides fragilis	2.28			Bacteroides fragilis
1976	D5-N-29-3	CD4	BCT	29	mGAM	6	anaerobic	Bacteroides fragilis	2.38			Bacteroides fragilis
1977	D5-N-29-5	CD4	BCT	29	mGAM	6	anaerobic	Bacteroides fragilis	2.38			Bacteroides fragilis
1978	D5-N-29-6	CD4	BCT	29	mGAM	6	anaerobic	Bacteroides fragilis	2.36			Bacteroides fragilis
1979	D5-N-29-8	CD4	BCT	29	mGAM	6	anaerobic	Bacteroides fragilis	2.25			Bacteroides fragilis
1980	D5-N-29-9	CD4	BCT	29	mGAM	6	anaerobic	Bacteroides thetaiotaomicron	2.25			Bacteroides thetaiotaomicron
1981	D5-N-29-10	CD4	BCT	29	mGAM	6	anaerobic	Bacteroides thetaiotaomicron	2.28			Bacteroides thetaiotaomicron
1982	D5-N-29-11	CD4	BCT	29	mGAM	6	anaerobic	Bacteroides thetaiotaomicron	2.21			Bacteroides thetaiotaomicron
1983	D5-N-29-12	CD4	BCT	29	mGAM	6	anaerobic	Bacteroides fragilis	2.39			Bacteroides fragilis
1984	D5-N-29-14	CD4	BCT	29	mGAM	6	anaerobic	Bacteroides fragilis	2.23			Bacteroides fragilis
1985	D5-N-29-15	CD4	BCT	29	mGAM	6	anaerobic	Bacteroides fragilis	2.38			Bacteroides fragilis
1986	D5-N-29-16	CD4	BCT	29	mGAM	6	anaerobic	Bacteroides fragilis	2.29			Bacteroides fragilis
1987	D5-N-29-17	CD4	BCT	29	mGAM	6	anaerobic	Bacteroides fragilis	2.35			Bacteroides fragilis
1988	D5-N-29-18	CD4	BCT	29	mGAM	6	anaerobic	Enterococcus avium	2.29			Enterococcus avium
1989	D5-N-29-19	CD4	BCT	29	mGAM	6	anaerobic	Bacteroides thetaiotaomicron	1.84			Bacteroides thetaiotaomicron
1990	D5-N-29-20	CD4	BCT	29	mGAM	6	anaerobic	Bacteroides fragilis	2.32			Bacteroides fragilis
1991	D5-N-29-21	CD4	BCT	29	mGAM	6	anaerobic	Bacteroides thetaiotaomicron	2.2			Bacteroides thetaiotaomicron
1992	D5-N-29-22	CD4	BCT	29	mGAM	6	anaerobic	Bacteroides fragilis	2.21			Bacteroides fragilis
1993	D5-N-29-23	CD4	BCT	29	mGAM	6	anaerobic	Enterococcus dispar	2.1			Enterococcus dispar
1994	D5-N-29-25	CD4	BCT	29	mGAM	6	anaerobic	Morganella morganii	2.32			Morganella morganii
1995	D5-N-29-26	CD4	BCT	29	mGAM	6	anaerobic	Enterococcus dispar	2.19			Enterococcus dispar
1996	D5-N-29-27	CD4	BCT	29	mGAM	6	anaerobic	Morganella morganii	2.33			Morganella morganii
1997	D5-N-29-28	CD4	BCT	29	mGAM	6	anaerobic	Bacteroides thetaiotaomicron	2.25			Bacteroides thetaiotaomicron
1998	D5-N-29-29	CD4	BCT	29	mGAM	6	anaerobic	Bacteroides fragilis	2.28			Bacteroides fragilis
[truncated: 2,717 more rows]

## Sheet: CD1
Species	Isolates*
Alistipes onderdonkii	8
Bacillus infantis	1
Bacteroides fragilis	56
Bacteroides ovatus	17
Blautia celeris	1
Blautia hominis	6
Citrobacter amalonaticus	10
Clostridium clostridioforme	3
Clostridium innocuum	26
Clostridium lavalense	1
Clostridium ramosum	18
Clostridium scindens	1
Clostridium symbiosum	7
Corynebacterium amycolatum	14
Eggerthella lenta	56
Enterococcus avium	64
Enterococcus faecalis	92
Enterococcus gallinarum	11
Escherichia coli	323
Flavonifractor plautii	2
Hungatella effluvii	5
Hungatella hathewayi	10
Klebsiella aerogenes	65
Klebsiella oxytoca	3
Staphylococcus epidermidis	1
Streptococcus agalactiae	1
Streptococcus anginosus	84
Streptococcus constellatus	1
Streptococcus gordonii	1
Streptococcus infantis	1
Streptococcus parasanguinis	3
Total isolates number from CD1	892
* All isolates were purified and stocked at -80 °C for long-term storage.

## Sheet: CD2
Species	Isolates*
Actinomyces turicensis	1
Actinomyces urogenitalis	4
Anaerostipes hadrus	1
Bacillus aerius	2
Bacillus kochii	1
Bacillus subtilis	3
Bacteroides caccae	2
Bacteroides fragilis	4
Bacteroides koreensis	1
Bacteroides ovatus	13
Bacteroides thetaiotaomicron	16
Bacteroides uniformis	10
Phocaeicola vulgatus	12
Bifidobacterium dentium	9
Bifidobacterium longum	4
Clostridium butyricum	11
Clostridium clostridioforme	11
Clostridium innocuum	9
Clostridium symbiosum	2
Collinsella aerofaciens	3
Corynebacterium amycolatum	49
Corynebacterium aurimucosum	3
Eggerthella lenta	3
Enterococcus avium	164
Enterococcus faecalis	97
Enterococcus gallinarum	90
Escherichia coli	90
Finegoldia magna	3
Lactobacillus fermentum	5
Lactobacillus plantarum	1
Lactobacillus rhamnosus	14
Lactococcus lactis	1
Morganella morganii	91
Paeniclostridium sordellii	21
Parabacteroides merdae	3
Peptoniphilus gorbachii	8
Prevotella buccalis	1
Ruminococcus gnavus	1
Streptococcus anginosus	1
Streptococcus parasanguinis	3
Streptococcus salivarius	27
Sutterella wadsworthensis	1
Veillonella atypica	11
Veillonella parvula	16
Total isolates number from CD2	823
* All isolates were purified and stocked at -80 °C for long-term storage.

## Sheet: CD3
Species	Isolates*
Bacillus licheniformis	21
Bacteroides thetaiotaomicron	24
Bifidobacterium dentium	11
Bifidobacterium longum	1
Clostridium clostridioforme	1
Clostridium difficile	2
Clostridium innocuum	22
Clostridium paraputrificum	1
Clostridium perfringens	1
Clostridium ramosum	10
Clostridium symbiosum	4
Enterococcus avium	24
Enterococcus casseliflavus	2
Enterococcus dispar	29
Enterococcus faecalis	40
Enterococcus faecium	105
Enterococcus gallinarum	6
Enterococcus hirae	2
Escherichia coli	165
Fusobacterium ulcerans	18
Fusobacterium varium	1
Hungatella effluvii	9
Hungatella hathewayi	4
Klebsiella pneumoniae	1
Lactobacillus fermentum	8
Lactococcus garvieae	49
Paeniclostridium sordellii	34
Peptoniphilus grossensis	5
Peptoniphilus harei	1
Peptoniphilus indolicus	11
Rothia mucilaginosa	1
Ruminococcus gnavus	4
Streptococcus agalactiae	1
Streptococcus parasanguinis	1
Streptococcus salivarius	1
Sutterella wadsworthensis	4
Vagococcus fluvialis	23
Vagococcus lutrae	39
Veillonella parvula	33
Total isolates number from CD3	719
* All isolates were purified and stocked at -80 °C for long-term storage.

## Sheet: CD4
Species	Isolates*
Aeromonas jandaei	1
Aeromonas media	1
Aeromonas veronii	2
Bacillus aerius	11
Bacillus altitudinis	7
Bacillus pumilus	8
Bacteroides fragilis	51
Bacteroides thetaiotaomicron	20
Bifidobacterium longum	12
Citrobacter koseri	42
Clostridium clostridioforme	1
Clostridium difficile	1
Clostridium innocuum	23
Clostridium ramosum	36
Clostridium symbiosum	6
Clostridium tertium	4
Coprobacillus cateniformis	3
Enterobacter asburiae	6
Enterococcus avium	113
Enterococcus casseliflavus	5
Enterococcus dispar	27
Enterococcus faecalis	137
Enterococcus faecium	259
Enterococcus gallinarum	21
Escherichia coli	93
Escherichia marmotae	1
Hungatella effluvii	5
Hungatella hathewayi	3
Klebsiella pneumoniae	31
Klebsiella variicola	3
Morganella morganii	246
Paraclostridium benzoelyticum	1
Paraclostridium bifermentans	6
Peptoniphilus harei	2
Peptoniphilus indolicus	2
Veillonella parvula	2
Total isolates number from CD4	1192
* All isolates were purified and stocked at -80 °C for long-term storage.

## Sheet: CD5
Species	Isolates*
Anaerosalibacter massiliensis	1
Anaerostipes caccae	5
Bacillus haynesii	5
Bacteroides caccae	4
Bacteroides ovatus	12
Bacteroides uniformis	15
Phocaeicola vulgatus	6
Bifidobacterium breve	6
Bifidobacterium catenulatum	1
Bifidobacterium dentium	4
Bifidobacterium longum	12
Bifidobacterium pseudocatenulatum	30
Clostridium butyricum	15
Clostridium innocuum	7
Collinsella aerofaciens	2
Drancourtella massiliensis	5
Eggerthella lenta	26
Enterococcus avium	227
Enterococcus casseliflavus	27
Enterococcus faecalis	7
Enterococcus faecium	77
Enterococcus gallinarum	3
Enterococcus raffinosus	17
Escherichia coli	114
Eubacterium callanderi	6
Eubacterium limosum	48
Flavonifractor plautii	6
Klebsiella pneumoniae	27
Lactobacillus brevis	9
Lactobacillus parabuchneri	2
Lactobacillus plantarum	2
Megasphaera micronuciformis	2
Parabacteroides merdae	34
Paraclostridium benzoelyticum	2
Paraclostridium bifermentans	5
Pediococcus acidilactici	22
Peptoniphilus harei	2
Peptoniphilus indolicus	3
Ruminococcus gnavus	1
Veillonella atypica	1
Veillonella parvula	1
Virgibacillus proomii	8
Total isolates number from CD5	809
* All isolates were purified and stocked at -80 °C for long-term storage.

## Sheet: CD6
Species	Isolates*
Actinomyces radingae	1
Anaerococcus jeddahensis	7
Bifidobacterium dentium	105
Blautia celeris	1
Blautia coccoides	3
Blautia hansenii	2
Blautia hominis	3
Citrobacter freundii	1
Clostridium bolteae	5
Clostridium butyricum	17
Clostridium innocuum	14
Clostridium ramosum	2
Clostridium scindens	17
Eggerthella lenta	18
Enterococcus dispar	25
Enterococcus faecium	2
Escherichia coli	15
Finegoldia magna	12
Flavonifractor plautii	4
Hungatella effluvii	2
Klebsiella pneumoniae	1
Prevotella buccae	10
Proteus mirabilis	483
Ruminococcus gnavus	3
Streptococcus equinus	1
Streptococcus lutetiensis	4
Veillonella parvula	3
Total isolates number from CD6	761
* All isolates were purified and stocked at -80 °C for long-term storage.

## Sheet: CD7
Species	Isolates*
Anaerotruncus colihominis	1
Bacillus velezensis	1
Bacteroides fragilis	26
Bacteroides thetaiotaomicron	45
Bifidobacterium adolescentis	27
Bifidobacterium longum	11
Blautia coccoides	2
Blautia hominis	4
Citrobacter braakii	3
Citrobacter freundii	6
Clostridium bolteae	5
Clostridium butyricum	11
Clostridium citroniae	4
Clostridium clostridioforme	2
Clostridium innocuum	6
Clostridium lavalense	3
Clostridium ramosum	2
Clostridium scindens	1
Corynebacterium pyruviciproducens	1
Drancourtella massiliensis	1
Eggerthella lenta	6
Enterobacter cloacae	6
Enterococcus casseliflavus	1
Enterococcus faecalis	3
Enterococcus gallinarum	4
Escherichia coli	2
Eubacterium limosum	48
Eubacterium maltosivorans	1
Flavonifractor plautii	1
Gordonibacter pamelaeae	2
Hungatella effluvii	5
Klebsiella oxytoca	1
Klebsiella pneumoniae	6
Lactobacillus fermentum	2
Lactobacillus plantarum	1
Lactobacillus salivarius	1
Lactococcus garvieae	15
Lactococcus lactis	55
Lysinibacillus fusiformis	4
Lysinibacillus sphaericus	12
Morganella morganii	1
Parabacteroides distasonis	63
Peptoniphilus koenoeneniae	3
Peptoniphilus lacrimalis	9
Porphyromonas bennonis	2
Prevotella buccae	1
Prevotella buccalis	47
Proteus mirabilis	135
Slackia exigua	2
Solobacterium moorei	1
Streptococcus agalactiae	3
Streptococcus parasanguinis	1
Streptococcus salivarius	5
Veillonella atypica	10
Veillonella parvula	6
Weissella cibaria	1
Total isolates number from CD7	628
* All isolates were purified and stocked at -80 °C for long-term storage.

## Sheet: CD8
Species	Isolates*
Bifidobacterium catenulatum	1
Bifidobacterium pseudocatenulatum	29
Blautia hansenii	3
Clostridium aldenense	2
Clostridium bolteae	21
Clostridium clostridioforme	9
Clostridium innocuum	21
Clostridium perfringens	7
Clostridium ramosum	11
Clostridium scindens	5
Clostridium symbiosum	1
Enterococcus avium	11
Enterococcus casseliflavus	7
Enterococcus diestrammenae	16
Enterococcus durans	5
Enterococcus faecalis	3
Enterococcus faecium	73
Enterococcus gallinarum	19
Escherichia coli	27
Faecalimonas umbilicata	1
Klebsiella pneumoniae	15
Klebsiella variicola	5
Lactobacillus crispatus	10
Lactobacillus fermentum	13
Lactobacillus paracasei	83
Megasphaera micronuciformis	1
Morganella morganii	25
Paeniclostridium sordellii	1
Pediococcus acidilactici	37
Proteus mirabilis	71
Proteus penneri	1
Proteus vulgaris	21
Ruminococcus gnavus	5
Ruminococcus torques	2
Selenobaculum gbiensis	1
Veillonella atypica	1
Veillonella parvula	8
Total isolates number from CD8	572
* All isolates were purified and stocked at -80 °C for long-term storage.

[truncated: 3 more sheets: CD9, CD10, CD culture collection]
